# Supplementary material for: Improving the prediction of bitumen’s density and thermal expansion by optimizing artificial neural networks with Optuna and TensorFlow
Source: MethodsX. 2025 Jul 30;15:103524. doi: 10.1016/j.mex.2025.103524 (PMC12344187; doi:10.1016/j.mex.2025.103524)
Supplement: Supplementary file 1 [file mmc1.zip]

Archive with 7 entries (6 files):
- atom_type_formulas.xlsx
- md_samples_information.xlsx
- pcff_sample_simulation/
- pcff_sample_simulation/1.1_Initialize.out
- pcff_sample_simulation/input.data
- pcff_sample_simulation/log.lammps
- pcff_sample_simulation/structure.data
