# Supplementary material for: Improving the prediction of bitumen’s density and thermal expansion by optimizing artificial neural networks with Optuna and TensorFlow
Source: MethodsX. 2025 Jul 30;15:103524. doi: 10.1016/j.mex.2025.103524 (PMC12344187; doi:10.1016/j.mex.2025.103524)
Supplement: Supplementary file 1 [file mmc1.zip › atom_type_formulas.xlsx]

## Sheet: Sheet1
	hc	o=	ho	c_1	c2	c5h	c0oe	sp	na1	s'	oc	cs	np	o_1	c=2	hn	c3	oh	cpc	c=1	c3oe	nh	c0	c5	cp	c_0	c=	c5h1	c1	o_2
n1e1	0.5704	0.001228	0	0	0.1484	0.002302	0	0.0007673	0	0.001228	0	0.001535	0.002302	0.007827	0	0	0.05018	0	0	0	0	0	0.01151	0.002455	0.1432	0.007827	0	0.002302	0.0465	0
n000	0.5563	0.001044	0.0003481	0	0.1394	0.002437	0	0.001218	0	0.001044	0	0.002437	0.002437	0.007311	0	0	0.04682	0.0003481	0	0	0	0	0.01218	0.002437	0.1692	0.007311	0	0.002437	0.04526	0
n1v1	0.5678	0.001238	0	0.0009285	0.1459	0.002321	0	0.0007738	0	0.001238	0	0.001548	0.002321	0.008821	0	0	0.04968	0	0	0	0.0009285	0	0.01161	0.002476	0.1444	0.007892	0.001857	0.002321	0.04503	0.0009285
n1a1	0.5645	0.00125	0	0	0.1423	0.002344	0	0.0007813	0	0.00125	0	0.001563	0.002344	0.007969	0	0	0.05047	0	0	0	0	0	0.01172	0.0025	0.1545	0.007969	0	0.002344	0.04609	0
n1n1	0.569	0.001233	0	0	0.1462	0.002311	0	0.0007704	0	0.001233	0	0.001541	0.002311	0.007858	0	0	0.05008	0	0	0	0	0	0.01156	0.002465	0.1438	0.007858	0	0.002311	0.04946	0
n100	0.5642	0.001307	0	0	0.1404	0.002451	0	0.000817	0	0.001307	0	0.001634	0.002451	0.008333	0	0	0.05147	0	0	0	0	0	0.01225	0.002614	0.1525	0.008333	0	0.002451	0.04755	0
n1e2	0.576	0.001157	0	0	0.1555	0.00217	0	0.0007234	0	0.001157	0	0.001447	0.00217	0.007378	0	0	0.04905	0	0	0	0	0	0.01085	0.002315	0.135	0.007378	0	0.00217	0.04557	0
n1v2	0.571	0.001176	0	0.001764	0.1509	0.002205	0	0.0007349	0	0.001176	0	0.00147	0.002205	0.009259	0	0	0.04806	0	0	0	0.001764	0	0.01102	0.002352	0.1371	0.007496	0.003527	0.002205	0.04277	0.001764
n1a2	0.5649	0.001185	0	0	0.1446	0.002222	0	0.0007407	0	0.001185	0	0.001481	0.002222	0.007556	0	0	0.04933	0	0	0	0	0	0.01111	0.00237	0.1569	0.007556	0	0.002222	0.04444	0
n1n2	0.5733	0.001166	0	0	0.1515	0.002187	0	0.0007289	0	0.001166	0	0.001458	0.002187	0.007434	0	0	0.04883	0	0	0	0	0	0.01093	0.002332	0.136	0.007434	0	0.002187	0.05117	0
n200	0.5663	0.001286	0	0	0.1371	0.002411	0.0009645	0.0008037	0	0.001286	0.0009645	0.001607	0.002411	0.009645	0.0001607	0	0.0569	0	0	0	0	0	0.01206	0.002572	0.145	0.009645	0	0.002411	0.04646	0
n1e3	0.5809	0.001095	0	0	0.1619	0.002053	0	0.0006842	0	0.001095	0	0.001368	0.002053	0.006979	0	0	0.04803	0	0	0	0	0	0.01026	0.002189	0.1277	0.006979	0	0.002053	0.04475	0
n1v3	0.5739	0.00112	0	0.002519	0.1555	0.002099	0	0.0006997	0	0.00112	0	0.001399	0.002099	0.009656	0	0	0.0466	0	0	0	0.002519	0	0.0105	0.002239	0.1306	0.007137	0.005038	0.002099	0.04072	0.002519
n1a3	0.5651	0.001138	0	0	0.1462	0.002134	0	0.0007112	0	0.001138	0	0.001422	0.002134	0.007255	0	0	0.04851	0	0	0	0	0	0.01067	0.002276	0.1586	0.007255	0	0.002134	0.04324	0
n1n3	0.5772	0.001107	0	0	0.1562	0.002075	0	0.0006916	0	0.001107	0	0.001383	0.002075	0.007054	0	0	0.04772	0	0	0	0	0	0.01037	0.002213	0.129	0.007054	0	0.002075	0.0527	0
n300	0.5678	0.001625	0	0	0.1347	0.002437	0.0006499	0.0004874	0	0.001625	0.0006499	0.0009748	0.002437	0.01024	0.0001625	0	0.06028	0	0	0.0013	0	0	0.01219	0.00195	0.14	0.01024	0.0013	0.002437	0.04647	0
n2e1	0.5723	0.001209	0	0	0.1452	0.002267	0.0009068	0.0007556	0	0.001209	0.0009068	0.001511	0.002267	0.009068	0.0001511	0	0.05531	0	0	0	0	0	0.01133	0.002418	0.1363	0.009068	0	0.002267	0.04549	0
n2a1	0.5666	0.001217	0	0	0.1397	0.002283	0.0009131	0.0007609	0	0.001217	0.0009131	0.001522	0.002283	0.009131	0.0001522	0	0.05539	0	0	0	0	0	0.01141	0.002435	0.1479	0.009131	0	0.002283	0.04474	0
n2v1	0.5697	0.001219	0	0.0009142	0.1428	0.002286	0.0009142	0.0007618	0	0.001219	0.0009142	0.001524	0.002286	0.01006	0.0001524	0	0.05485	0	0	0	0.0009142	0	0.01143	0.002438	0.1374	0.009142	0.001828	0.002286	0.04403	0.0009142
n400	0.5612	0.002112	0	0	0.1272	0.0026	0.001787	0	0	0.002112	0.001787	0	0.0026	0.01462	0	0	0.06401	0	0	0	0	0	0.013	0.001625	0.1404	0.01462	0	0.0026	0.04777	0
n2n1	0.5709	0.001214	0	0	0.1431	0.002276	0.0009103	0.0007586	0	0.001214	0.0009103	0.001517	0.002276	0.009103	0.0001517	0	0.05523	0	0	0	0	0	0.01138	0.002428	0.1369	0.009103	0	0.002276	0.0484	0
n2e2	0.5776	0.001141	0	0	0.1524	0.002139	0.0008556	0.000713	0	0.001141	0.0008556	0.001426	0.002139	0.008556	0.0001426	0	0.0539	0	0	0	0	0	0.01069	0.002281	0.1286	0.008556	0	0.002139	0.04463	0
n2a2	0.5668	0.001168	0	0	0.1416	0.002189	0.0008758	0.0007298	0	0.001168	0.0008758	0.00146	0.002189	0.008758	0.000146	0	0.0543	0	0	0	0	0	0.01095	0.002335	0.1501	0.008758	0	0.002189	0.0435	0
n2v2	0.5728	0.001159	0	0.001738	0.1479	0.002172	0.0008689	0.0007241	0	0.001159	0.0008689	0.001448	0.002172	0.01043	0.0001448	0	0.05301	0	0	0	0.001738	0	0.01086	0.002317	0.1306	0.008689	0.003476	0.002172	0.04185	0.001738
n2a3	0.567	0.001111	0	0	0.1437	0.002083	0.0008332	0.0006943	0	0.001111	0.0008332	0.001389	0.002083	0.008332	0.0001389	0	0.05305	0	0	0	0	0	0.01042	0.002222	0.1525	0.008332	0	0.002083	0.04208	0
n2v3	0.5755	0.001104	0	0.002484	0.1525	0.00207	0.0008279	0.0006899	0	0.001104	0.0008279	0.00138	0.00207	0.01076	0.000138	0	0.05133	0	0	0	0.002484	0	0.01035	0.002208	0.1245	0.008279	0.004968	0.00207	0.03988	0.002484
n2n2	0.5751	0.001149	0	0	0.1484	0.002155	0.0008619	0.0007183	0	0.001149	0.0008619	0.001437	0.002155	0.008619	0.0001437	0	0.05373	0	0	0	0	0	0.01077	0.002299	0.1296	0.008619	0	0.002155	0.05014	0
n2e3	0.5824	0.00108	0	0	0.1589	0.002025	0.0008098	0.0006749	0	0.00108	0.0008098	0.00135	0.002025	0.008098	0.000135	0	0.05264	0	0	0	0	0	0.01012	0.00216	0.1217	0.008098	0	0.002025	0.04387	0
n3a1	0.568	0.001537	0	0	0.1374	0.002306	0.0006149	0.0004612	0	0.001537	0.0006149	0.0009224	0.002306	0.009685	0.0001537	0	0.05857	0	0	0.00123	0	0	0.01153	0.001845	0.1433	0.009685	0.00123	0.002306	0.04473	0
n3v1	0.5712	0.001539	0	0.0009235	0.1405	0.002309	0.0006157	0.0004618	0	0.001539	0.0006157	0.0009235	0.002309	0.01062	0.0001539	0	0.05803	0	0	0.001231	0.0009235	0	0.01154	0.001847	0.1327	0.009697	0.003078	0.002309	0.04402	0.0009235
n2n3	0.5788	0.001091	0	0	0.1532	0.002046	0.0008184	0.000682	0	0.001091	0.0008184	0.001364	0.002046	0.008184	0.0001364	0	0.05238	0	0	0	0	0	0.01023	0.002183	0.123	0.008184	0	0.002046	0.0517	0
n3e1	0.5738	0.001526	0	0	0.143	0.00229	0.0006106	0.0004579	0	0.001526	0.0006106	0.0009159	0.00229	0.009617	0.0001526	0	0.05846	0	0	0.001221	0	0	0.01145	0.001832	0.1316	0.009617	0.001221	0.00229	0.04549	0
n3a2	0.5682	0.001474	0	0	0.1394	0.002211	0.0005895	0.0004422	0	0.001474	0.0005895	0.0008843	0.002211	0.009285	0.0001474	0	0.05733	0	0	0.001179	0	0	0.01105	0.001769	0.1456	0.009285	0.001179	0.002211	0.04348	0
n3v2	0.5742	0.001462	0	0.001755	0.1458	0.002193	0.0005849	0.0004387	0	0.001462	0.0005849	0.0008773	0.002193	0.01097	0.0001462	0	0.056	0	0	0.00117	0.001755	0	0.01097	0.001755	0.126	0.009212	0.004679	0.002193	0.04182	0.001755
n3n1	0.5724	0.001533	0	0	0.1408	0.002299	0.000613	0.0004598	0	0.001533	0.000613	0.0009195	0.002299	0.009655	0.0001533	0	0.05839	0	0	0.001226	0	0	0.01149	0.001839	0.1321	0.009655	0.001226	0.002299	0.04843	0
n3e2	0.5791	0.001439	0	0	0.1504	0.002159	0.0005758	0.0004318	0	0.001439	0.0005758	0.0008637	0.002159	0.009069	0.0001439	0	0.05686	0	0	0.001152	0	0	0.0108	0.001727	0.1241	0.009069	0.001152	0.002159	0.04462	0
n3a3	0.5683	0.001402	0	0	0.1417	0.002102	0.0005606	0.0004205	0	0.001402	0.0005606	0.0008409	0.002102	0.00883	0.0001402	0	0.05592	0	0	0.001121	0	0	0.01051	0.001682	0.1483	0.00883	0.001121	0.002102	0.04205	0
n3v3	0.5769	0.001393	0	0.002507	0.1505	0.002089	0.000557	0.0004178	0	0.001393	0.000557	0.0008355	0.002089	0.01128	0.0001393	0	0.05417	0	0	0.001114	0.002507	0	0.01044	0.001671	0.12	0.008773	0.006127	0.002089	0.03983	0.002507
n3n2	0.5765	0.00145	0	0	0.1463	0.002175	0.0005801	0.0004351	0	0.00145	0.0005801	0.0008702	0.002175	0.009137	0.000145	0	0.05671	0	0	0.00116	0	0	0.01088	0.00174	0.125	0.009137	0.00116	0.002175	0.05018	0
n3e3	0.5838	0.001362	0	0	0.157	0.002043	0.0005447	0.0004086	0	0.001362	0.0005447	0.0008171	0.002043	0.00858	0.0001362	0	0.05543	0	0	0.001089	0	0	0.01021	0.001634	0.1174	0.00858	0.001089	0.002043	0.04385	0
n4a1	0.5617	0.001998	0	0	0.1304	0.00246	0.001691	0	0	0.001998	0.001691	0	0.00246	0.01384	0	0	0.06211	0	0	0	0	0	0.0123	0.001537	0.1436	0.01384	0	0.00246	0.04596	0
n3n3	0.5802	0.001376	0	0	0.1513	0.002065	0.0005506	0.0004129	0	0.001376	0.0005506	0.0008259	0.002065	0.008672	0.0001376	0	0.0552	0	0	0.001101	0	0	0.01032	0.001652	0.1187	0.008672	0.001101	0.002065	0.05175	0
n4v1	0.5649	0.002001	0	0.0009235	0.1334	0.002463	0.001693	0	0	0.002001	0.001693	0	0.002463	0.01478	0	0	0.06157	0	0	0	0.0009235	0	0.01231	0.001539	0.133	0.01385	0.001847	0.002463	0.04525	0.0009235
n4e1	0.5675	0.001984	0	0	0.136	0.002442	0.001679	0	0	0.001984	0.001679	0	0.002442	0.01374	0	0	0.06198	0	0	0	0	0	0.01221	0.001526	0.1319	0.01374	0	0.002442	0.04671	0
n4v2	0.5682	0.001901	0	0.001755	0.1391	0.00234	0.001608	0	0	0.001901	0.001608	0	0.00234	0.01491	0	0	0.05937	0	0	0	0.001755	0	0.0117	0.001462	0.1263	0.01316	0.003509	0.00234	0.04299	0.001755
n4n1	0.5661	0.001992	0	0	0.1338	0.002452	0.001686	0	0	0.001992	0.001686	0	0.002452	0.01379	0	0	0.06192	0	0	0	0	0	0.01226	0.001533	0.1324	0.01379	0	0.002452	0.04966	0
n4a2	0.5621	0.001916	0	0	0.1326	0.002358	0.001621	0	0	0.001916	0.001621	0	0.002358	0.01326	0	0	0.06072	0	0	0	0	0	0.01179	0.001474	0.1459	0.01326	0	0.002358	0.04466	0
n4e2	0.5732	0.001871	0	0	0.1438	0.002303	0.001583	0	0	0.001871	0.001583	0	0.002303	0.01296	0	0	0.06017	0	0	0	0	0	0.01152	0.001439	0.1244	0.01296	0	0.002303	0.04578	0
n4n2	0.5706	0.001885	0	0	0.1397	0.002321	0.001595	0	0	0.001885	0.001595	0	0.002321	0.01305	0	0	0.06004	0	0	0	0	0	0.0116	0.00145	0.1253	0.01305	0	0.002321	0.05134	0
n4v3	0.5717	0.001796	0	0.002625	0.1449	0.002211	0.00152	0	0	0.001796	0.00152	0	0.002211	0.01506	0	0	0.05706	0	0	0	0.002625	0	0.01105	0.001382	0.1194	0.01243	0.00525	0.002211	0.04062	0.002625
n4a3	0.5626	0.001822	0	0	0.1352	0.002242	0.001542	0	0	0.001822	0.001542	0	0.002242	0.01261	0	0	0.05915	0	0	0	0	0	0.01121	0.001402	0.1486	0.01261	0	0.002242	0.04317	0
n4n3	0.5745	0.001789	0	0	0.1449	0.002202	0.001514	0	0	0.001789	0.001514	0	0.002202	0.01239	0	0	0.05836	0	0	0	0	0	0.01101	0.001376	0.1189	0.01239	0	0.002202	0.05286	0
n4e3	0.5782	0.00177	0	0	0.1508	0.002179	0.001498	0	0	0.00177	0.001498	0	0.002179	0.01226	0	0	0.05856	0	0	0	0	0	0.01089	0.001362	0.1177	0.01226	0	0.002179	0.04494	0
f1a1	0.5623	0.007304	0	0	0.1588	0.001565	0	0.0001739	0.0006957	0.007304	0	0.0003478	0.0008696	0.002783	0	0.0008696	0.0407	0	0	0.0008696	0	0.0001739	0.006087	0.003826	0.1671	0.002783	0.0008696	0.003304	0.0313	0
f1e1	0.5678	0.007241	0	0	0.164	0.001552	0	0.0001724	0.0006897	0.007241	0	0.0003448	0.0008621	0.002759	0	0.0008621	0.04069	0	0	0.0008621	0	0.0001724	0.006034	0.003793	0.156	0.002759	0.0008621	0.003276	0.03207	0
f1v1	0.5659	0.007226	0	0.001032	0.1626	0.001549	0	0.0001721	0.0006882	0.007226	0	0.0003441	0.0008603	0.003785	0	0.0008603	0.03992	0	0	0.0008603	0.001032	0.0001721	0.006022	0.003785	0.1557	0.002753	0.002925	0.003269	0.03028	0.001032
f1n1	0.5673	0.007192	0	0	0.1628	0.001541	0	0.0001712	0.0006849	0.007192	0	0.0003425	0.0008562	0.00274	0	0.0008562	0.04041	0	0	0.0008562	0	0.0001712	0.005993	0.003767	0.155	0.00274	0.0008562	0.003253	0.03527	0
f000	0.5689	0.005601	0	0	0.1637	0.0009033	0	0.001987	0.0009033	0.005601	0	0.003975	0.0009033	0.001987	0	0.0009033	0.04083	0	0	0.0009033	0	0	0.004517	0.007407	0.1532	0.001987	0.0009033	0.00271	0.03216	0
f1a2	0.5627	0.006965	0	0	0.16	0.001493	0	0.0001658	0.0006633	0.006965	0	0.0003317	0.0008292	0.002653	0	0.0008292	0.04013	0	0	0.0008292	0	0.0001658	0.005804	0.003648	0.1687	0.002653	0.0008292	0.003151	0.03051	0
f100	0.5618	0.007678	0	0	0.1574	0.001645	0	0.0001828	0.0007313	0.007678	0	0.0003656	0.0009141	0.002925	0	0.0009141	0.04132	0	0	0.0009141	0	0.0001828	0.006399	0.004022	0.1654	0.002925	0.0009141	0.003473	0.03218	0
f1v2	0.569	0.006889	0	0.001804	0.1665	0.001476	0	0.000164	0.0006561	0.006889	0	0.000328	0.0008201	0.004428	0	0.0008201	0.03887	0	0	0.0008201	0.001804	0.000164	0.005741	0.003608	0.1484	0.002624	0.004428	0.003116	0.02887	0.001804
f1n2	0.5712	0.006845	0	0	0.1667	0.001467	0	0.000163	0.0006519	0.006845	0	0.0003259	0.0008149	0.002608	0	0.0008149	0.03977	0	0	0.0008149	0	0.000163	0.005704	0.003585	0.1475	0.002608	0.0008149	0.003096	0.03748	0
f1e2	0.5741	0.006779	0	0	0.1709	0.001453	0	0.0001614	0.0006456	0.006779	0	0.0003228	0.000807	0.002582	0	0.000807	0.04003	0	0	0.000807	0	0.0001614	0.005649	0.003551	0.1461	0.002582	0.000807	0.003066	0.03196	0
f200	0.5633	0.008016	0	0	0.1556	0.001093	0.0001822	0.0001822	0.001093	0.008016	0.0001822	0.0003644	0.001093	0.002915	0	0.001093	0.045	0	0	0.001093	0	0	0.005465	0.004737	0.16	0.002915	0.001093	0.003279	0.03334	0
f1v3	0.5723	0.006523	0	0.00264	0.1707	0.001398	0	0.0001553	0.0006212	0.006523	0	0.0003106	0.0007765	0.005125	0	0.0007765	0.03774	0	0	0.0007765	0.00264	0.0001553	0.005436	0.003417	0.1405	0.002485	0.006057	0.002951	0.02733	0.00264
f1a3	0.5631	0.006656	0	0	0.1612	0.001426	0	0.0001585	0.0006339	0.006656	0	0.000317	0.0007924	0.002536	0	0.0007924	0.03962	0	0	0.0007924	0	0.0001585	0.005547	0.003487	0.17	0.002536	0.0007924	0.003011	0.02979	0
f1n3	0.5756	0.006456	0	0	0.1711	0.001383	0	0.0001537	0.0006148	0.006456	0	0.0003074	0.0007685	0.002459	0	0.0007685	0.03904	0	0	0.0007685	0	0.0001537	0.00538	0.003381	0.1391	0.002459	0.0007685	0.00292	0.03996	0
f1e3	0.5788	0.006436	0	0	0.1761	0.001379	0	0.0001532	0.0006129	0.006436	0	0.0003065	0.0007662	0.002452	0	0.0007662	0.03953	0	0	0.0007662	0	0.0001532	0.005363	0.003371	0.1387	0.002452	0.0007662	0.002911	0.03187	0
f300	0.5613	0.007435	0	0	0.1499	0.0008851	0.0007081	0.000354	0.0008851	0.007435	0.0007081	0.0007081	0.0008851	0.004957	0.000354	0.0008851	0.0501	0	0	0.0007081	0	0	0.004426	0.005488	0.1604	0.004957	0.0007081	0.001947	0.03381	0
f2v1	0.5673	0.007546	0	0.001029	0.1609	0.001029	0.0001715	0.0001715	0.001029	0.007546	0.0001715	0.000343	0.001029	0.003773	0	0.001029	0.04339	0	0	0.001029	0.001029	0	0.005145	0.004459	0.1506	0.002744	0.003087	0.003087	0.03138	0.001029
f2n1	0.5687	0.00751	0	0	0.1611	0.001024	0.0001707	0.0001707	0.001024	0.00751	0.0001707	0.0003414	0.001024	0.002731	0	0.001024	0.04386	0	0	0.001024	0	0	0.00512	0.004438	0.1499	0.002731	0.001024	0.003072	0.03635	0
f2e1	0.5692	0.007561	0	0	0.1622	0.001031	0.0001719	0.0001719	0.001031	0.007561	0.0001719	0.0003437	0.001031	0.00275	0	0.001031	0.04417	0	0	0.001031	0	0	0.005156	0.004468	0.1509	0.00275	0.001031	0.003093	0.03317	0
f2a1	0.5637	0.007627	0	0	0.157	0.00104	0.0001733	0.0001733	0.00104	0.007627	0.0001733	0.0003467	0.00104	0.002773	0	0.00104	0.0442	0	0	0.00104	0	0	0.0052	0.004507	0.1619	0.002773	0.00104	0.00312	0.03241	0
f400	0.5547	0.007881	0	0	0.139	0.0006707	0.001174	0	0.0006707	0.007881	0.001174	0	0.001006	0.007378	0	0.0008384	0.05617	0	0	0.001006	0	0.0001677	0.00503	0.006539	0.1601	0.007378	0.001006	0.002683	0.03756	0
f2v2	0.5703	0.007194	0	0.001799	0.1648	0.000981	0.0001635	0.0001635	0.000981	0.007194	0.0001635	0.000327	0.000981	0.004415	0	0.000981	0.04218	0	0	0.000981	0.001799	0	0.004905	0.004251	0.1436	0.002616	0.004578	0.002943	0.02992	0.001799
f2n2	0.5725	0.007149	0	0	0.1651	0.0009748	0.0001625	0.0001625	0.0009748	0.007149	0.0001625	0.0003249	0.0009748	0.0026	0	0.0009748	0.04305	0	0	0.0009748	0	0	0.004874	0.004224	0.1426	0.0026	0.0009748	0.002924	0.03851	0
f2e2	0.5754	0.00708	0	0	0.1693	0.0009654	0.0001609	0.0001609	0.0009654	0.00708	0.0001609	0.0003218	0.0009654	0.002574	0	0.0009654	0.04328	0	0	0.0009654	0	0	0.004827	0.004183	0.1413	0.002574	0.0009654	0.002896	0.03298	0
f2a2	0.5641	0.007274	0	0	0.1584	0.0009919	0.0001653	0.0001653	0.0009919	0.007274	0.0001653	0.0003306	0.0009919	0.002645	0	0.0009919	0.04348	0	0	0.0009919	0	0	0.004959	0.004298	0.1637	0.002645	0.0009919	0.002976	0.03158	0
f2v3	0.5736	0.006813	0	0.002632	0.1691	0.0009291	0.0001548	0.0001548	0.0009291	0.006813	0.0001548	0.0003097	0.0009291	0.00511	0	0.0009291	0.04088	0	0	0.0009291	0.002632	0	0.004645	0.004026	0.136	0.002478	0.006194	0.002787	0.02834	0.002632
f2n3	0.5769	0.006743	0	0	0.1695	0.0009195	0.0001533	0.0001533	0.0009195	0.006743	0.0001533	0.0003065	0.0009195	0.002452	0	0.0009195	0.04215	0	0	0.0009195	0	0	0.004598	0.003985	0.1346	0.002452	0.0009195	0.002759	0.04092	0
f2a3	0.5644	0.006952	0	0	0.1596	0.000948	0.000158	0.000158	0.000948	0.006952	0.000158	0.000316	0.000948	0.002528	0	0.000948	0.04282	0	0	0.000948	0	0	0.00474	0.004108	0.1653	0.002528	0.000948	0.002844	0.03081	0
f3v1	0.5653	0.007011	0	0.001002	0.1554	0.0008346	0.0006677	0.0003338	0.0008346	0.007011	0.0006677	0.0006677	0.0008346	0.005675	0.0003338	0.0008346	0.04824	0	0	0.0006677	0.001002	0	0.004173	0.005174	0.1512	0.004674	0.002671	0.001836	0.03188	0.001002
f2e3	0.58	0.006723	0	0	0.1745	0.0009167	0.0001528	0.0001528	0.0009167	0.006723	0.0001528	0.0003056	0.0009167	0.002445	0	0.0009167	0.04263	0	0	0.0009167	0	0	0.004584	0.003972	0.1341	0.002445	0.0009167	0.00275	0.03285	0
f3n1	0.5667	0.006978	0	0	0.1557	0.0008307	0.0006646	0.0003323	0.0008307	0.006978	0.0006646	0.0006646	0.0008307	0.004652	0.0003323	0.0008307	0.04868	0	0	0.0006646	0	0	0.004154	0.00515	0.1505	0.004652	0.0006646	0.001828	0.03672	0
f3a1	0.5618	0.007084	0	0	0.1516	0.0008433	0.0006747	0.0003373	0.0008433	0.007084	0.0006747	0.0006747	0.0008433	0.004723	0.0003373	0.0008433	0.04908	0	0	0.0006747	0	0	0.004217	0.005229	0.1623	0.004723	0.0006747	0.001855	0.03289	0
f3e1	0.5682	0.006948	0	0	0.158	0.0008271	0.0006617	0.0003309	0.0008271	0.006948	0.0006617	0.0006617	0.0008271	0.004632	0.0003309	0.0008271	0.0488	0	0	0.0006617	0	0	0.004136	0.005128	0.1499	0.004632	0.0006617	0.00182	0.03358	0
f3n2	0.5705	0.006651	0	0	0.1598	0.0007918	0.0006334	0.0003167	0.0007918	0.006651	0.0006334	0.0006334	0.0007918	0.004434	0.0003167	0.0007918	0.04766	0	0	0.0006334	0	0	0.003959	0.004909	0.1435	0.004434	0.0006334	0.001742	0.0388	0
f3v2	0.5689	0.006632	0	0.001895	0.1603	0.0007895	0.0006316	0.0003158	0.0007895	0.006632	0.0006316	0.0006316	0.0007895	0.006316	0.0003158	0.0007895	0.04658	0	0	0.0006316	0.001895	0	0.003948	0.004895	0.1431	0.004421	0.004421	0.001737	0.03016	0.001895
f3a2	0.5624	0.006689	0	0	0.1535	0.0007963	0.000637	0.0003185	0.0007963	0.006689	0.000637	0.000637	0.0007963	0.004459	0.0003185	0.0007963	0.04794	0	0	0.000637	0	0	0.003982	0.004937	0.1644	0.004459	0.000637	0.001752	0.03185	0
f3e2	0.5733	0.006588	0	0	0.1639	0.0007843	0.0006275	0.0003137	0.0007843	0.006588	0.0006275	0.0006275	0.0007843	0.004392	0.0003137	0.0007843	0.04784	0	0	0.0006275	0	0	0.003922	0.004863	0.1421	0.004392	0.0006275	0.001725	0.03341	0
f3n3	0.5749	0.006283	0	0	0.1644	0.0007479	0.0005984	0.0002992	0.0007479	0.006283	0.0005984	0.0005984	0.0007479	0.004188	0.0002992	0.0007479	0.04652	0	0	0.0005984	0	0	0.00374	0.004637	0.1355	0.004188	0.0005984	0.001645	0.04114	0
f3v3	0.5716	0.006346	0	0.002569	0.1639	0.0007555	0.0006044	0.0003022	0.0007555	0.006346	0.0006044	0.0006044	0.0007555	0.0068	0.0003022	0.0007555	0.04533	0	0	0.0006044	0.002569	0	0.003778	0.004684	0.1369	0.004231	0.005742	0.001662	0.02886	0.002569
f3a3	0.5627	0.006403	0	0	0.1549	0.0007623	0.0006098	0.0003049	0.0007623	0.006403	0.0006098	0.0006098	0.0007623	0.004269	0.0003049	0.0007623	0.04711	0	0	0.0006098	0	0	0.003812	0.004726	0.1659	0.004269	0.0006098	0.001677	0.0311	0
f3e3	0.5788	0.006203	0	0	0.1703	0.0007384	0.0005908	0.0002954	0.0007384	0.006203	0.0005908	0.0005908	0.0007384	0.004135	0.0002954	0.0007384	0.04682	0	0	0.0005908	0	0	0.003692	0.004578	0.1338	0.004135	0.0005908	0.001625	0.03323	0
f4n1	0.5602	0.00742	0	0	0.1451	0.0006315	0.001105	0	0.0006315	0.00742	0.001105	0	0.0009473	0.006947	0	0.0007894	0.05447	0	0	0.0009473	0	0.0001579	0.004736	0.006157	0.1508	0.006947	0.0009473	0.002526	0.0401	0
f4a1	0.5556	0.007444	0	0	0.1416	0.0006335	0.001109	0	0.0006335	0.007444	0.001109	0	0.0009503	0.006969	0	0.0007919	0.05464	0	0	0.0009503	0	0.0001584	0.004751	0.006177	0.1623	0.006969	0.0009503	0.002534	0.03627	0
f4v1	0.5588	0.007453	0	0.0009515	0.1448	0.0006343	0.00111	0	0.0006343	0.007453	0.00111	0	0.0009515	0.007929	0	0.0007929	0.05408	0	0	0.0009515	0.0009515	0.0001586	0.004757	0.006185	0.1514	0.006977	0.002854	0.002537	0.03552	0.0009515
f4e1	0.5616	0.00739	0	0	0.1473	0.0006289	0.001101	0	0.0006289	0.00739	0.001101	0	0.0009434	0.006918	0	0.0007862	0.05456	0	0	0.0009434	0	0.0001572	0.004717	0.006132	0.1502	0.006918	0.0009434	0.002516	0.03711	0
f4n2	0.565	0.007011	0	0	0.1505	0.0005967	0.001044	0	0.0005967	0.007011	0.001044	0	0.000895	0.006563	0	0.0007458	0.05295	0	0	0.000895	0	0.0001492	0.004475	0.005817	0.1425	0.006563	0.000895	0.002685	0.04206	0
f4a2	0.5563	0.007128	0	0	0.1435	0.0006066	0.001062	0	0.0006066	0.007128	0.001062	0	0.0009099	0.006673	0	0.0007583	0.05353	0	0	0.0009099	0	0.0001517	0.00455	0.005914	0.1639	0.006673	0.0009099	0.002426	0.03534	0
f4v2	0.5626	0.00707	0	0.001805	0.15	0.0006017	0.001053	0	0.0006017	0.00707	0.001053	0	0.0009025	0.008424	0	0.0007521	0.0522	0	0	0.0009025	0.001805	0.0001504	0.004513	0.005866	0.1437	0.006619	0.004513	0.002407	0.03369	0.001805
f4e2	0.5678	0.006957	0	0	0.1547	0.0005921	0.001036	0	0.0005921	0.006957	0.001036	0	0.0008881	0.006513	0	0.0007401	0.05314	0	0	0.0008881	0	0.000148	0.00444	0.005773	0.1414	0.006513	0.0008881	0.002368	0.03671	0
f4a3	0.557	0.006768	0	0	0.1456	0.000576	0.001008	0	0.000576	0.006768	0.001008	0	0.0008641	0.006336	0	0.00072	0.05228	0	0	0.0008641	0	0.000144	0.00432	0.005616	0.1658	0.006336	0.0008641	0.002304	0.03427	0
f4n3	0.5694	0.006644	0	0	0.1554	0.0005655	0.0009895	0	0.0005655	0.006644	0.0009895	0	0.0008482	0.00622	0	0.0007068	0.0516	0	0	0.0008482	0	0.0001414	0.004241	0.005513	0.135	0.00622	0.0008482	0.002262	0.04439	0
f4v3	0.566	0.006724	0	0.002575	0.1546	0.0005722	0.001001	0	0.0005722	0.006724	0.001001	0	0.0008584	0.00887	0	0.0007153	0.0505	0	0	0.0008584	0.002575	0.0001431	0.004292	0.005579	0.1366	0.006295	0.006009	0.002575	0.03176	0.002575
f4e3	0.5733	0.006572	0	0	0.1612	0.0005593	0.0009787	0	0.0005593	0.006572	0.0009787	0	0.0008389	0.006152	0	0.0006991	0.05187	0	0	0.0008389	0	0.0001398	0.004195	0.005453	0.1335	0.006152	0.0008389	0.002237	0.03635	0
t1e1	0.5711	0.003086	0.0003248	0	0.1515	0.001299	0.0006497	0.002111	0	0.003086	0.0006497	0.004223	0.0009745	0	0	0.0003248	0.04905	0.0003248	0	0.0009745	0	0.0003248	0.005685	0.007146	0.1562	0	0.0009745	0.001299	0.03866	0
t1e2	0.5768	0.002899	0.0003052	0	0.1589	0.001221	0.0006104	0.001984	0	0.002899	0.0006104	0.003968	0.0009156	0	0	0.0003052	0.04792	0.0003052	0	0.0009156	0	0.0003052	0.005341	0.006714	0.1468	0	0.0009156	0.001221	0.03815	0
t1e3	0.5811	0.00276	0.0002906	0	0.1643	0.001162	0.0005811	0.001889	0	0.00276	0.0005811	0.003777	0.0008717	0	0	0.0002906	0.04707	0.0002906	0	0.0008717	0	0.0002906	0.005085	0.006393	0.1398	0	0.0008717	0.001162	0.03777	0
t1n1	0.5697	0.003103	0.0003266	0	0.1494	0.001307	0.0006533	0.002123	0	0.003103	0.0006533	0.004246	0.0009799	0	0	0.0003266	0.049	0.0003266	0	0.0009799	0	0.0003266	0.005716	0.007186	0.1571	0	0.0009799	0.001307	0.04116	0
t1n2	0.5742	0.002926	0.000308	0	0.1548	0.001232	0.000616	0.002002	0	0.002926	0.000616	0.004004	0.0009241	0	0	0.000308	0.04774	0.000308	0	0.0009241	0	0.000308	0.00539	0.006777	0.1482	0	0.0009241	0.001232	0.04343	0
t1n3	0.5782	0.002768	0.0002914	0	0.1596	0.001166	0.0005828	0.001894	0	0.002768	0.0005828	0.003788	0.0008743	0	0	0.0002914	0.04663	0.0002914	0	0.0008743	0	0.0002914	0.0051	0.006411	0.1402	0	0.0008743	0.001166	0.04546	0
t1a1	0.5659	0.003111	0.0003275	0	0.1466	0.00131	0.000655	0.002129	0	0.003111	0.000655	0.004257	0.0009825	0	0	0.0003275	0.04912	0.0003275	0	0.0009825	0	0.0003275	0.005731	0.007205	0.1667	0	0.0009825	0.00131	0.03799	0
t1a2	0.5661	0.002975	0.0003131	0	0.1483	0.001253	0.0006263	0.002035	0	0.002975	0.0006263	0.004071	0.0009394	0	0	0.0003131	0.04822	0.0003131	0	0.0009394	0	0.0003131	0.00548	0.006889	0.1682	0	0.0009394	0.001253	0.03695	0
t1a3	0.5664	0.00285	0.0003	0	0.1498	0.0012	0.0006	0.00195	0	0.00285	0.0006	0.0039	0.0009	0	0	0.0003	0.0474	0.0003	0	0.0009	0	0.0003	0.00525	0.0066	0.1695	0	0.0009	0.0012	0.036	0
t1v1	0.5687	0.003109	0.0003272	0.0008181	0.1494	0.001309	0.0006545	0.002127	0	0.003109	0.0006545	0.004254	0.0009817	0.0008181	0	0.0003272	0.04859	0.0003272	0	0.0009817	0.0008181	0.0003272	0.005726	0.007199	0.1574	0	0.002618	0.001309	0.0373	0.0008181
t1v2	0.572	0.002944	0.0003099	0.001704	0.1545	0.00124	0.0006198	0.002014	0	0.002944	0.0006198	0.004029	0.0009297	0.001704	0	0.0003099	0.04695	0.0003099	0	0.0009297	0.001704	0.0003099	0.005423	0.006817	0.1491	0	0.004338	0.00124	0.03533	0.001704
t1v3	0.575	0.002796	0.0002943	0.002501	0.1591	0.001177	0.0005886	0.001913	0	0.002796	0.0005886	0.003826	0.0008829	0.002501	0	0.0002943	0.04547	0.0002943	0	0.0008829	0.002501	0.0002943	0.00515	0.006474	0.1416	0	0.005886	0.001177	0.03355	0.002501
t2e1	0.5659	0.005152	0.000483	0	0.146	0.00161	0.000644	0	0	0.005152	0.000644	0	0.001288	0.001932	0.000966	0.000483	0.052	0.000483	0	0.000483	0	0.000483	0.007245	0.003381	0.1634	0.001932	0.000483	0.00161	0.03816	0
t2e2	0.572	0.004843	0.0004541	0	0.1536	0.001514	0.0006054	0	0	0.004843	0.0006054	0	0.001211	0.001816	0.0009081	0.0004541	0.0507	0.0004541	0	0.0004541	0	0.0004541	0.006811	0.003178	0.1536	0.001816	0.0004541	0.001514	0.03769	0
t2e3	0.5773	0.004569	0.0004284	0	0.1604	0.001428	0.0005712	0	0	0.004569	0.0005712	0	0.001142	0.001714	0.0008568	0.0004284	0.04955	0.0004284	0	0.0004284	0	0.0004284	0.006426	0.002999	0.1449	0.001714	0.0004284	0.001428	0.03727	0
t2n1	0.5645	0.005181	0.0004857	0	0.1439	0.001619	0.0006476	0	0	0.005181	0.0006476	0	0.001295	0.001943	0.0009713	0.0004857	0.05197	0.0004857	0	0.0004857	0	0.0004857	0.007285	0.0034	0.1643	0.001943	0.0004857	0.001619	0.04063	0
t2n2	0.5693	0.004888	0.0004582	0	0.1495	0.001527	0.000611	0	0	0.004888	0.000611	0	0.001222	0.001833	0.0009165	0.0004582	0.05056	0.0004582	0	0.0004582	0	0.0004582	0.006873	0.003208	0.155	0.001833	0.0004582	0.001527	0.04292	0
t2n3	0.5735	0.004626	0.0004337	0	0.1545	0.001446	0.0005783	0	0	0.004626	0.0005783	0	0.001157	0.001735	0.0008674	0.0004337	0.0493	0.0004337	0	0.0004337	0	0.0004337	0.006506	0.003036	0.1467	0.001735	0.0004337	0.001446	0.04496	0
t2a1	0.5608	0.005194	0.0004869	0	0.141	0.001623	0.0006492	0	0	0.005194	0.0006492	0	0.001298	0.001948	0.0009739	0.0004869	0.0521	0.0004869	0	0.0004869	0	0.0004869	0.007304	0.003409	0.1738	0.001948	0.0004869	0.001623	0.03749	0
t2a2	0.5612	0.004968	0.0004658	0	0.143	0.001553	0.000621	0	0	0.004968	0.000621	0	0.001242	0.001863	0.0009315	0.0004658	0.05108	0.0004658	0	0.0004658	0	0.0004658	0.006986	0.00326	0.175	0.001863	0.0004658	0.001553	0.03649	0
t2a3	0.5618	0.004712	0.0004418	0	0.1452	0.001473	0.000589	0	0	0.004712	0.000589	0	0.001178	0.001767	0.0008835	0.0004418	0.04992	0.0004418	0	0.0004418	0	0.0004418	0.006626	0.003092	0.1763	0.001767	0.0004418	0.001473	0.03534	0
t2v1	0.5636	0.00519	0.0004865	0.0008109	0.1439	0.001622	0.0006487	0	0	0.00519	0.0006487	0	0.001297	0.002757	0.0009731	0.0004865	0.05157	0.0004865	0	0.0004865	0.0008109	0.0004865	0.007298	0.003406	0.1646	0.001946	0.002108	0.001622	0.03681	0.0008109
t2v2	0.5671	0.004917	0.000461	0.00169	0.1492	0.001537	0.0006146	0	0	0.004917	0.0006146	0	0.001229	0.003534	0.0009219	0.000461	0.04978	0.000461	0	0.000461	0.00169	0.000461	0.006915	0.003227	0.156	0.001844	0.003841	0.001537	0.03488	0.00169
t2v3	0.5704	0.004672	0.000438	0.002482	0.154	0.00146	0.0005839	0	0	0.004672	0.0005839	0	0.001168	0.004234	0.0008759	0.000438	0.04818	0.000438	0	0.000438	0.002482	0.000438	0.006569	0.003066	0.1482	0.001752	0.005401	0.00146	0.03314	0.002482
t3e1	0.5527	0.005528	0	0	0.1366	0.001789	0.000813	0	0	0.005528	0.000813	0	0.001463	0.01187	0.001626	0.0004878	0.05447	0	0	0.0004878	0	0.0004878	0.00813	0.003415	0.1623	0.01187	0.0004878	0.001789	0.0374	0
t3e2	0.5596	0.005194	0	0	0.1448	0.00168	0.0007638	0	0	0.005194	0.0007638	0	0.001375	0.01115	0.001528	0.0004583	0.05301	0	0	0.0004583	0	0.0004583	0.007638	0.003208	0.1525	0.01115	0.0004583	0.00168	0.03697	0
t3e3	0.5657	0.004898	0	0	0.1521	0.001585	0.0007203	0	0	0.004898	0.0007203	0	0.001296	0.01052	0.001441	0.0004322	0.05171	0	0	0.0004322	0	0.0004322	0.007203	0.003025	0.1438	0.01052	0.0004322	0.001585	0.03659	0
t3n1	0.5512	0.005559	0	0	0.1344	0.001799	0.0008175	0	0	0.005559	0.0008175	0	0.001472	0.01194	0.001635	0.0004905	0.05445	0	0	0.0004905	0	0.0004905	0.008175	0.003434	0.1632	0.01194	0.0004905	0.001799	0.0399	0
t3n2	0.5567	0.005242	0	0	0.1406	0.001696	0.0007709	0	0	0.005242	0.0007709	0	0.001388	0.01126	0.001542	0.0004625	0.05288	0	0	0.0004625	0	0.0004625	0.007709	0.003238	0.1539	0.01126	0.0004625	0.001696	0.04224	0
t3n3	0.5617	0.004959	0	0	0.1461	0.001604	0.0007293	0	0	0.004959	0.0007293	0	0.001313	0.01065	0.001459	0.0004376	0.05149	0	0	0.0004376	0	0.0004376	0.007293	0.003063	0.1456	0.01065	0.0004376	0.001604	0.04434	0
t3a1	0.5474	0.005574	0	0	0.1315	0.001803	0.0008197	0	0	0.005574	0.0008197	0	0.001475	0.01197	0.001639	0.0004918	0.05459	0	0	0.0004918	0	0.0004918	0.008197	0.003443	0.1728	0.01197	0.0004918	0.001803	0.03672	0
t3a2	0.5484	0.005329	0	0	0.1339	0.001724	0.0007837	0	0	0.005329	0.0007837	0	0.001411	0.01144	0.001567	0.0004702	0.05345	0	0	0.0004702	0	0.0004702	0.007837	0.003292	0.174	0.01144	0.0004702	0.001724	0.03574	0
t3a3	0.5496	0.005052	0	0	0.1366	0.001634	0.0007429	0	0	0.005052	0.0007429	0	0.001337	0.01085	0.001486	0.0004458	0.05215	0	0	0.0004458	0	0.0004458	0.007429	0.00312	0.1753	0.01085	0.0004458	0.001634	0.03462	0
t3v1	0.551	0.005518	0	0.0009737	0.1353	0.001785	0.0008114	0	0	0.005518	0.0008114	0	0.001461	0.01282	0.001623	0.0004869	0.05372	0	0	0.0004869	0.0009737	0.0004869	0.008114	0.003408	0.162	0.01185	0.002434	0.001785	0.0357	0.0009737
t3v2	0.5552	0.005228	0	0.001845	0.1411	0.001691	0.0007688	0	0	0.005228	0.0007688	0	0.001384	0.01307	0.001538	0.0004613	0.05181	0	0	0.0004613	0.001845	0.0004613	0.007688	0.003229	0.1534	0.01122	0.004151	0.001691	0.03383	0.001845
t3v3	0.559	0.004966	0	0.002629	0.1464	0.001607	0.0007304	0	0	0.004966	0.0007304	0	0.001315	0.01329	0.001461	0.0004382	0.0501	0	0	0.0004382	0.002629	0.0004382	0.007304	0.003067	0.1458	0.01066	0.005697	0.001607	0.03214	0.002629
t4e1	0.5292	0.005966	0	0	0.1222	0.0003225	0.0009674	0	0	0.005966	0.0009674	0	0.001612	0.02741	0.001612	0.000645	0.05788	0	0.000645	0.0004837	0	0.000645	0.008868	0.004515	0.1629	0.02741	0.0004837	0.001935	0.03741	0
t4e2	0.5374	0.005608	0	0	0.1313	0.0003031	0.0009094	0	0	0.005608	0.0009094	0	0.001516	0.02577	0.001516	0.0006062	0.05623	0	0.0006062	0.0004547	0	0.0006062	0.008336	0.004244	0.1531	0.02577	0.0004547	0.001819	0.03698	0
t4e3	0.5448	0.00529	0	0	0.1393	0.000286	0.0008579	0	0	0.00529	0.0008579	0	0.00143	0.02431	0.00143	0.0005719	0.05476	0	0.0005719	0.0004289	0	0.0005719	0.007864	0.004003	0.1444	0.02431	0.0004289	0.001716	0.0366	0
t4n1	0.5275	0.005991	0	0	0.1198	0.0003238	0.0009715	0	0	0.005991	0.0009715	0	0.001619	0.02753	0.001619	0.0006477	0.0578	0	0.0006477	0.0004858	0	0.0006477	0.008905	0.004534	0.1635	0.02753	0.0004858	0.001943	0.04048	0
t4n2	0.5344	0.005652	0	0	0.1268	0.0003055	0.0009166	0	0	0.005652	0.0009166	0	0.001528	0.02597	0.001528	0.0006111	0.05606	0	0.0006111	0.0004583	0	0.0006111	0.008402	0.004277	0.1543	0.02597	0.0004583	0.001833	0.04277	0
t4n3	0.5405	0.00535	0	0	0.133	0.0002892	0.0008676	0	0	0.00535	0.0008676	0	0.001446	0.02458	0.001446	0.0005784	0.05451	0	0.0005784	0.0004338	0	0.0005784	0.007953	0.004049	0.146	0.02458	0.0004338	0.001735	0.04482	0
t4a1	0.5222	0.00608	0	0	0.1153	0.0003286	0.0009859	0	0	0.00608	0.0009859	0	0.001643	0.02793	0.001643	0.0006572	0.05833	0	0.0006572	0.0004929	0	0.0006572	0.009037	0.004601	0.1752	0.02793	0.0004929	0.001972	0.03681	0
t4a2	0.5249	0.005749	0	0	0.1192	0.0003108	0.0009323	0	0	0.005749	0.0009323	0	0.001554	0.02641	0.001554	0.0006215	0.05671	0	0.0006215	0.0004661	0	0.0006215	0.008546	0.004351	0.1765	0.02641	0.0004661	0.001865	0.03558	0
t4a3	0.5273	0.005452	0	0	0.1226	0.0002947	0.0008842	0	0	0.005452	0.0008842	0	0.001474	0.02505	0.001474	0.0005894	0.05526	0	0.0005894	0.0004421	0	0.0005894	0.008105	0.004126	0.1777	0.02505	0.0004421	0.001768	0.03448	0
t4v1	0.526	0.006018	0	0.0009759	0.1194	0.0003253	0.0009759	0	0	0.006018	0.0009759	0	0.001627	0.02863	0.001627	0.0006506	0.05742	0	0.0006506	0.000488	0.0009759	0.0006506	0.008946	0.004554	0.1643	0.02765	0.00244	0.001952	0.03578	0.0009759
t4v2	0.5316	0.005701	0	0.001849	0.126	0.0003082	0.0009245	0	0	0.005701	0.0009245	0	0.001541	0.02804	0.001541	0.0006163	0.05532	0	0.0006163	0.0004622	0.001849	0.0006163	0.008475	0.004314	0.1556	0.02619	0.00416	0.001849	0.0339	0.001849
t4v3	0.5374	0.005371	0	0.002758	0.133	0.0002903	0.000871	0	0	0.005371	0.000871	0	0.001452	0.02744	0.001452	0.0005806	0.05313	0	0.0005806	0.0004355	0.002758	0.0005806	0.007984	0.004064	0.1466	0.02468	0.005952	0.001742	0.03193	0.002758
t000	0.5669	0.002765	0.0003457	0	0.146	0.001383	0.0006913	0.002592	0	0.002765	0.0006913	0.005185	0.001037	0	0	0.0003457	0.04943	0.0003457	0	0.001037	0	0.0003457	0.006049	0.006222	0.1645	0	0.001037	0.001383	0.03889	0
t100	0.5656	0.003261	0.0003432	0	0.1447	0.001373	0.0006865	0.002231	0	0.003261	0.0006865	0.004462	0.00103	0	0	0.0003432	0.05011	0.0003432	0	0.00103	0	0.0003432	0.006007	0.007551	0.1651	0	0.00103	0.001373	0.03913	0
t200	0.5603	0.005441	0.0005101	0	0.1389	0.0017	0.0006802	0	0	0.005441	0.0006802	0	0.00136	0.00204	0.00102	0.0005101	0.05322	0.0005101	0	0.0005101	0	0.0005101	0.007652	0.003571	0.1726	0.00204	0.0005101	0.0017	0.0386	0
t300	0.5462	0.005842	0	0	0.1289	0.00189	0.0008591	0	0	0.005842	0.0008591	0	0.001546	0.01254	0.001718	0.0005155	0.05584	0	0	0.0005155	0	0.0005155	0.008591	0.003608	0.1715	0.01254	0.0005155	0.00189	0.0378	0
t400	0.5198	0.006373	0	0	0.112	0.0003445	0.001033	0	0	0.006373	0.001033	0	0.001722	0.02928	0.001722	0.0006889	0.05977	0	0.0006889	0.0005167	0	0.0006889	0.009473	0.004823	0.174	0.02928	0.0005167	0.002067	0.03789	0
0_Squalane	0.6739	0	0	0	0.1739	0	0	0	0	0	0	0	0	0	0	0	0.08696	0	0	0	0	0	0	0	0	0	0	0	0.06522	0
0_Hopane	0.6392	0	0	0	0.1443	0.02062	0	0	0	0	0	0	0	0	0	0	0.08247	0	0	0	0	0	0.05155	0	0	0	0	0.02062	0.04124	0
0_thiophene	0.5439	0	0	0	0.1228	0	0	0.008772	0	0	0	0.01754	0	0	0	0	0.07018	0	0	0	0	0	0	0.01754	0.1754	0	0	0	0.04386	0
1_thiophene	0.5391	0.008696	0	0	0.1217	0	0	0	0	0.008696	0	0	0	0	0	0	0.06957	0	0	0	0	0	0	0.03478	0.1739	0	0	0	0.04348	0
2_thiophene	0.5263	0.008772	0	0	0.114	0	0	0	0	0.008772	0	0	0	0.008772	0	0	0.07018	0	0	0	0	0	0	0.03509	0.1754	0.008772	0	0	0.04386	0
3_thiophene	0.5133	0.00885	0	0	0.1062	0	0	0	0	0.00885	0	0	0	0.0177	0	0	0.0708	0	0	0	0	0	0	0.0354	0.177	0.0177	0	0	0.04425	0
4_thiophene	0.5	0.008929	0	0	0.09821	0	0	0	0	0.008929	0	0	0	0.02679	0	0	0.07143	0	0	0	0	0	0	0.03571	0.1786	0.02679	0	0	0.04464	0
0_phenol	0.5464	0	0.01031	0	0.1134	0	0	0	0	0	0	0	0	0	0	0	0.07216	0.01031	0	0	0	0	0	0	0.2062	0	0	0	0.04124	0
1_phenol	0.5263	0	0	0	0.1053	0	0	0	0	0	0	0	0	0.03158	0.01053	0	0.07368	0	0	0	0	0	0	0	0.1789	0.03158	0	0	0.04211	0
2_phenol	0.4946	0	0	0	0.08602	0	0	0	0	0	0	0	0	0.05376	0.01075	0	0.07527	0	0.01075	0	0	0	0	0	0.172	0.05376	0	0	0.04301	0
0_pyrrole	0.5405	0	0	0	0.1284	0	0	0	0	0	0	0	0	0	0	0.006757	0.06757	0	0	0	0	0.006757	0	0.02027	0.1959	0	0	0	0.03378	0
1_pyrrole	0.5	0	0	0	0.1042	0	0	0	0	0	0	0	0	0.02778	0	0.006944	0.06944	0	0	0	0	0.006944	0	0.02083	0.2014	0.02778	0	0	0.03472	0
2_pyrrole	0.4681	0	0	0	0.08511	0	0	0	0	0	0	0	0	0.04965	0	0.007092	0.07092	0	0	0	0	0.007092	0	0.02128	0.2057	0.04965	0	0	0.03546	0
0_quinolinohopane	0.59	0	0	0	0.13	0.01	0	0	0	0	0	0	0.01	0	0	0	0.08	0	0	0	0	0	0.05	0	0.09	0	0	0.01	0.03	0
1_quinolinohopane	0.5758	0	0	0	0.1212	0.0101	0	0	0	0	0	0	0.0101	0.0101	0	0	0.08081	0	0	0	0	0	0.05051	0	0.09091	0.0101	0	0.0101	0.0303	0
2_quinolinohopane	0.5612	0	0	0	0.1224	0	0	0	0	0	0	0	0.0102	0.02041	0	0	0.08163	0	0	0	0	0	0.05102	0	0.09184	0.02041	0	0	0.04082	0
LG_thioisorenieratane	0.5941	0	0	0	0.1089	0	0	0.009901	0	0	0	0	0	0	0	0	0.09901	0	0	0	0	0	0	0	0.1584	0	0	0	0.0297	0
0_thioisorenieratane	0.5882	0.009804	0	0	0.1078	0	0	0	0	0.009804	0	0	0	0	0	0	0.09804	0	0	0.01961	0	0	0	0	0.1176	0	0.01961	0	0.02941	0
1_thioisorenieratane	0.5743	0.009901	0	0	0.09901	0	0	0	0	0.009901	0	0	0	0.009901	0.0198	0	0.09901	0	0	0.009901	0	0	0	0	0.1188	0.009901	0.009901	0	0.0297	0
2_thioisorenieratane	0.56	0.01	0	0	0.09	0	0	0	0	0.01	0	0	0	0.02	0.02	0	0.1	0	0	0.01	0	0	0	0	0.12	0.02	0.01	0	0.03	0
LG_benzobisbenzothiophene	0.3333	0	0	0	0	0	0	0.06667	0	0	0	0.1333	0	0	0	0	0	0	0	0	0	0	0	0.1333	0.3333	0	0	0	0	0
0_benzobisbenzothiophene	0.3226	0.03226	0	0	0	0	0	0.03226	0	0.03226	0	0.06452	0	0	0	0	0	0	0	0	0	0	0	0.06452	0.4516	0	0	0	0	0
1_benzobisbenzothiophene	0.3125	0.0625	0	0	0	0	0	0	0	0.0625	0	0	0	0	0	0	0	0	0	0	0	0	0	0	0.5625	0	0	0	0	0
0_trimethylbenzeneoxane	0.625	0	0	0	0.1375	0	0.0125	0	0	0	0.0125	0	0	0	0	0	0.1	0	0	0	0	0	0	0	0.075	0	0	0	0.0375	0
1_trimethylbenzeneoxane	0.6076	0	0	0	0.1266	0	0.01266	0	0	0	0.01266	0	0	0.01266	0	0	0.1013	0	0	0	0	0	0	0	0.07595	0.01266	0	0	0.03797	0
0_pyridinohopane	0.6064	0	0	0	0.1383	0.01064	0	0	0	0	0	0	0.01064	0	0	0	0.08511	0	0	0	0	0	0.05319	0	0.05319	0	0	0.01064	0.03191	0
1_pyridinohopane	0.5914	0	0	0	0.1398	0	0	0	0	0	0	0	0.01075	0.01075	0	0	0.08602	0	0	0	0	0	0.05376	0	0.05376	0.01075	0	0	0.04301	0
2_pyridinohopane	0.5761	0	0	0	0.1304	0	0	0	0	0	0	0	0.01087	0.02174	0	0	0.08696	0	0	0	0	0	0.05435	0	0.05435	0.02174	0	0.01087	0.03261	0
0_dochn	0.6053	0	0	0	0.2105	0	0	0	0	0	0	0	0	0	0	0	0.02632	0	0	0	0	0	0	0	0.1316	0	0	0	0.02632	0
1_dochn	0.5867	0	0	0	0.2	0	0	0	0	0	0	0	0	0.01333	0	0	0.02667	0	0	0	0	0	0	0	0.1333	0.01333	0	0	0.02667	0
2_dochn	0.5676	0	0	0	0.1892	0	0	0	0	0	0	0	0	0.02703	0	0	0.02703	0	0	0	0	0	0	0	0.1351	0.02703	0	0	0.02703	0
0_phpn	0.557	0	0	0	0.1392	0	0	0	0	0	0	0	0	0	0	0	0.03797	0	0	0	0	0	0	0	0.2025	0	0	0	0.06329	0
1_phpn	0.5385	0	0	0	0.1282	0	0	0	0	0	0	0	0	0.01282	0	0	0.03846	0	0	0	0	0	0	0	0.2051	0.01282	0	0	0.0641	0
2_phpn	0.48	0	0	0	0.09333	0	0	0	0	0	0	0	0	0.05333	0	0	0.04	0	0	0	0	0	0	0	0.2133	0.05333	0	0	0.06667	0
rejuvenator_engine	0.6667	0	0	0	0.2727	0	0	0	0	0	0	0	0	0	0	0	0.0303	0	0	0	0	0	0	0	0	0	0	0	0.0303	0
rejuvenator_vegetable	0.6316	0	0	0.01754	0.2456	0	0	0	0	0	0	0	0	0.01754	0	0	0.01754	0	0	0	0.01754	0	0	0	0	0	0.03509	0	0	0.01754
rejuvenator_aromatic	0.5714	0	0	0	0.1857	0	0	0	0	0	0	0	0	0	0	0	0.02857	0	0	0	0	0	0	0	0.2	0	0	0	0.01429	0
rejuvenator_naphthenic	0.6486	0	0	0	0.2432	0	0	0	0	0	0	0	0	0	0	0	0.02703	0	0	0	0	0	0	0	0	0	0	0	0.08108	0
