# Supplementary material for: Improving the prediction of bitumen’s density and thermal expansion by optimizing artificial neural networks with Optuna and TensorFlow
Source: MethodsX. 2025 Jul 30;15:103524. doi: 10.1016/j.mex.2025.103524 (PMC12344187; doi:10.1016/j.mex.2025.103524)
Supplement: Supplementary file 1 [file mmc1.zip › md_samples_information.xlsx]

## Sheet: Sheet1
sample	number_of_atoms	chemical_formula	number_of_molecules	C_mass%	H_mass%	O_mass%	N_mass%	S_mass%	C_nbr%	H_nbr%	O_nbr%	N_nbr%	S_nbr%	total_mass	avg_molecular_mass	SARA_saturates_mass%	SARA_aromatics_mass%	SARA_resins_mass%	SARA_asphaltenes_mass%	SARA_rejuvenators_mass%	SARA_saturates_number%	SARA_aromatics_number%	SARA_resins_number%	SARA_asphaltenes_number%	SARA_rejuvenators_number%	full_id
n1e1	6516	C2712H3717N15O59S13	82	85.9653	9.8888	2.49135	0.554532	1.10001	85.9653	9.8888	2.49135	0.554532	1.10001	37890.4	462.079	5.58	58.65	25.05	5.84	4.89	7.06	56.86	24.75	5.25	6.08	norbit-Iter_000001-n1e1
n000	5745	C2470H3198N14O50S13	73	86.4832	9.3979	2.33214	0.571696	1.21506	86.4832	9.3979	2.33214	0.571696	1.21506	34302.7	469.9	0	66.91	27.67	5.41	0	0	67.24	27.4	5.36	0	norbit-Iter_000002-n000
n1v1	6462	C2694H3669N15O71S13	82	85.5586	9.77983	3.00382	0.555597	1.10212	85.5586	9.77983	3.00382	0.555597	1.10212	37817.9	461.193	5.59	58.76	25.09	5.85	4.7	7.12	57.34	24.96	5.29	5.29	norbit-Iter_000003-n1v1
n1a1	6400	C2700H3613N15O59S13	80	86.151	9.67569	2.50783	0.5582	1.10729	86.151	9.67569	2.50783	0.5582	1.10729	37641.5	470.519	5.62	59.04	25.21	5.87	4.26	7.19	57.89	25.2	5.34	4.37	norbit-Iter_000004-n1a1
n1n1	6490	C2710H3693N15O59S13	81	86.0114	9.83747	2.49453	0.555239	1.10141	86.0114	9.83747	2.49453	0.555239	1.10141	37842.2	467.188	5.59	58.73	25.08	5.84	4.77	7.09	57.09	24.85	5.27	5.7	norbit-Iter_000005-n1n1
n100	6120	C2580H3453N15O59S13	76	85.9827	9.65841	2.61935	0.583022	1.15653	85.9827	9.65841	2.61935	0.583022	1.15653	36038.9	474.196	5.87	61.67	26.33	6.14	0	7.52	60.54	26.36	5.59	0	norbit-Iter_000006-n100
n1e2	6912	C2844H3981N15O59S13	88	85.9495	10.0977	2.37529	0.528698	1.04876	85.9495	10.0977	2.37529	0.528698	1.04876	39742	451.613	5.32	55.92	23.88	5.56	9.32	6.66	53.6	23.34	4.95	11.46	norbit-Iter_000007-n1e2
n1v2	6804	C2808H3885N15O83S13	88	85.1727	9.89035	3.35375	0.530636	1.05261	85.1727	9.89035	3.35375	0.530636	1.05261	39596.8	449.964	5.34	56.12	23.97	5.58	8.99	6.76	54.45	23.71	5.03	10.05	norbit-Iter_000008-n1v2
n1a2	6750	C2850H3813N15O59S13	85	86.3422	9.69533	2.38111	0.529995	1.05134	86.3422	9.69533	2.38111	0.529995	1.05134	39644.7	466.408	5.33	56.06	23.94	5.58	9.1	6.81	54.89	23.9	5.07	9.33	norbit-Iter_000009-n1a2
n1n2	6860	C2840H3933N15O59S13	86	86.0374	10.0002	2.38106	0.529983	1.05131	86.0374	10.0002	2.38106	0.529983	1.05131	39645.5	460.994	5.33	56.06	23.94	5.58	9.1	6.71	54.01	23.51	4.99	10.79	norbit-Iter_000010-n1n2
n200	6221	C2596H3523N15O74S13	77	85.3257	9.71863	3.24009	0.575001	1.14061	85.3257	9.71863	3.24009	0.575001	1.14061	36541.7	474.567	5.79	53.35	32.86	8.01	0	7.39	52.1	33.61	6.9	0	norbit-Iter_000011-n200
n1e3	7308	C2976H4245N15O59S13	94	85.9352	10.2881	2.26955	0.505163	1.00208	85.9352	10.2881	2.26955	0.505163	1.00208	41593.5	442.484	5.08	53.43	22.82	5.32	13.35	6.29	50.7	22.07	4.68	16.26	norbit-Iter_000012-n1e3
n1v3	7146	C2922H4101N15O95S13	94	84.8199	9.99136	3.67359	0.507821	1.00735	84.8199	9.99136	3.67359	0.507821	1.00735	41375.7	440.167	5.11	53.71	22.94	5.34	12.9	6.44	51.85	22.57	4.79	14.36	norbit-Iter_000013-n1v3
n1a3	7030	C2970H3973N15O59S13	89	86.4818	9.70967	2.2886	0.509403	1.01049	86.4818	9.70967	2.2886	0.509403	1.01049	41247.2	463.452	5.13	53.88	23.01	5.36	12.63	6.54	52.7	22.94	4.86	12.94	norbit-Iter_000014-n1a3
n1n3	7230	C2970H4173N15O59S13	91	86.0612	10.1488	2.27747	0.506926	1.00558	86.0612	10.1488	2.27747	0.506926	1.00558	41448.8	455.482	5.1	53.62	22.9	5.33	13.05	6.36	51.24	22.31	4.73	15.35	norbit-Iter_000015-n1n3
n300	6155	C2555H3495N15O77S13	74	85.0785	9.76773	3.41562	0.582536	1.15556	85.0785	9.76773	3.41562	0.582536	1.15556	36069	487.419	5.86	50.47	35.56	8.11	0	7.47	48.92	36.64	6.97	0	norbit-Iter_000016-n300
n2e1	6617	C2728H3787N15O74S13	83	85.3402	9.94311	3.08383	0.547271	1.08561	85.3402	9.94311	3.08383	0.547271	1.08561	38393.2	462.568	5.51	50.78	31.27	7.62	4.82	6.95	48.98	31.6	6.48	5.98	norbit-Iter_000017-n2e1
n2a1	6571	C2746H3723N15O74S13	82	85.5652	9.7366	3.0717	0.545118	1.08134	85.5652	9.7366	3.0717	0.545118	1.08134	38544.8	470.059	5.48	50.58	31.15	7.59	5.2	7	49.32	31.82	6.53	5.33	norbit-Iter_000018-n2a1
n2v1	6563	C2710H3739N15O86S13	83	84.9377	9.83567	3.5907	0.548308	1.08766	84.9377	9.83567	3.5907	0.548308	1.08766	38320.6	461.694	5.52	50.87	31.33	7.64	4.64	7.01	49.38	31.86	6.54	5.21	norbit-Iter_000019-n2v1
n400	6155	C2558H3454N16O114S13	75	83.7831	9.49502	4.97406	0.611192	1.13663	83.7831	9.49502	4.97406	0.611192	1.13663	36669.7	488.929	5.77	45.24	38.56	10.43	0	7.47	42.26	41.17	9.1	0	norbit-Iter_000020-n400
n2n1	6591	C2726H3763N15O74S13	82	85.3848	9.89251	3.08771	0.547959	1.08697	85.3848	9.89251	3.08771	0.547959	1.08697	38344.9	467.621	5.51	50.84	31.31	7.63	4.7	6.98	49.17	31.73	6.51	5.61	norbit-Iter_000021-n2n1
n2e2	7013	C2860H4051N15O74S13	89	85.3534	10.1469	2.94196	0.522093	1.03566	85.3534	10.1469	2.94196	0.522093	1.03566	40244.7	452.187	5.25	48.44	29.83	7.27	9.2	6.56	46.21	29.82	6.12	11.29	norbit-Iter_000022-n2e2
n2a2	6851	C2866H3883N15O74S13	86	85.7397	9.74969	2.94909	0.523358	1.03817	85.7397	9.74969	2.94909	0.523358	1.03817	40147.4	466.83	5.27	48.56	29.91	7.29	8.98	6.71	47.31	30.52	6.26	9.2	norbit-Iter_000023-n2a2
n2v2	6905	C2824H3955N15O98S13	89	84.5841	9.94232	3.91021	0.523983	1.03941	84.5841	9.94232	3.91021	0.523983	1.03941	40099.5	450.556	5.27	48.62	29.94	7.3	8.87	6.66	46.94	30.28	6.21	9.91	norbit-Iter_000024-n2v2
n2a3	7201	C3016H4083N15O74S13	91	85.9391	9.76464	2.80893	0.498486	0.988834	85.9391	9.76464	2.80893	0.498486	0.988834	42150.6	463.193	5.02	46.25	28.48	6.94	13.31	6.39	45.01	29.04	5.96	13.61	norbit-Iter_000025-n2a3
n2v3	7247	C2938H4171N15O110S13	95	84.2605	10.0399	4.20257	0.501725	0.995259	84.2605	10.0399	4.20257	0.501725	0.995259	41878.4	440.826	5.05	46.55	28.67	6.99	12.74	6.35	44.72	28.85	5.92	14.16	norbit-Iter_000026-n2v3
n2n2	6961	C2856H4003N15O74S13	87	85.4387	10.0508	2.94902	0.523347	1.03815	85.4387	10.0508	2.94902	0.523347	1.03815	40148.2	461.474	5.27	48.56	29.91	7.29	8.98	6.61	46.56	30.04	6.16	10.63	norbit-Iter_000027-n2n2
n2e3	7409	C2992H4315N15O74S13	95	85.3654	10.3328	2.81256	0.49913	0.990111	85.3654	10.3328	2.81256	0.49913	0.990111	42096.2	443.118	5.02	46.31	28.52	6.95	13.19	6.21	43.74	28.22	5.79	16.03	norbit-Iter_000028-n2e3
n3a1	6505	C2705H3695N15O77S13	79	85.3341	9.78334	3.23591	0.551885	1.09476	85.3341	9.78334	3.23591	0.551885	1.09476	38072.2	481.926	5.55	47.81	33.69	7.69	5.26	7.07	46.29	34.67	6.59	5.38	norbit-Iter_000029-n3a1
n3v1	6497	C2669H3711N15O89S13	80	84.6973	9.88393	3.76236	0.555155	1.10125	84.6973	9.88393	3.76236	0.555155	1.10125	37847.9	473.099	5.59	48.1	33.89	7.73	4.7	7.08	46.34	34.71	6.6	5.26	norbit-Iter_000030-n3v1
n2n3	7331	C2986H4243N15O74S13	92	85.4879	10.1954	2.82226	0.500851	0.993525	85.4879	10.1954	2.82226	0.500851	0.993525	41951.5	455.995	5.04	46.47	28.62	6.97	12.9	6.27	44.21	28.52	5.85	15.14	norbit-Iter_000031-n2n3
n3e1	6551	C2687H3759N15O77S13	80	85.1053	9.99261	3.24885	0.554093	1.09914	85.1053	9.99261	3.24885	0.554093	1.09914	37920.5	474.006	5.58	48	33.82	7.72	4.88	7.02	45.96	34.42	6.55	6.04	norbit-Iter_000032-n3e1
n3a2	6785	C2825H3855N15O77S13	83	85.52	9.7947	3.1052	0.529593	1.05054	85.52	9.7947	3.1052	0.529593	1.05054	39674.7	478.009	5.33	45.88	32.33	7.37	9.09	6.78	44.38	33.24	6.32	9.29	norbit-Iter_000033-n3a2
n3v2	6839	C2783H3927N15O101S13	86	84.3503	9.98969	4.07798	0.530233	1.05181	84.3503	9.98969	4.07798	0.530233	1.05181	39626.8	460.777	5.33	45.94	32.37	7.38	8.98	6.73	44.03	32.97	6.27	10	norbit-Iter_000034-n3v2
n3n1	6525	C2685H3735N15O77S13	79	85.1502	9.94145	3.25299	0.554798	1.10054	85.1502	9.94145	3.25299	0.554798	1.10054	37872.3	479.396	5.58	48.06	33.87	7.73	4.76	7.05	46.15	34.56	6.57	5.67	norbit-Iter_000035-n3n1
n3e2	6947	C2819H4023N15O77S13	86	85.1296	10.1965	3.0976	0.528298	1.04797	85.1296	10.1965	3.0976	0.528298	1.04797	39772	462.465	5.32	45.77	32.25	7.36	9.31	6.62	43.34	32.46	6.18	11.4	norbit-Iter_000036-n3e2
n3a3	7135	C2975H4055N15O77S13	88	85.7322	9.80766	2.95595	0.504139	1.00005	85.7322	9.80766	2.95595	0.504139	1.00005	41677.9	473.613	5.07	43.68	30.77	7.02	13.46	6.45	42.2	31.6	6.01	13.74	norbit-Iter_000037-n3a3
n3v3	7181	C2897H4143N15O113S13	92	84.0331	10.0864	4.36647	0.507452	1.00662	84.0331	10.0864	4.36647	0.507452	1.00662	41405.8	450.063	5.11	43.96	30.98	7.07	12.89	6.41	41.93	31.4	5.97	14.29	norbit-Iter_000038-n3v3
n3n2	6895	C2815H3975N15O77S13	84	85.2154	10.0994	3.10513	0.529582	1.05052	85.2154	10.0994	3.10513	0.529582	1.05052	39675.6	472.328	5.33	45.88	32.33	7.37	9.09	6.67	43.67	32.7	6.22	10.73	norbit-Iter_000039-n3n2
n3e3	7343	C2951H4287N15O77S13	92	85.1517	10.3823	2.95982	0.504798	1.00135	85.1517	10.3823	2.95982	0.504798	1.00135	41623.5	452.429	5.08	43.73	30.81	7.03	13.34	6.26	41.01	30.71	5.84	16.18	norbit-Iter_000040-n3e3
n4a1	6505	C2708H3654N16O114S13	80	84.1018	9.52451	4.71641	0.579534	1.07776	84.1018	9.52451	4.71641	0.579534	1.07776	38672.9	483.411	5.47	42.9	36.57	9.89	5.18	7.07	39.98	38.95	8.61	5.38	norbit-Iter_000041-n4a1
n3n3	7265	C2945H4215N15O77S13	89	85.2749	10.2436	2.97014	0.506558	1.00485	85.2749	10.2436	2.97014	0.506558	1.00485	41478.9	466.055	5.1	43.89	30.92	7.05	13.04	6.33	41.45	31.04	5.91	15.28	norbit-Iter_000042-n3n3
n4v1	6497	C2672H3670N16O126S13	81	83.4678	9.62201	5.24328	0.582914	1.08404	83.4678	9.62201	5.24328	0.582914	1.08404	38448.6	474.674	5.5	43.15	36.78	9.95	4.63	7.08	40.03	39	8.62	5.26	norbit-Iter_000043-n4v1
n4e1	6551	C2690H3718N16O114S13	81	83.8717	9.72949	4.73498	0.581816	1.082	83.8717	9.72949	4.73498	0.581816	1.082	38521.2	475.57	5.49	43.07	36.71	9.93	4.81	7.02	39.7	38.68	8.55	6.04	norbit-Iter_000044-n4e1
n4v2	6839	C2786H3886N16O138S13	87	83.1803	9.73777	5.48868	0.557136	1.0361	83.1803	9.73777	5.48868	0.557136	1.0361	40227.5	462.385	5.26	41.24	35.15	9.51	8.84	6.73	38.03	37.05	8.19	10	norbit-Iter_000045-n4v2
n4n1	6525	C2688H3694N16O114S13	80	83.9144	9.6788	4.74091	0.582545	1.08336	83.9144	9.6788	4.74091	0.582545	1.08336	38473	480.912	5.49	43.12	36.76	9.94	4.69	7.05	39.86	38.84	8.58	5.67	norbit-Iter_000046-n4n1
n4a2	6785	C2828H3814N16O114S13	84	84.3339	9.54599	4.52874	0.556474	1.03487	84.3339	9.54599	4.52874	0.556474	1.03487	40275.4	479.469	5.25	41.19	35.11	9.5	8.95	6.78	38.33	37.35	8.25	9.29	norbit-Iter_000047-n4a2
n4e2	6947	C2822H3982N16O114S13	87	83.9522	9.94246	4.51783	0.555133	1.03238	83.9522	9.94246	4.51783	0.555133	1.03238	40372.7	464.054	5.24	41.09	35.03	9.47	9.17	6.62	37.44	36.48	8.06	11.4	norbit-Iter_000048-n4e2
n4n2	6895	C2818H3934N16O114S13	85	84.0339	9.84613	4.52865	0.556462	1.03485	84.0339	9.84613	4.52865	0.556462	1.03485	40276.3	473.838	5.25	41.19	35.11	9.5	8.95	6.67	37.72	36.75	8.12	10.73	norbit-Iter_000049-n4n2
n4v3	7238	C2919H4138N16O152S13	94	82.8755	9.86052	5.74891	0.529803	0.985271	82.8755	9.86052	5.74891	0.529803	0.985271	42303	450.031	5	39.22	33.43	9.04	13.32	6.36	35.94	35.01	7.74	14.96	norbit-Iter_000050-n4v3
n4a3	7135	C2978H4014N16O114S13	89	84.5993	9.57056	4.31417	0.530108	0.985839	84.5993	9.57056	4.31417	0.530108	0.985839	42278.6	475.041	5	39.24	33.45	9.05	13.27	6.45	36.45	35.52	7.85	13.74	norbit-Iter_000051-n4a3
n4n3	7265	C2948H4174N16O114S13	90	84.1432	9.99911	4.33457	0.532615	0.990502	84.1432	9.99911	4.33457	0.532615	0.990502	42079.6	467.551	5.02	39.42	33.61	9.09	12.86	6.33	35.8	34.88	7.71	15.28	norbit-Iter_000052-n4n3
n4e3	7343	C2954H4246N16O114S13	93	84.0256	10.1368	4.31972	0.530791	0.987109	84.0256	10.1368	4.31972	0.530791	0.987109	42224.2	454.024	5.01	39.29	33.49	9.06	13.15	6.26	35.42	34.51	7.63	16.18	norbit-Iter_000053-n4e3
f1a1	5750	C2401H3238N10O58S43	79	83.4701	9.44786	2.68607	0.405453	3.9905	83.4701	9.44786	2.68607	0.405453	3.9905	34548.2	437.319	5.9	58.29	25.02	5.57	5.22	7.32	63.41	18.9	4.96	5.42	fhwa-Iter_000001-f1a1
f1e1	5800	C2391H3298N10O58S43	80	83.2662	9.63956	2.69071	0.406154	3.9974	83.2662	9.63956	2.69071	0.406154	3.9974	34488.6	431.107	5.91	58.4	25.07	5.58	5.04	7.25	62.8	18.72	4.91	6.33	fhwa-Iter_000002-f1e1
f1v1	5812	C2395H3294N10O70S43	81	82.8386	9.56243	3.22534	0.403394	3.97023	82.8386	9.56243	3.22534	0.403394	3.97023	34724.6	428.699	5.87	57.95	24.88	5.54	5.76	7.23	62.66	18.67	4.9	6.54	fhwa-Iter_000003-f1v1
f1n1	5840	C2411H3318N10O58S43	80	83.3335	9.62535	2.67055	0.403111	3.96745	83.3335	9.62535	2.67055	0.403111	3.96745	34749	434.362	5.86	57.91	24.86	5.53	5.84	7.19	62.32	18.57	4.87	7.04	fhwa-Iter_000004-f1n1
f000	5535	C2287H3154N10O42S42	76	83.7286	9.69141	2.04836	0.426982	4.10466	83.7286	9.69141	2.04836	0.426982	4.10466	32806.3	431.662	5.84	64.06	24.82	5.29	0	7.43	69.17	18.87	4.53	0	fhwa-Iter_000005-f000
f1a2	6030	C2521H3398N10O58S43	83	83.7567	9.47519	2.56699	0.38748	3.81361	83.7567	9.47519	2.56699	0.38748	3.81361	36150.8	435.552	5.61	55.39	23.78	5.29	9.92	6.94	60.15	17.92	4.7	10.28	fhwa-Iter_000006-f1a2
f100	5470	C2281H3078N10O58S43	75	83.1556	9.41787	2.81672	0.425176	4.18461	83.1556	9.41787	2.81672	0.425176	4.18461	32945.7	439.276	6.23	61.5	26.4	5.88	0	7.74	67.04	19.98	5.24	0	fhwa-Iter_000007-f100
f1v2	6097	C2490H3474N10O80S43	86	82.5982	9.67205	3.53518	0.386877	3.80768	82.5982	9.67205	3.53518	0.386877	3.80768	36207	421.012	5.6	55.3	23.74	5.28	10.08	6.86	59.42	17.71	4.64	11.38	fhwa-Iter_000008-f1v2
f1n2	6136	C2515H3510N10O58S43	84	83.4631	9.77645	2.5641	0.387043	3.8093	83.4631	9.77645	2.5641	0.387043	3.8093	36191.6	430.852	5.6	55.32	23.75	5.29	10.04	6.81	59	17.58	4.61	12	fhwa-Iter_000009-f1n2
f1e2	6196	C2523H3562N10O58S43	86	83.3864	9.88074	2.55362	0.385461	3.79374	83.3864	9.88074	2.55362	0.385461	3.79374	36340.1	422.559	5.58	55.07	23.64	5.26	10.45	6.74	58.37	17.39	4.56	12.94	fhwa-Iter_000010-f1e2
f200	5489	C2273H3098N12O61S45	74	82.7028	9.46062	2.95665	0.509218	4.37073	82.7028	9.46062	2.95665	0.509218	4.37073	33009.9	446.08	5.96	56.79	29.16	8.09	0	7.69	61.98	23.31	7.02	0	fhwa-Iter_000011-f200
f1v3	6439	C2604H3690N10O92S43	92	82.3345	9.7923	3.87506	0.368759	3.62936	82.3345	9.7923	3.87506	0.368759	3.62936	37986	412.891	5.31	52.42	22.5	5.01	14.77	6.46	55.94	16.67	4.37	16.55	fhwa-Iter_000012-f1v3
f1a3	6310	C2641H3558N10O58S43	87	84.019	9.5002	2.45803	0.371032	3.65173	84.019	9.5002	2.45803	0.371032	3.65173	37753.3	433.946	5.34	52.78	22.65	5.04	14.18	6.6	57.21	17.05	4.47	14.67	fhwa-Iter_000013-f1a3
f1n3	6506	C2645H3750N10O58S43	89	83.6112	9.94919	2.4424	0.368673	3.62851	83.6112	9.94919	2.4424	0.368673	3.62851	37994.9	426.909	5.31	52.4	22.49	5.01	14.79	6.38	55.31	16.48	4.32	17.5	fhwa-Iter_000014-f1n3
f1e3	6526	C2633H3782N10O58S43	91	83.4777	10.0637	2.44961	0.369761	3.63922	83.4777	10.0637	2.44961	0.369761	3.63922	37883	416.297	5.32	52.57	22.57	5.02	14.51	6.36	55.13	16.43	4.31	17.77	fhwa-Iter_000015-f1e3
f300	5649	C2345H3176N10O74S44	74	82.592	9.38843	3.47198	0.410769	4.13684	82.592	9.38843	3.47198	0.410769	4.13684	34101.2	460.827	5.32	44.08	29.33	21.26	0	6.95	48.79	25.07	19.2	0	fhwa-Iter_000016-f300
f2v1	5831	C2387H3314N12O73S45	80	82.4095	9.60273	3.35736	0.483179	4.14723	82.4095	9.60273	3.35736	0.483179	4.14723	34788.8	434.86	5.61	53.44	27.44	7.61	5.9	7.17	57.85	21.76	6.55	6.67	fhwa-Iter_000017-f2v1
f2n1	5859	C2403H3338N12O61S45	79	82.9038	9.66551	2.8035	0.482841	4.14433	82.9038	9.66551	2.8035	0.482841	4.14433	34813.2	440.673	5.6	53.4	27.42	7.6	5.97	7.14	57.53	21.64	6.52	7.17	fhwa-Iter_000018-f2n1
f2e1	5819	C2383H3318N12O61S45	79	82.8333	9.67999	2.82463	0.486479	4.17555	82.8333	9.67999	2.82463	0.486479	4.17555	34552.8	437.377	5.65	53.86	27.66	7.67	5.16	7.19	57.98	21.81	6.57	6.45	fhwa-Iter_000019-f2e1
f2a1	5769	C2393H3258N12O61S45	78	83.0377	9.48858	2.81976	0.485641	4.16836	83.0377	9.48858	2.81976	0.485641	4.16836	34612.4	443.749	5.64	53.76	27.61	7.65	5.34	7.26	58.56	22.02	6.63	5.53	fhwa-Iter_000020-f2a1
f400	5964	C2495H3313N11O98S47	75	82.021	9.141	4.29171	0.421745	4.12452	82.021	9.141	4.29171	0.421745	4.12452	36535.1	487.134	5.3	38.35	32.2	24.14	0	6.99	41.96	28.98	22.06	0	fhwa-Iter_000021-f400
f2v2	6116	C2482H3494N12O83S45	85	82.1871	9.71051	3.66125	0.463431	3.97773	82.1871	9.71051	3.66125	0.463431	3.97773	36271.3	426.721	5.34	50.94	26.16	7.25	10.31	6.8	54.8	20.61	6.21	11.58	fhwa-Iter_000022-f2v2
f2n2	6155	C2507H3530N12O61S45	83	83.0503	9.81474	2.69195	0.463628	3.97942	83.0503	9.81474	2.69195	0.463628	3.97942	36255.8	436.817	5.35	50.96	26.17	7.26	10.26	6.75	54.41	20.47	6.16	12.21	fhwa-Iter_000023-f2n2
f2e2	6215	C2515H3582N12O61S45	85	82.9754	9.9187	2.68096	0.461737	3.96319	82.9754	9.9187	2.68096	0.461737	3.96319	36404.3	428.286	5.32	50.72	26.05	7.22	10.68	6.68	53.82	20.24	6.09	13.17	fhwa-Iter_000024-f2e2
f2a2	6049	C2513H3418N12O61S45	82	83.3429	9.51406	2.69498	0.464151	3.98391	83.3429	9.51406	2.69498	0.464151	3.98391	36215	441.646	5.35	51.03	26.2	7.27	10.15	6.88	55.49	20.87	6.28	10.47	fhwa-Iter_000025-f2a2
f2v3	6458	C2596H3710N12O95S45	91	81.943	9.82876	3.99467	0.441764	3.79176	81.943	9.82876	3.99467	0.441764	3.79176	38050.2	418.134	5.06	48.23	24.77	6.87	15.08	6.39	51.55	19.39	5.84	16.83	fhwa-Iter_000026-f2v3
f2n3	6525	C2637H3770N12O61S45	88	83.2177	9.98538	2.5644	0.441661	3.79087	83.2177	9.98538	2.5644	0.441661	3.79087	38059.1	432.49	5.06	48.21	24.76	6.87	15.1	6.32	50.95	19.17	5.77	17.79	fhwa-Iter_000027-f2n3
f2a3	6329	C2633H3578N12O61S45	86	83.6223	9.53738	2.58078	0.444482	3.81508	83.6223	9.53738	2.58078	0.444482	3.81508	37817.6	439.739	5.1	48.56	24.94	6.92	14.49	6.54	52.73	19.83	5.97	14.93	fhwa-Iter_000028-f2a3
f3v1	5991	C2459H3392N10O86S44	80	82.3131	9.5298	3.83494	0.390403	3.93173	82.3131	9.5298	3.83494	0.390403	3.93173	35880.1	448.501	5.04	41.75	27.78	20.14	5.3	6.52	45.83	23.55	18.03	6.06	fhwa-Iter_000029-f3v1
f2e3	6545	C2625H3802N12O61S45	90	83.0832	10.0998	2.57196	0.442963	3.80204	83.0832	10.0998	2.57196	0.442963	3.80204	37947.2	421.636	5.08	48.38	24.84	6.89	14.82	6.3	50.78	19.1	5.75	18.07	fhwa-Iter_000030-f2e3
f3n1	6019	C2475H3416N10O74S44	79	82.7925	9.59072	3.29759	0.390138	3.92906	82.7925	9.59072	3.29759	0.390138	3.92906	35904.5	454.487	5.03	41.72	27.76	20.12	5.37	6.49	45.61	23.43	17.94	6.53	fhwa-Iter_000031-f3n1
f3a1	5929	C2465H3336N10O74S44	78	82.9216	9.41877	3.31614	0.392331	3.95115	82.9216	9.41877	3.31614	0.392331	3.95115	35703.7	457.74	5.07	41.97	27.92	20.24	4.8	6.6	46.34	23.81	18.23	5.02	fhwa-Iter_000032-f3a1
f3e1	6045	C2477H3440N10O74S44	80	82.7483	9.64515	3.29317	0.389614	3.92379	82.7483	9.64515	3.29317	0.389614	3.92379	35952.7	449.409	5.03	41.66	27.72	20.09	5.5	6.46	45.4	23.32	17.86	6.95	fhwa-Iter_000033-f3e1
f3n2	6315	C2579H3608N10O74S44	83	82.9389	9.73848	3.17022	0.375067	3.77729	82.9389	9.73848	3.17022	0.375067	3.77729	37347.1	449.965	4.83	40	26.61	19.29	9.27	6.17	43.34	22.27	17.05	11.17	fhwa-Iter_000034-f3n2
f3v2	6333	C2573H3608N10O98S44	86	82.0606	9.65782	4.16362	0.371961	3.746	82.0606	9.65782	4.16362	0.371961	3.746	37659	437.896	4.78	39.65	26.38	19.12	10.07	6.15	43.21	22.2	17	11.43	fhwa-Iter_000035-f3v2
f3a2	6279	C2615H3536N10O74S44	83	83.2942	9.45307	3.13996	0.371488	3.74125	83.2942	9.45307	3.13996	0.371488	3.74125	37706.9	454.3	4.78	39.59	26.34	19.1	10.19	6.21	43.61	22.4	17.16	10.63	fhwa-Iter_000036-f3a2
f3e2	6375	C2587H3660N10O74S44	85	82.8667	9.83971	3.15766	0.373582	3.76233	82.8667	9.83971	3.15766	0.373582	3.76233	37495.6	441.125	4.81	39.83	26.5	19.21	9.65	6.11	42.91	22.05	16.88	12.05	fhwa-Iter_000037-f3e2
f3n3	6685	C2709H3848N10O74S44	88	83.1068	9.90787	3.02419	0.357791	3.6033	83.1068	9.90787	3.02419	0.357791	3.6033	39150.4	444.891	4.59	38.04	25.31	18.35	13.71	5.81	40.81	20.97	16.06	16.36	fhwa-Iter_000038-f3n3
f3v3	6618	C2668H3788N10O108S44	91	81.8677	9.75561	4.41469	0.357873	3.60413	81.8677	9.75561	4.41469	0.357873	3.60413	39141.5	430.126	4.59	38.05	25.32	18.35	13.69	5.87	41.25	21.19	16.23	15.46	fhwa-Iter_000039-f3v3
f3a3	6559	C2735H3696N10O74S44	87	83.565	9.47799	3.01196	0.356344	3.58872	83.565	9.47799	3.01196	0.356344	3.58872	39309.5	451.833	4.57	37.88	25.2	18.27	14.08	5.93	41.64	21.39	16.38	14.66	fhwa-Iter_000040-f3a3
f3e3	6771	C2719H3924N10O74S44	91	82.9966	10.053	3.00907	0.356003	3.58529	82.9966	10.053	3.00907	0.356003	3.58529	39347.1	432.386	4.57	37.84	25.18	18.25	14.17	5.73	40.26	20.69	15.84	17.48	fhwa-Iter_000041-f3e3
f4n1	6334	C2625H3553N11O98S47	80	82.2357	9.34208	4.08984	0.401907	3.93051	82.2357	9.34208	4.08984	0.401907	3.93051	38338.4	479.23	5.02	36.3	30.48	22.85	5.35	6.53	39.2	27.08	20.61	6.57	fhwa-Iter_000042-f4n1
f4a1	6314	C2645H3513N11O98S47	80	82.4324	9.189	4.06863	0.399822	3.91013	82.4324	9.189	4.06863	0.399822	3.91013	38538.3	481.728	4.99	36.09	30.3	22.72	5.91	6.56	39.34	27.17	20.69	6.24	fhwa-Iter_000043-f4a1
f4v1	6306	C2609H3529N11O110S47	81	81.7864	9.28488	4.59356	0.402163	3.93301	81.7864	9.28488	4.59356	0.402163	3.93301	38314	473.012	5.02	36.33	30.5	22.87	5.28	6.57	39.4	27.21	20.72	6.1	fhwa-Iter_000044-f4v1
f4e1	6360	C2627H3577N11O98S47	81	82.1949	9.39337	4.08471	0.401402	3.92558	82.1949	9.39337	4.08471	0.401402	3.92558	38386.6	473.908	5.01	36.25	30.44	22.82	5.48	6.5	39.02	26.95	20.52	7	fhwa-Iter_000045-f4e1
f4n2	6704	C2755H3793N11O98S47	85	82.431	9.5251	3.90611	0.383852	3.75394	82.431	9.5251	3.90611	0.383852	3.75394	40141.7	472.255	4.76	34.46	28.93	21.69	10.16	6.13	36.79	25.41	19.34	12.33	fhwa-Iter_000046-f4n2
f4a2	6594	C2765H3673N11O98S47	84	82.732	9.22395	3.9062	0.38386	3.75402	82.732	9.22395	3.9062	0.38386	3.75402	40140.8	477.867	4.76	34.46	28.93	21.69	10.15	6.25	37.47	25.88	19.7	10.69	fhwa-Iter_000047-f4a2
f4v2	6648	C2723H3745N11O122S47	87	81.5726	9.41599	4.86862	0.384319	3.7585	81.5726	9.41599	4.86862	0.384319	3.7585	40092.9	460.838	4.77	34.51	28.97	21.72	10.03	6.19	37.13	25.65	19.53	11.5	fhwa-Iter_000048-f4v2
f4e2	6756	C2759H3841N11O98S47	87	82.3529	9.62252	3.89675	0.382932	3.74494	82.3529	9.62252	3.89675	0.382932	3.74494	40238.1	462.507	4.75	34.37	28.85	21.63	10.4	6.08	36.47	25.19	19.18	13.08	fhwa-Iter_000049-f4e2
f4a3	6944	C2915H3873N11O98S47	89	83.0744	9.26389	3.72053	0.365614	3.57558	83.0744	9.26389	3.72053	0.365614	3.57558	42144	473.528	4.51	32.62	27.39	20.53	14.95	5.9	35.37	24.43	18.6	15.7	fhwa-Iter_000050-f4a3
f4n3	7074	C2885H4033N11O98S47	90	82.6095	9.69237	3.73818	0.367349	3.59255	82.6095	9.69237	3.73818	0.367349	3.59255	41945	466.055	4.53	32.79	27.53	20.64	14.5	5.78	34.65	23.93	18.22	17.42	fhwa-Iter_000051-f4n3
f4v3	6990	C2837H3961N11O134S47	93	81.3769	9.53596	5.12031	0.367991	3.59882	81.3769	9.53596	5.12031	0.367991	3.59882	41871.9	450.235	4.54	32.86	27.59	20.68	14.33	5.85	35.11	24.25	18.46	16.32	fhwa-Iter_000052-f4v3
f4e3	7152	C2891H4105N11O98S47	93	82.4969	9.83151	3.72533	0.366087	3.5802	82.4969	9.83151	3.72533	0.366087	3.5802	42089.6	452.576	4.51	32.67	27.43	20.56	14.83	5.71	34.23	23.64	18	18.42	fhwa-Iter_000053-f4e3
t1e1	6157	C2572H3520N8O25S32	81	85.8557	9.86185	1.11177	0.311518	2.85147	41.7736	57.1707	0.406042	0.129933	0.519734	35978.6	444.181	3.69256	48.4418	29.4133	14.1637	4.28857	3.7037	49.3827	32.0988	8.64198	6.17284	total-Iter_0-t1e1
t1e2	6553	C2704H3784N8O25S32	87	85.8442	10.0826	1.05736	0.296271	2.71191	41.2635	57.7445	0.381505	0.122081	0.488326	37830.2	434.83	3.51183	46.0709	27.9737	13.4705	8.97308	3.44828	45.977	29.8851	8.04598	12.6437	total-Iter_1-t1e2
t1e3	6883	C2814H4004N8O25S32	92	85.8355	10.2507	1.01592	0.284661	2.60563	40.8833	58.1723	0.363214	0.116228	0.464914	39373.2	427.969	3.37421	44.2654	26.8775	12.9426	12.5403	3.26087	43.4783	28.2609	7.6087	17.3913	total-Iter_2-t1e3
t1n1	6123	C2566H3492N8O25S32	80	85.8949	9.81076	1.11488	0.312389	2.85944	41.9076	57.0309	0.408297	0.130655	0.52262	35878.3	448.479	3.70288	48.5772	29.4955	14.2033	4.02103	3.75	50	32.5	8.75	5	total-Iter_3-t1n1
t1n2	6493	C2696H3732N8O25S32	85	85.9276	9.98325	1.06152	0.297439	2.7226	41.5216	57.4773	0.38503	0.12321	0.492838	37681.7	443.314	3.52567	46.2524	28.084	13.5236	8.61434	3.52941	47.0588	30.5882	8.23529	10.5882	total-Iter_4-t1n2
t1n3	6863	C2826H3972N8O25S32	90	85.9573	10.14	1.01304	0.283854	2.59825	41.1773	57.8756	0.364272	0.116567	0.466268	39485	438.723	3.36465	44.14	26.8013	12.9059	12.7881	3.33333	44.4444	28.8889	7.77778	15.5556	total-Iter_5-t1n3
t1a1	6107	C2582H3460N8O25S32	80	86.0469	9.67772	1.10993	0.311003	2.84675	42.2794	56.6563	0.409366	0.130997	0.523989	36038.3	450.478	3.68645	48.3617	29.3646	14.1403	4.44694	3.75	50	32.5	8.75	5	total-Iter_6-t1a1
t1a2	6387	C2702H3620N8O25S32	84	86.2122	9.69415	1.06268	0.297762	2.72555	42.3047	56.6776	0.39142	0.125254	0.501018	37640.9	448.105	3.5295	46.3026	28.1144	13.5383	8.51522	3.57143	47.619	30.9524	8.33333	9.52381	total-Iter_7-t1a2
t1a3	6667	C2822H3780N8O25S32	88	86.364	9.70924	1.01928	0.285602	2.61424	42.3279	56.6972	0.374981	0.119994	0.479976	39243.5	445.948	3.38536	44.4117	26.9663	12.9854	12.2512	3.40909	45.4545	29.5455	7.95455	13.6364	total-Iter_8-t1a3
t1v1	6112	C2557H3480N8O35S32	81	85.4988	9.76621	1.5591	0.312043	2.85627	41.8357	56.9372	0.572644	0.13089	0.52356	35918.1	443.434	3.69878	48.5234	29.4629	14.1876	4.12737	3.7037	49.3827	32.0988	8.64198	6.17284	total-Iter_9-t1v1
t1v2	6454	C2671H3696N8O47S32	87	85.096	9.8829	1.99485	0.297317	2.72148	41.3852	57.2668	0.728231	0.123954	0.495817	37697.1	433.3	3.52423	46.2335	28.0725	13.5181	8.65171	3.44828	45.977	29.8851	8.04598	12.6437	total-Iter_10-t1v2
t1v3	6796	C2785H3912N8O59S32	93	84.7294	9.98908	2.39132	0.283919	2.59884	40.98	57.5633	0.868158	0.117716	0.470865	39476.1	424.474	3.36541	44.15	26.8074	12.9089	12.7683	3.22581	43.0108	27.957	7.52688	18.2796	total-Iter_11-t1v3
t2e1	6211	C2596H3521N11O51S32	80	84.8937	9.66394	2.22187	0.419622	2.79345	41.7968	56.6897	0.821124	0.177105	0.515215	36725.9	459.074	3.61743	41.8316	32.3756	17.9741	4.20131	3.75	43.75	35	11.25	6.25	total-Iter_12-t2e1
t2e2	6607	C2728H3785N11O51S32	86	84.9286	9.88992	2.11522	0.399482	2.65938	41.2895	57.2877	0.771909	0.16649	0.484335	38577.5	448.575	3.44381	39.8239	30.8217	17.1114	8.79927	3.48837	40.6977	32.5581	10.4651	12.7907	total-Iter_13-t2e2
t2e3	7003	C2860H4049N11O51S32	92	84.9603	10.0952	2.01835	0.381187	2.53758	40.8396	57.8181	0.728259	0.157076	0.456947	40429	439.446	3.28609	38	29.4101	16.3277	12.9761	3.26087	38.0435	30.4348	9.78261	18.4783	total-Iter_14-t2e3
t2n1	6177	C2590H3493N11O51S32	79	84.9294	9.61334	2.22795	0.420771	2.8011	41.9297	56.5485	0.825644	0.17808	0.518051	36625.6	463.615	3.62733	41.9461	32.4642	18.0233	3.93899	3.79747	44.3038	35.443	11.3924	5.06329	total-Iter_15-t2n1
t2n2	6547	C2720H3733N11O51S32	84	85.0067	9.79174	2.1234	0.401026	2.66965	41.5457	57.0185	0.778983	0.168016	0.488773	38429	457.488	3.45711	39.9777	30.9408	17.1775	8.44683	3.57143	41.6667	33.3333	10.7143	10.7143	total-Iter_16-t2n2
t2n3	6917	C2850H3973N11O51S32	89	85.0772	9.95415	2.02822	0.38305	2.54999	41.2028	57.4382	0.737314	0.159028	0.462628	40232.3	452.048	3.30215	38.1858	29.5539	16.4076	12.5506	3.37079	39.3258	31.4607	10.1124	15.7303	total-Iter_17-t2n3
t2a1	6161	C2606H3461N11O51S32	79	85.0825	9.48386	2.21826	0.418942	2.78892	42.2983	56.1759	0.827788	0.178542	0.519396	36785.5	465.64	3.61156	41.7638	32.3231	17.9449	4.35661	3.79747	44.3038	35.443	11.3924	5.06329	total-Iter_18-t2a1
t2a2	6441	C2726H3621N11O51S32	83	85.2849	9.50807	2.12566	0.401452	2.67249	42.3226	56.218	0.791803	0.170781	0.496817	38388.1	462.508	3.46079	40.0203	30.9737	17.1958	8.34946	3.61446	42.1687	33.7349	10.8434	9.63855	total-Iter_19-t2a2
t2a3	6791	C2876H3821N11O51S32	88	85.5152	9.53562	2.02023	0.381542	2.53995	42.3502	56.2656	0.750994	0.161979	0.471212	40391.4	458.993	3.28915	38.0354	29.4375	16.3429	12.895	3.40909	39.7727	31.8182	10.2273	14.7727	total-Iter_20-t2a3
t2v1	6166	C2581H3481N11O61S32	80	84.5424	9.56992	2.66191	0.420315	2.79806	41.8586	56.4548	0.989296	0.178398	0.518975	36665.4	458.317	3.6234	41.9006	32.429	18.0037	4.04325	3.75	43.75	35	11.25	6.25	total-Iter_21-t2v1
t2v2	6508	C2695H3697N11O73S32	86	84.1917	9.69342	3.03816	0.400865	2.66858	41.4106	56.807	1.1217	0.169023	0.491703	38444.4	447.028	3.45573	39.9617	30.9284	17.1706	8.48354	3.48837	40.6977	32.5581	10.4651	12.7907	total-Iter_22-t2v2
t2v3	6850	C2809H3913N11O85S32	92	83.8719	9.80601	3.38112	0.383136	2.55056	41.0073	57.1241	1.24088	0.160584	0.467153	40223.3	437.21	3.30289	38.1943	29.5605	16.4112	12.5311	3.26087	38.0435	30.4348	9.78261	18.4783	total-Iter_23-t2v3
t3e1	6150	C2590H3402N12O112S34	80	82.755	9.12318	4.76748	0.447271	2.89997	42.1138	55.3171	1.82114	0.195122	0.552846	37588	469.849	3.53446	37.011	35.4026	19.9469	4.10496	3.75	38.75	38.75	12.5	6.25	total-Iter_24-t3e1
t3e2	6546	C2722H3666N12O112S34	86	82.8895	9.36961	4.54367	0.426273	2.76383	41.5826	56.0037	1.71097	0.183318	0.519401	39439.5	458.599	3.36853	35.2735	33.7406	19.0105	8.60694	3.48837	36.0465	36.0465	11.6279	12.7907	total-Iter_25-t3e2
t3e3	6942	C2854H3930N12O112S34	92	83.012	9.59394	4.33992	0.407158	2.63989	41.1121	56.6119	1.61337	0.172861	0.489772	41291.1	448.816	3.21748	33.6918	32.2276	18.158	12.7052	3.26087	33.6957	33.6957	10.8696	18.4783	total-Iter_26-t3e3
t3n1	6116	C2584H3374N12O112S34	79	82.7841	9.0723	4.78024	0.448468	2.90773	42.2498	55.1668	1.83126	0.196207	0.555919	37487.7	474.527	3.54392	37.1101	35.4973	20.0003	3.84841	3.79747	39.2405	39.2405	12.6582	5.06329	total-Iter_27-t3n1
t3n2	6486	C2714H3614N12O112S34	84	82.9583	9.27162	4.56084	0.427884	2.77427	41.844	55.72	1.7268	0.185014	0.524206	39291	467.75	3.38126	35.4068	33.8681	19.0823	8.26151	3.57143	36.9048	36.9048	11.9048	10.7143	total-Iter_28-t3n2
t3n3	6856	C2844H3854N12O112S34	89	83.1171	9.45344	4.3607	0.409107	2.65253	41.4819	56.2135	1.63361	0.175029	0.495916	41094.4	461.734	3.23288	33.853	32.3818	18.2449	12.2873	3.37079	34.8315	34.8315	11.236	15.7303	total-Iter_29-t3n3
t3a1	6100	C2600H3342N12O112S34	79	82.9429	8.94808	4.75993	0.446562	2.89538	42.623	54.7869	1.83607	0.196721	0.557377	37647.6	476.552	3.52887	36.9524	35.3465	19.9153	4.25685	3.79747	39.2405	39.2405	12.6582	5.06329	total-Iter_30-t3a1
t3a2	6380	C2720H3502N12O112S34	83	83.2281	8.99363	4.56558	0.428329	2.77716	42.6332	54.8903	1.75549	0.188088	0.532915	39250.2	472.894	3.38478	35.4436	33.9033	19.1022	8.16608	3.61446	37.3494	37.3494	12.0482	9.63855	total-Iter_31-t3a2
t3a3	6730	C2870H3702N12O112S34	88	83.5535	9.04559	4.34388	0.40753	2.6423	42.6449	55.0074	1.66419	0.178306	0.505201	41253.4	468.789	3.22042	33.7225	32.257	18.1746	12.6255	3.40909	35.2273	35.2273	11.3636	14.7727	total-Iter_32-t3a3
t3v1	6162	C2594H3398N12O124S34	81	82.3656	9.05559	5.24535	0.44448	2.88188	42.0967	55.1444	2.01233	0.194742	0.551769	37824	466.962	3.51241	36.7801	35.1817	19.8225	4.70329	3.7037	38.2716	38.2716	12.3457	7.40741	total-Iter_33-t3v1
t3v2	6504	C2708H3614N12O136S34	87	82.1229	9.19859	5.49454	0.424514	2.75242	41.6359	55.5658	2.09102	0.184502	0.522755	39602.9	455.206	3.35463	35.1279	33.6013	18.932	8.98403	3.44828	35.6322	35.6322	11.4943	13.7931	total-Iter_34-t3v2
t3v3	6846	C2822H3830N12O148S34	93	81.9011	9.3293	5.72231	0.406265	2.6341	41.2212	55.9451	2.16185	0.175285	0.49664	41381.9	444.967	3.21042	33.6178	32.1569	18.1182	12.8967	3.22581	33.3333	33.3333	10.7527	19.3548	total-Iter_35-t3v3
t4e1	6202	C2652H3286N14O213S37	81	79.7143	8.28988	8.52942	0.490892	2.96883	42.7604	52.9829	3.43438	0.225734	0.596582	39955.8	493.282	3.325	31.0827	37.1104	23.8479	4.63403	3.7037	32.0988	41.9753	14.8148	7.40741	total-Iter_36-t4e1
t4e2	6598	C2784H3550N14O213S37	87	79.9759	8.55925	8.15167	0.469152	2.83735	42.1946	53.8042	3.22825	0.212186	0.560776	41807.4	480.545	3.17775	29.7061	35.4668	22.7918	8.85759	3.44828	29.8851	39.0805	13.7931	13.7931	total-Iter_37-t4e2
t4e3	6994	C2916H3814N14O213S37	93	80.2153	8.80578	7.80596	0.449255	2.71701	41.6929	54.5325	3.04547	0.200172	0.529025	43659	469.451	3.04298	28.4462	33.9627	21.8252	12.7229	3.22581	27.957	36.5591	12.9032	19.3548	total-Iter_38-t4e3
t4n1	6176	C2650H3262N14O213S37	80	79.7505	8.23927	8.53972	0.491485	2.97242	42.908	52.8174	3.44883	0.226684	0.599093	39907.6	498.845	3.32902	31.1202	37.1552	23.8767	4.51881	3.75	32.5	42.5	15	6.25	total-Iter_39-t4n1
t4n2	6546	C2780H3502N14O213S37	85	80.0456	8.46304	8.17051	0.470236	2.8439	42.4687	53.4983	3.2539	0.213871	0.565231	41711	490.717	3.18509	29.7747	35.5488	22.8444	8.64689	3.52941	30.5882	40	14.1176	11.7647	total-Iter_40-t4n2
t4n3	6916	C2910H3742N14O213S37	90	80.3163	8.66827	7.83191	0.450748	2.72605	42.0763	54.1064	3.07981	0.202429	0.534991	43514.3	483.492	3.05309	28.5408	34.0756	21.8977	12.4328	3.33333	28.8889	37.7778	13.3333	16.6667	total-Iter_41-t4n3
t4a1	6086	C2640H3182N14O213S37	79	79.8512	8.07784	8.5829	0.49397	2.98744	43.3782	52.2839	3.49984	0.230036	0.607953	39706.9	502.618	3.34585	31.2775	37.3431	23.9975	4.03608	3.79747	32.9114	43.038	15.1899	5.06329	total-Iter_42-t4a1
t4a2	6436	C2790H3382N14O213S37	84	80.3352	8.17321	8.17068	0.470246	2.84396	43.3499	52.5482	3.30951	0.217526	0.574891	41710.1	496.549	3.18516	29.7753	35.5496	22.8449	8.64503	3.57143	30.9524	40.4762	14.2857	10.7143	total-Iter_43-t4a2
t4a3	6786	C2940H3582N14O213S37	89	80.7748	8.25985	7.79624	0.448696	2.71363	43.3245	52.7851	3.13882	0.206307	0.54524	43713.4	491.161	3.03919	28.4108	33.9204	21.798	12.8315	3.37079	29.2135	38.2022	13.4831	15.7303	total-Iter_44-t4a3
t4v1	6148	C2634H3238N14O225S37	81	79.3174	8.18365	9.02635	0.491786	2.97423	42.8432	52.6675	3.65973	0.227716	0.601822	39883.2	492.386	3.33106	31.1392	37.1779	23.8913	4.46045	3.7037	32.0988	41.9753	14.8148	7.40741	total-Iter_45-t4v1
t4v2	6490	C2748H3454N14O237S37	87	79.2168	8.35681	9.10178	0.470786	2.84723	42.3421	53.2203	3.65177	0.215716	0.570108	41662.2	478.876	3.18882	29.8096	35.5904	22.8712	8.53997	3.44828	29.8851	39.0805	13.7931	13.7931	total-Iter_46-t4v2
t4v3	6889	C2881H3706N14O251S37	94	79.1099	8.54103	9.18202	0.448446	2.71212	41.8203	53.7959	3.64349	0.203223	0.537088	43737.7	465.294	3.0375	28.395	33.9016	21.7859	12.88	3.19149	27.6596	36.1702	12.766	20.2128	total-Iter_47-t4v3
t000	5786	C2441H3284N8O22S31	76	86.0041	9.71118	1.03264	0.328803	2.91564	42.188	56.7577	0.380228	0.138265	0.535776	34087.2	448.516	3.89745	52.3228	31.0454	12.7344	0	3.94737	53.9474	34.2105	7.89474	0	total-Iter_48-t000
t100	5827	C2462H3300N8O25S32	76	85.8663	9.65975	1.16159	0.325477	2.97924	42.2516	56.6329	0.429037	0.137292	0.549168	34435.7	453.101	3.85802	50.6124	30.7312	14.7984	0	3.94737	52.6316	34.2105	9.21053	0	total-Iter_49-t100
t200	5881	C2486H3301N11O51S32	75	84.8618	9.45745	2.31931	0.438025	2.91596	42.2717	56.1299	0.867199	0.187043	0.544125	35182.9	469.106	3.77607	43.6662	33.7954	18.7623	0	4	46.6667	37.3333	12	0	total-Iter_50-t200
t300	5820	C2480H3182N12O112S34	75	82.6323	8.89848	4.97157	0.466417	3.02411	42.6117	54.6735	1.9244	0.206186	0.584192	36045	480.6	3.68576	38.5954	36.9181	20.8008	0	4	41.3333	41.3333	13.3333	0	total-Iter_51-t300
t400	5806	C2520H3022N14O213S37	75	79.4273	7.99432	8.94388	0.514746	3.11309	43.4034	52.0496	3.66862	0.24113	0.637272	38104.3	508.057	3.48657	32.593	38.9137	25.0067	0	4	34.6667	45.3333	16	0	total-Iter_52-t400
0_Squalane	5980	C1950H4030N0O0S0	65	85.2124	14.7805	0	0	0	32.6087	67.3913	0	0	0	27483.7	422.826	100	0	0	0	0	100	0	0	0	0	0_squalane-saturate
0_Hopane	6014	C2170H3844N0O0S0	62	87.0504	12.9423	0	0	0	36.0825	63.9175	0	0	0	29938.6	482.881	100	0	0	0	0	100	0	0	0	0	0_hopane-saturate
0_thiophene	6042	C2703H3286N0O0S53	53	86.6199	8.83805	0	0	4.53386	44.7368	54.386	0	0	0.877193	37477.6	707.124	0	0	0	100	0	0	0	0	100	0	0_thiophene-asphaltene
1_thiophene	5980	C2652H3224N0O52S52	52	84.7034	8.64251	2.21262	0	4.43355	44.3478	53.913	0.869565	0	0.869565	37602.4	723.123	0	0	0	100	0	0	0	0	100	0	1_thiophene-asphaltene
2_thiophene	6042	C2703H3180N0O106S53	53	83.0966	8.20506	4.3413	0	4.34944	44.7368	52.6316	1.75439	0	0.877193	39066.6	737.106	0	0	0	100	0	0	0	0	100	0	2_thiophene-asphaltene
3_thiophene	5989	C2703H3074N0O159S53	53	81.5496	7.7839	6.39072	0	4.26847	45.1327	51.3274	2.65487	0	0.884956	39807.7	751.089	0	0	0	100	0	0	0	0	100	0	3_thiophene-asphaltene
4_thiophene	6048	C2754H3024N0O216S54	54	80.0591	7.37813	8.36523	0	4.19046	45.5357	50	3.57143	0	0.892857	41313.9	765.072	0	0	0	100	0	0	0	0	100	0	4_thiophene-asphaltene
0_phenol	6014	C2604H3348N0O62S0	62	87.7415	9.4682	2.78313	0	0	43.299	55.6701	1.03093	0	0	35643.4	574.893	0	0	0	100	0	0	0	0	100	0	0_phenol-asphaltene
1_phenol	5985	C2646H3150N0O189S0	63	83.6713	8.36016	7.96206	0	0	44.2105	52.6316	3.15789	0	0	37980.1	602.859	0	0	0	100	0	0	0	0	100	0	1_phenol-asphaltene
2_phenol	6045	C2730H2990N0O325S0	65	79.962	7.35037	12.6818	0	0	45.1613	49.4624	5.37634	0	0	41003.6	630.825	0	0	0	100	0	0	0	0	100	0	2_phenol-asphaltene
0_pyrrole	6068	C2706H3321N41O0S0	41	89.2252	9.19065	0	1.57703	0	44.5946	54.7297	0	0.675676	0	36423.6	888.381	0	0	0	100	0	0	0	0	100	0	0_pyrrole-asphaltene
1_pyrrole	6048	C2772H3066N42O168S0	42	83.9404	7.79233	6.77741	1.48362	0	45.8333	50.6944	2.77778	0.694444	0	39661.1	944.313	0	0	0	100	0	0	0	0	100	0	1_pyrrole-asphaltene
2_pyrrole	6063	C2838H2881N43O301S0	43	80.3701	6.84767	11.356	1.42052	0	46.8085	47.5177	4.96454	0.70922	0	42409.3	986.262	0	0	0	100	0	0	0	0	100	0	2_pyrrole-asphaltene
0_quinolinohopane	6000	C2400H3540N60O0S0	60	86.7275	10.7366	0	2.52925	0	40	59	0	1	0	33235.1	553.919	0	0	100	0	0	0	0	100	0	0	0_quinolinohopane-resin
1_quinolinohopane	6039	C2440H3477N61O61S0	61	84.5921	10.1172	2.81739	2.46697	0	40.404	57.5758	1.0101	1.0101	0	34642	567.902	0	0	100	0	0	0	0	100	0	0	1_quinolinohopane-resin
2_quinolinohopane	5978	C2440H3355N61O122S0	61	82.5593	9.52766	5.49937	2.40769	0	40.8163	56.1224	2.04082	1.02041	0	35495	581.885	0	0	100	0	0	0	0	100	0	0	2_quinolinohopane-resin
LG_thioisorenieratane	5959	C2360H3540N0O0S59	59	83.8413	10.5552	0	0	5.59524	39.604	59.4059	0	0	0.990099	33806.2	572.987	0	0	100	0	0	0	0	100	0	0	lg_thioisorenieratane-resin
0_thioisorenieratane	6018	C2360H3540N0O59S59	59	81.5639	10.2685	2.71653	0	5.44325	39.2157	58.8235	0.980392	0	0.980392	34750.2	588.986	0	0	100	0	0	0	0	100	0	0	0_thioisorenieratane-resin
1_thioisorenieratane	5959	C2360H3422N0O118S59	59	79.6724	9.69602	5.30707	0	5.31702	39.604	57.4257	1.9802	0	0.990099	35575.2	602.969	0	0	100	0	0	0	0	100	0	0	1_thioisorenieratane-resin
2_thioisorenieratane	6000	C2400H3360N0O180S60	60	77.8667	9.1495	7.78018	0	5.19651	40	56	3	0	1	37017.1	616.952	0	0	100	0	0	0	0	100	0	0	2_thioisorenieratane-resin
LG_benzobisbenzothiophene	6000	C3600H2000N0O0S400	200	74.4391	3.47093	0	0	22.079	60	33.3333	0	0	6.66667	58082.4	290.412	0	0	100	0	0	0	0	100	0	0	lg_benzobisbenzothiophene-resin
0_benzobisbenzothiophene	6014	C3492H1940N0O194S388	194	70.5523	3.2897	5.22174	0	20.9261	58.0645	32.2581	3.22581	0	6.45161	59443.7	306.411	0	0	100	0	0	0	0	100	0	0	0_benzobisbenzothiophene-resin
1_benzobisbenzothiophene	6016	C3384H1880N0O376S376	188	67.0513	3.12645	9.92525	0	19.8877	56.25	31.25	6.25	0	6.25	60613.1	322.41	0	0	100	0	0	0	0	100	0	0	1_benzobisbenzothiophene-resin
0_trimethylbenzeneoxane	6000	C2175H3750N0O75S0	75	83.9824	12.1528	3.85804	0	0	36.25	62.5	1.25	0	0	31103.8	414.718	0	0	100	0	0	0	0	100	0	0	0_trimethylbenzeneoxane-resin
1_trimethylbenzeneoxane	6004	C2204H3648N0O152S0	76	81.2431	11.2862	7.46441	0	0	36.7089	60.7595	2.53165	0	0	32581.3	428.701	0	0	100	0	0	0	0	100	0	0	1_trimethylbenzeneoxane-resin
0_pyridinohopane	6016	C2304H3648N64O0S0	64	85.8097	11.4032	0	2.78054	0	38.2979	60.6383	0	1.06383	0	32247	503.859	0	0	100	0	0	0	0	100	0	0	0_pyridinohopane-resin
1_pyridinohopane	6045	C2340H3575N65O65S0	65	83.4926	10.706	3.08975	2.70546	0	38.7097	59.1398	1.07527	1.07527	0	33659.7	517.842	0	0	100	0	0	0	0	100	0	0	1_pyridinohopane-resin
2_pyridinohopane	5980	C2340H3445N65O130S0	65	81.2974	10.0454	6.01702	2.63433	0	39.1304	57.6087	2.17391	1.08696	0	34568.6	531.825	0	0	100	0	0	0	0	100	0	0	2_pyridinohopane-resin
0_dochn	6004	C2370H3634N0O0S0	79	88.5915	11.4011	0	0	0	39.4737	60.5263	0	0	0	32129.1	406.698	0	100	0	0	0	0	100	0	0	0	0_dochn-aromatic
1_dochn	6000	C2400H3520N0O80S0	80	85.6468	10.5429	3.80336	0	0	40	58.6667	1.33333	0	0	33654.5	420.681	0	100	0	0	0	0	100	0	0	0	1_dochn-aromatic
2_dochn	5994	C2430H3402N0O162S0	81	82.8916	9.73994	7.36201	0	0	40.5405	56.7568	2.7027	0	0	35207.8	434.664	0	100	0	0	0	0	100	0	0	0	2_dochn-aromatic
0_phpn	6004	C2660H3344N0O0S0	76	90.449	9.54346	0	0	0	44.3038	55.6962	0	0	0	35320	464.737	0	100	0	0	0	0	100	0	0	0	0_phpn-aromatic
1_phpn	6006	C2695H3234N0O77S0	77	87.8071	8.84358	3.34225	0	0	44.8718	53.8462	1.28205	0	0	36861.4	478.72	0	100	0	0	0	0	100	0	0	0	1_phpn-aromatic
2_phpn	6000	C2800H2880N0O320S0	80	80.7327	6.9695	12.2919	0	0	46.6667	48	5.33333	0	0	41653.5	520.669	0	100	0	0	0	0	100	0	0	0	2_phpn-aromatic
rejuvenator_engine	6006	C2002H4004N0O0S0	91	85.6206	14.3723	0	0	0	33.3333	66.6667	0	0	0	28082.1	308.594	0	0	0	0	100	0	0	0	0	100	rejuvenator_engine-rejuvenator
rejuvenator_vegetable	5985	C1995H3780N0O210S0	105	76.9625	12.239	10.7928	0	0	33.3333	63.1579	3.50877	0	0	31132	296.495	0	0	0	0	100	0	0	0	0	100	rejuvenator_vegetable-rejuvenator
rejuvenator_aromatic	6020	C2580H3440N0O0S0	86	89.9289	10.0636	0	0	0	42.8571	57.1429	0	0	0	34455.9	400.65	0	0	0	0	100	0	0	0	0	100	rejuvenator_aromatic-rejuvenator
rejuvenator_naphthenic	5994	C2106H3888N0O0S0	81	86.5778	13.415	0	0	0	35.1351	64.8649	0	0	0	29214.3	360.67	0	0	0	0	100	0	0	0	0	100	rejuvenator_naphthenic-rejuvenator
