# Supplementary material for: Improving the prediction of bitumen’s density and thermal expansion by optimizing artificial neural networks with Optuna and TensorFlow
Source: MethodsX. 2025 Jul 30;15:103524. doi: 10.1016/j.mex.2025.103524 (PMC12344187; doi:10.1016/j.mex.2025.103524)
Supplement: Supplementary file 1 [file mmc1.zip › pcff_sample_simulation/1.1_Initialize.out]

#-------------------------------------------------------------------------------
# Stage 1.1: Initialize LAMMPS run for 3-d periodic
#-------------------------------------------------------------------------------

units			real
boundary		p p p
atom_style		full

pair_style		lj/class2/coul/long 9.5
pair_modify             mix sixthpower
pair_modify		tail yes
bond_style		class2
angle_style		class2
dihedral_style		class2
improper_style		class2
special_bonds           lj 0.0 0.0 1.0 coul 0.0 0.0 1.0

box                     tilt large

The 'box' command has been removed and will be ignored

read_data		structure.data
Reading data file ...
  orthogonal box = (0 0 0) to (39.06894 39.06894 39.06894)
  1 by 1 by 1 MPI processor grid
  reading atoms ...
  6097 atoms
  reading velocities ...
  6097 velocities
  scanning bonds ...
  4 = max bonds/atom
  scanning angles ...
  6 = max angles/atom
  scanning dihedrals ...
  36 = max dihedrals/atom
  scanning impropers ...
  4 = max impropers/atom
  reading bonds ...
  6345 bonds
  reading angles ...
  12134 angles
  reading dihedrals ...
  18400 dihedrals
  reading impropers ...
  7043 impropers
Finding 1-2 1-3 1-4 neighbors ...
  special bond factors lj:    0        0        1       
  special bond factors coul:  0        0        1       
     4 = max # of 1-2 neighbors
    12 = max # of 1-3 neighbors
    16 = max # of special neighbors
  special bonds CPU = 0.003 seconds
  read_data CPU = 0.158 seconds


neighbor		2.0 bin
neigh_modify		delay 0 every 1 check yes
kspace_style		pppm 0.00001

write_data structure.data
System init for write_data ...
PPPM initialization ...
  using 12-bit tables for long-range coulomb (src/kspace.cpp:342)
  G vector (1/distance) = 0.26237246
  grid = 18 18 18
  stencil order = 5
  estimated absolute RMS force accuracy = 0.0022303548
  estimated relative force accuracy = 6.7166471e-06
  using double precision FFTW3
  3d grid and FFT values/proc = 12167 5832
Generated 276 of 276 mixed pair_coeff terms from sixthpower/sixthpower mixing rule
Neighbor list info ...
  update: every = 1 steps, delay = 0 steps, check = yes
  max neighbors/atom: 2000, page size: 100000
  master list distance cutoff = 11.5
  ghost atom cutoff = 11.5
  binsize = 5.75, bins = 7 7 7
  1 neighbor lists, perpetual/occasional/extra = 1 0 0
  (1) pair lj/class2/coul/long, perpetual
      attributes: half, newton on
      pair build: half/bin/newton
      stencil: half/bin/3d
      bin: standard
Total wall time: 0:00:00
