# Supplementary material for: Improving the prediction of bitumen’s density and thermal expansion by optimizing artificial neural networks with Optuna and TensorFlow
Source: MethodsX. 2025 Jul 30;15:103524. doi: 10.1016/j.mex.2025.103524 (PMC12344187; doi:10.1016/j.mex.2025.103524)
Supplement: Supplementary file 1 [file mmc1.zip › pcff_sample_simulation/input.data]

#  This is the control script for LAMMPS

echo			both
log	    	1.1_Initialize.out

#-------------------------------------------------------------------------------
# Stage 1.1: Initialize LAMMPS run for 3-d periodic
#-------------------------------------------------------------------------------

units			real
boundary		p p p
atom_style		full

pair_style		lj/class2/coul/long 9.5
pair_modify             mix sixthpower
pair_modify		tail yes
bond_style		class2
angle_style		class2
dihedral_style		class2
improper_style		class2
special_bonds           lj 0.0 0.0 1.0 coul 0.0 0.0 1.0

box                     tilt large
read_data		structure.data


neighbor		2.0 bin
neigh_modify		delay 0 every 1 check yes
kspace_style		pppm 0.00001

write_data structure.data
