# Supplementary material for: Improving the prediction of bitumen’s density and thermal expansion by optimizing artificial neural networks with Optuna and TensorFlow
Source: MethodsX. 2025 Jul 30;15:103524. doi: 10.1016/j.mex.2025.103524 (PMC12344187; doi:10.1016/j.mex.2025.103524)
Supplement: Supplementary file 1 [file mmc1.zip › pcff_sample_simulation/log.lammps]

LAMMPS (2 Aug 2023 - Update 3)
OMP_NUM_THREADS environment is not set. Defaulting to 1 thread. (src/comm.cpp:98)
  using 1 OpenMP thread(s) per MPI task
Loaded 1 plugins from C:\Users\eli-yoga7\AppData\Local\LAMMPS 64-bit 2Aug2023\plugins
#  This is the control script for LAMMPS

echo			both
log	    	1.1_Initialize.out
