# Supplementary material for: Improving the prediction of bitumen’s density and thermal expansion by optimizing artificial neural networks with Optuna and TensorFlow
Source: MethodsX. 2025 Jul 30;15:103524. doi: 10.1016/j.mex.2025.103524 (PMC12344187; doi:10.1016/j.mex.2025.103524)
Supplement: Supplementary file 1 [file mmc1.zip › pcff_sample_simulation/structure.data]

LAMMPS data file via write_data, version 2 Aug 2023, timestep = 0, units = real

6097 atoms
24 atom types
6345 bonds
62 bond types
12134 angles
177 angle types
18400 dihedrals
369 dihedral types
7043 impropers
145 improper types

0 39.06894015984015 xlo xhi
0 39.06894015984015 ylo yhi
0 39.06894015984015 zlo zhi

Masses

1 12.01115
2 12.01115
3 12.01115
4 12.01115
5 12.01115
6 12.01115
7 12.01115
8 12.01115
9 12.01115
10 12.01115
11 12.01115
12 12.01115
13 12.01115
14 12.01115
15 1.00797
16 1.00797
17 14.0067
18 14.0067
19 14.0067
20 15.9994
21 15.9994
22 15.9994
23 32.064
24 32.064

Pair Coeffs # lj/class2/coul/long

1 0.007 3.75
2 0.035 3.75
3 0.0634 3.7584
4 0.071 3.884
5 0.0688 3.8727
6 0.0668 3.9147
7 0.0695 3.7492
8 0.0405 3.7492
9 0.081 3.91
10 0.081 3.91
11 0.0727 3.7662
12 0.064 3.9
13 0.0668 3.9147
14 0.0668 3.9147
15 0.023 2.878
16 0.008 1.087
17 0.117 4.0222
18 0.134 4.07
19 0.046 3.5771
20 0.2029 3.5432
21 0.192 3.43
22 0.096 3.45
23 0.25 4.027
24 0.302 4.07

Bond Coeffs # class2

1 1.417 470.84 -627.62 1327.6
2 1.53 299.67 -501.77 679.81
3 1.53 299.67 -501.77 679.81
4 1.501 321.9 -521.82 572.16
5 1.53 299.67 -501.77 679.81
6 1.53 299.67 -501.77 679.81
7 1.0982 372.83 -803.45 894.32
8 1.101 345 -691.89 844.6
9 1.101 345 -691.89 844.6
10 1.101 345 -691.89 844.6
11 1.514 312.37 -465.83 473.83
12 1.489 339.36 -655.72 670.24
13 1.216 823.79 -1878.8 2303.5
14 1.501 321.9 -521.82 572.16
15 1.501 321.9 -521.82 572.16
16 1.514 312.37 -465.83 473.83
17 1.514 312.37 -465.83 473.83
18 1.417 470.84 -627.62 1327.6
19 1.417 470.84 -627.62 1327.6
20 1.3749 477.52 -848.56 1022.4
21 1.3749 477.52 -848.56 1022.4
22 1.53 299.67 -501.77 679.81
23 1.0982 372.83 -803.45 894.32
24 1.0053 463.92 -1050.8 1284.7
25 1.795 239.8 0 0
26 1.4308 743.76 0 0
27 1.417 470.84 -627.62 1327.6
28 1.417 470.84 -627.62 1327.6
29 1.7053 364.26 -457.78 291.15
30 1.53 299.67 -501.77 679.81
31 1.53 299.67 -501.77 679.81
32 1.53 299.67 -501.77 679.81
33 1.53 299.67 -501.77 679.81
34 1.53 299.67 -501.77 679.81
35 1.501 321.9 -521.82 572.16
36 1.53 299.67 -501.77 679.81
37 1.501 321.9 -521.82 572.16
38 1.3485 508.86 -977.69 1772.5
39 1.53 299.67 -501.77 679.81
40 1.101 345 -691.89 844.6
41 1.101 345 -691.89 844.6
42 1.53 299.67 -501.77 679.81
43 1.53 299.67 -501.77 679.81
44 1.53 299.67 -501.77 679.81
45 1.53 299.67 -501.77 679.81
46 1.795 257.33 0 0
47 1.506 312.35 -582.19 339.9
48 1.34 543.99 -1238.2 1644
49 1.745 255.79 0 0
50 1.795 239.8 0 0
51 1.5 322.8 0 0
52 1.0883 365.77 -725.54 781.66
53 1.457 365.81 -699.64 998.48
54 1.457 365.81 -699.64 998.48
55 1.006 466.74 -1073.6 1251.1
56 1.506 312.35 -582.19 339.9
57 1.3521 545.27 -1005.6 1225.7
58 1.4902 253.71 -423.04 396.9
59 1.202 851.14 -1918.5 2160.8
60 1.3683 367.15 -794.79 1055.2
61 1.43 326.73 -608.53 689.03
62 1.101 345 -691.89 844.6

Angle Coeffs # class2

1 118.9 61.023 -34.993 0
2 117.94 35.156 -12.468 0
3 120.05 44.715 -22.735 0
4 112.67 39.516 -7.443 -9.5583
5 110.77 41.453 -10.604 5.129
6 112.67 39.516 -7.443 -9.5583
7 110.77 41.453 -10.604 5.129
8 108.4 43.959 -8.3924 -9.3379
9 110.77 41.453 -10.604 5.129
10 111 44.323 -9.4454 0
11 107.66 39.641 -12.921 -2.4318
12 112.67 39.516 -7.443 -9.5583
13 110.77 41.453 -10.604 5.129
14 112.67 39.516 -7.443 -9.5583
15 112.67 39.516 -7.443 -9.5583
16 110.77 41.453 -10.604 5.129
17 110.77 41.453 -10.604 5.129
18 107.66 39.641 -12.921 -2.4318
19 108.4 43.959 -8.3924 -9.3379
20 108.4 43.959 -8.3924 -9.3379
21 108.4 43.959 -8.3924 -9.3379
22 107.86 38.083 -17.507 0
23 110.59 34.621 -7.0939 -7.4032
24 119.3 65.102 -17.977 0
25 119.3 65.102 -17.977 0
26 120.05 44.715 -22.735 0
27 120.05 44.715 -22.735 0
28 112.67 39.516 -7.443 -9.5583
29 108.4 43.959 -8.3924 -9.3379
30 108.4 43.959 -8.3924 -9.3379
31 108.4 43.959 -8.3924 -9.3379
32 111 44.323 -9.4454 0
33 112.67 39.516 -7.443 -9.5583
34 108.4 43.959 -8.3924 -9.3379
35 111 44.323 -9.4454 0
36 110.59 34.621 -7.0939 -7.4032
37 119.3 65.102 -17.977 0
38 107.86 38.083 -17.507 0
39 108.4 43.959 -8.3924 -9.3379
40 107.86 38.083 -17.507 0
41 110.59 34.621 -7.0939 -7.4032
42 119.3 65.102 -17.977 0
43 108.4 43.959 -8.3924 -9.3379
44 108.4 43.959 -8.3924 -9.3379
45 118.9 61.023 -34.993 0
46 118.9 61.023 -34.993 0
47 118.9 61.023 -34.993 0
48 112.59 78.642 -16.389 0
49 112.59 78.642 -16.389 0
50 117.94 35.156 -12.468 0
51 117.94 35.156 -12.468 0
52 117.94 35.156 -12.468 0
53 112.59 78.642 -16.389 0
54 109.8 43.841 -9.5153 0
55 106.01 109.77 -9.0636 0
56 109.38 47.012 -17.356 0
57 109.38 47.012 -17.356 0
58 110.59 34.621 -7.0939 -7.4032
59 108.4 43.959 -8.3924 -9.3379
60 112.67 39.516 -7.443 -9.5583
61 110.77 41.453 -10.604 5.129
62 110.77 41.453 -10.604 5.129
63 108.4 43.959 -8.3924 -9.3379
64 112.67 39.516 -7.443 -9.5583
65 112.67 39.516 -7.443 -9.5583
66 120 65 0 0
67 120 65 0 0
68 118.9 61.023 -34.993 0
69 109.5 50 0 0
70 109.5 50 0 0
71 108.4 43.959 -8.3924 -9.3379
72 118.9 61.023 -34.993 0
73 118.9 61.023 -34.993 0
74 118.9 61.023 -34.993 0
75 117.94 35.156 -12.468 0
76 118.9 61.023 -34.993 0
77 105.53 96.201 -44.927 0
78 105.53 96.201 -44.927 0
79 88.254 130.7 -18.479 0
80 112.67 39.516 -7.443 -9.5583
81 112.67 39.516 -7.443 -9.5583
82 112.67 39.516 -7.443 -9.5583
83 112.67 39.516 -7.443 -9.5583
84 112.67 39.516 -7.443 -9.5583
85 112.67 39.516 -7.443 -9.5583
86 110.77 41.453 -10.604 5.129
87 112.67 39.516 -7.443 -9.5583
88 110.77 41.453 -10.604 5.129
89 112.67 39.516 -7.443 -9.5583
90 112.67 39.516 -7.443 -9.5583
91 112.67 39.516 -7.443 -9.5583
92 112.67 39.516 -7.443 -9.5583
93 109.5 60 0 0
94 109.5 60 0 0
95 109.5 60 0 0
96 109.5 60 0 0
97 109.5 60 0 0
98 109.5 60 0 0
99 109.5 60 0 0
100 109.5 60 0 0
101 109.5 60 0 0
102 109.5 60 0 0
103 109.5 60 0 0
104 109.5 60 0 0
105 109.5 60 0 0
106 120 65 0 0
107 120 65 0 0
108 116.51 76.697 -35.387 0
109 120 65 0 0
110 109.5 60 0 0
111 109.5 60 0 0
112 109.5 60 0 0
113 107.66 39.641 -12.921 -2.4318
114 111.68 84.516 -48.553 0
115 120 65 0 0
116 110.77 41.453 -10.604 5.129
117 109.5 60 0 0
118 109.5 60 0 0
119 110.77 41.453 -10.604 5.129
120 103.64 39.516 -7.443 -9.5583
121 109.5 60 0 0
122 109.5 60 0 0
123 110.77 41.453 -10.604 5.129
124 109.5 60 0 0
125 103.64 39.516 -7.443 -9.5583
126 110.77 41.453 -10.604 5.129
127 110.77 41.453 -10.604 5.129
128 109.5 60 0 0
129 109.5 60 0 0
130 109.5 60 0 0
131 109.5 60 0 0
132 120 65 0 0
133 109.5 60 0 0
134 109.5 60 0 0
135 109.5 50 0 0
136 109.5 50 0 0
137 109.5 60 0 0
138 109.5 60 0 0
139 109.5 60 0 0
140 109.5 60 0 0
141 109.5 60 0 0
142 120 60 0 0
143 120 60 0 0
144 124.88 35.277 -17.774 -1.6215
145 120 60 0 0
146 120 60 0 0
147 120 60 0 0
148 109.5 50 0 0
149 109.5 50 0 0
150 109.5 50 0 0
151 120 65 0 0
152 120 65 0 0
153 120 65 0 0
154 120 65 0 0
155 112.67 39.516 -7.443 -9.5583
156 120.05 44.715 -22.735 0
157 111.91 60.715 -13.337 -13.079
158 110.62 51.314 -6.7198 -2.6003
159 112.44 47.234 -10.661 -10.206
160 110.95 50.865 -4.4522 -10.03
161 110.95 50.865 -4.4522 -10.03
162 111.91 60.715 -13.337 -13.079
163 110.62 51.314 -6.7198 -2.6003
164 120.05 44.715 -22.735 0
165 111.76 45.703 -10.64 -9.9121
166 110.06 41.278 -14.296 5.2229
167 126.26 43.825 -27.727 1.0056
168 117.27 30.094 -8.0826 -8.6781
169 124.88 35.277 -17.774 -1.6215
170 108.53 51.975 -9.4851 -10.999
171 107.73 40.61 -28.812 0
172 123.15 55.543 -17.212 0.1348
173 100.32 38.863 -3.8323 -7.9802
174 120.8 95.345 -32.287 6.3778
175 109.47 61.287 -28.979 7.9929
176 107.69 65.48 -10.35 5.8866
177 107.66 39.641 -12.921 -2.4318

BondBond Coeffs

1 68.286 1.417 1.417
2 1.0795 1.417 1.0982
3 12.068 1.501 1.417
4 0 1.53 1.53
5 3.3872 1.53 1.101
6 0 1.53 1.53
7 3.3872 1.53 1.101
8 0 1.53 1.501
9 3.3872 1.53 1.101
10 2.9168 1.501 1.101
11 5.3316 1.101 1.101
12 0 1.53 1.53
13 3.3872 1.53 1.101
14 0 1.53 1.53
15 0 1.53 1.53
16 3.3872 1.53 1.101
17 3.3872 1.53 1.101
18 5.3316 1.101 1.101
19 0 1.489 1.417
20 16.168 1.53 1.514
21 16.168 1.53 1.514
22 2.2522 1.514 1.101
23 0 1.514 1.489
24 77.52 1.514 1.216
25 0 1.489 1.216
26 12.068 1.501 1.417
27 12.068 1.501 1.417
28 0 1.53 1.53
29 0 1.53 1.501
30 0 1.53 1.501
31 0 1.53 1.501
32 2.9168 1.501 1.101
33 0 1.53 1.53
34 0 1.53 1.501
35 2.9168 1.501 1.101
36 0 1.514 1.489
37 77.52 1.514 1.216
38 2.2522 1.514 1.101
39 16.168 1.53 1.514
40 2.2522 1.514 1.101
41 0 1.514 1.489
42 77.52 1.514 1.216
43 16.168 1.53 1.514
44 0 1.514 1.501
45 68.286 1.417 1.417
46 68.286 1.417 1.417
47 68.286 1.417 1.417
48 70.045 1.417 1.3749
49 70.045 1.417 1.3749
50 1.0795 1.417 1.0982
51 1.0795 1.417 1.0982
52 1.0795 1.417 1.0982
53 70.045 1.417 1.3749
54 0.851 1.0982 1.3749
55 97.242 1.3749 1.3749
56 0.5187 1.3749 1.0053
57 0.5187 1.3749 1.0053
58 -7.1992 1.514 1.514
59 0 1.53 1.501
60 0 1.53 1.53
61 3.3872 1.53 1.101
62 3.3872 1.53 1.101
63 16.168 1.53 1.514
64 0 1.53 1.53
65 0 1.53 1.53
66 0 1.417 1.795
67 0 1.417 1.795
68 68.286 1.417 1.417
69 0 1.795 1.795
70 0 1.795 1.4308
71 16.168 1.53 1.514
72 68.286 1.417 1.417
73 68.286 1.417 1.417
74 68.286 1.417 1.417
75 1.0795 1.417 1.0982
76 68.286 1.417 1.417
77 72.595 1.417 1.7053
78 72.595 1.417 1.7053
79 4.0747 1.7053 1.7053
80 0 1.53 1.53
81 0 1.53 1.53
82 0 1.53 1.53
83 0 1.53 1.53
84 0 1.53 1.53
85 0 1.53 1.53
86 3.3872 1.53 1.101
87 0 1.53 1.53
88 3.3872 1.53 1.101
89 0 1.53 1.53
90 0 1.53 1.53
91 0 1.53 1.53
92 0 1.53 1.53
93 0 1.53 1.53
94 0 1.53 1.501
95 3.3872 1.53 1.101
96 0 1.53 1.501
97 3.3872 1.53 1.101
98 2.9168 1.501 1.101
99 0 1.53 1.53
100 3.3872 1.53 1.101
101 0 1.53 1.53
102 0 1.53 1.53
103 0 1.53 1.53
104 0 1.53 1.53
105 0 1.53 1.53
106 12.068 1.501 1.417
107 12.068 1.501 1.417
108 104.86 1.417 1.3485
109 0 1.501 1.3485
110 0 1.53 1.501
111 3.3872 1.53 1.101
112 2.9168 1.501 1.101
113 5.3316 1.101 1.101
114 125.01 1.3485 1.3485
115 0 1.489 1.3485
116 3.3872 1.53 1.101
117 0 1.53 1.53
118 0 1.53 1.53
119 3.3872 1.53 1.101
120 0 1.53 1.53
121 0 1.53 1.53
122 0 1.53 1.53
123 3.3872 1.53 1.101
124 3.3872 1.53 1.101
125 0 1.53 1.53
126 3.3872 1.53 1.101
127 3.3872 1.53 1.101
128 0 1.53 1.53
129 0 1.53 1.53
130 0 1.53 1.53
131 3.3872 1.53 1.101
132 12.068 1.417 1.501
133 0 1.501 1.501
134 0 1.53 1.501
135 0 1.795 1.795
136 0 1.795 1.4308
137 0 1.53 1.795
138 0 1.506 1.795
139 0 1.101 1.795
140 7.7827 1.53 1.506
141 9.9922 1.506 1.101
142 17.791 1.506 1.34
143 3.4394 1.506 1.0883
144 10.105 1.34 1.0883
145 0 1.34 1.745
146 0 1.5 1.34
147 0 1.5 1.745
148 0 1.745 1.4308
149 0 1.795 1.745
150 0 1.795 1.4308
151 0 1.417 1.795
152 0 1.417 1.795
153 0 1.5 1.417
154 0 1.417 1.5
155 0 1.53 1.53
156 12.068 1.501 1.417
157 4.6217 1.53 1.457
158 12.426 1.101 1.457
159 -2.1113 1.457 1.457
160 -6.4168 1.457 1.006
161 -6.4168 1.457 1.006
162 4.6217 1.53 1.457
163 12.426 1.101 1.457
164 0 1.501 1.3485
165 7.7827 1.53 1.506
166 9.9922 1.506 1.101
167 17.791 1.506 1.3521
168 3.4394 1.506 1.0883
169 10.105 1.3521 1.0883
170 5.4199 1.53 1.4902
171 0.7115 1.4902 1.101
172 46.069 1.4902 1.202
173 19.107 1.4902 1.3683
174 121.49 1.202 1.3683
175 45.45 1.43 1.3683
176 5.6454 1.101 1.43
177 5.3316 1.101 1.101

BondAngle Coeffs

1 28.871 28.871 1.417 1.417
2 20.003 24.218 1.417 1.0982
3 47.058 31.077 1.501 1.417
4 8.016 8.016 1.53 1.53
5 20.754 11.421 1.53 1.101
6 8.016 8.016 1.53 1.53
7 20.754 11.421 1.53 1.101
8 0 0 1.53 1.501
9 20.754 11.421 1.53 1.101
10 26.461 11.772 1.501 1.101
11 18.103 18.103 1.101 1.101
12 8.016 8.016 1.53 1.53
13 20.754 11.421 1.53 1.101
14 8.016 8.016 1.53 1.53
15 8.016 8.016 1.53 1.53
16 20.754 11.421 1.53 1.101
17 20.754 11.421 1.53 1.101
18 18.103 18.103 1.101 1.101
19 0 0 1.489 1.417
20 0 0 1.53 1.514
21 0 0 1.53 1.514
22 0 0 1.514 1.101
23 0 0 1.514 1.489
24 31.846 46.661 1.514 1.216
25 0 0 1.489 1.216
26 47.058 31.077 1.501 1.417
27 47.058 31.077 1.501 1.417
28 8.016 8.016 1.53 1.53
29 0 0 1.53 1.501
30 0 0 1.53 1.501
31 0 0 1.53 1.501
32 26.461 11.772 1.501 1.101
33 8.016 8.016 1.53 1.53
34 0 0 1.53 1.501
35 26.461 11.772 1.501 1.101
36 0 0 1.514 1.489
37 31.846 46.661 1.514 1.216
38 0 0 1.514 1.101
39 0 0 1.53 1.514
40 0 0 1.514 1.101
41 0 0 1.514 1.489
42 31.846 46.661 1.514 1.216
43 0 0 1.53 1.514
44 0 0 1.514 1.501
45 28.871 28.871 1.417 1.417
46 28.871 28.871 1.417 1.417
47 28.871 28.871 1.417 1.417
48 64.052 87.1 1.417 1.3749
49 64.052 87.1 1.417 1.3749
50 20.003 24.218 1.417 1.0982
51 20.003 24.218 1.417 1.0982
52 20.003 24.218 1.417 1.0982
53 64.052 87.1 1.417 1.3749
54 20.988 28.233 1.0982 1.3749
55 113.49 113.49 1.3749 1.3749
56 7.7413 4.866 1.3749 1.0053
57 7.7413 4.866 1.3749 1.0053
58 13.759 13.759 1.514 1.514
59 0 0 1.53 1.501
60 8.016 8.016 1.53 1.53
61 20.754 11.421 1.53 1.101
62 20.754 11.421 1.53 1.101
63 0 0 1.53 1.514
64 8.016 8.016 1.53 1.53
65 8.016 8.016 1.53 1.53
66 0 0 1.417 1.795
67 0 0 1.417 1.795
68 28.871 28.871 1.417 1.417
69 0 0 1.795 1.795
70 0 0 1.795 1.4308
71 0 0 1.53 1.514
72 28.871 28.871 1.417 1.417
73 28.871 28.871 1.417 1.417
74 28.871 28.871 1.417 1.417
75 20.003 24.218 1.417 1.0982
76 28.871 28.871 1.417 1.417
77 98.263 135.66 1.417 1.7053
78 98.263 135.66 1.417 1.7053
79 187.81 187.81 1.7053 1.7053
80 8.016 8.016 1.53 1.53
81 8.016 8.016 1.53 1.53
82 8.016 8.016 1.53 1.53
83 8.016 8.016 1.53 1.53
84 8.016 8.016 1.53 1.53
85 8.016 8.016 1.53 1.53
86 20.754 11.421 1.53 1.101
87 8.016 8.016 1.53 1.53
88 20.754 11.421 1.53 1.101
89 8.016 8.016 1.53 1.53
90 8.016 8.016 1.53 1.53
91 8.016 8.016 1.53 1.53
92 8.016 8.016 1.53 1.53
93 0 0 1.53 1.53
94 0 0 1.53 1.501
95 0 0 1.53 1.101
96 0 0 1.53 1.501
97 0 0 1.53 1.101
98 0 0 1.501 1.101
99 0 0 1.53 1.53
100 0 0 1.53 1.101
101 0 0 1.53 1.53
102 0 0 1.53 1.53
103 0 0 1.53 1.53
104 0 0 1.53 1.53
105 0 0 1.53 1.53
106 0 0 1.501 1.417
107 0 0 1.501 1.417
108 42.925 93.486 1.417 1.3485
109 0 0 1.501 1.3485
110 0 0 1.53 1.501
111 0 0 1.53 1.101
112 0 0 1.501 1.101
113 0 0 1.101 1.101
114 111.22 111.22 1.3485 1.3485
115 0 0 1.489 1.3485
116 20.754 11.421 1.53 1.101
117 0 0 1.53 1.53
118 0 0 1.53 1.53
119 0 0 1.53 1.101
120 0 0 1.53 1.53
121 0 0 1.53 1.53
122 0 0 1.53 1.53
123 0 0 1.53 1.101
124 0 0 1.53 1.101
125 0 0 1.53 1.53
126 0 0 1.53 1.101
127 0 0 1.53 1.101
128 0 0 1.53 1.53
129 0 0 1.53 1.53
130 0 0 1.53 1.53
131 0 0 1.53 1.101
132 0 0 1.417 1.501
133 0 0 1.501 1.501
134 0 0 1.53 1.501
135 0 0 1.795 1.795
136 0 0 1.795 1.4308
137 0 0 1.53 1.795
138 0 0 1.506 1.795
139 0 0 1.101 1.795
140 0 0 1.53 1.506
141 0 0 1.506 1.101
142 0 0 1.506 1.34
143 0 0 1.506 1.0883
144 23.359 19.059 1.34 1.0883
145 0 0 1.34 1.745
146 0 0 1.5 1.34
147 0 0 1.5 1.745
148 0 0 1.745 1.4308
149 0 0 1.795 1.745
150 0 0 1.795 1.4308
151 0 0 1.417 1.795
152 0 0 1.417 1.795
153 0 0 1.5 1.417
154 0 0 1.417 1.5
155 8.016 8.016 1.53 1.53
156 47.058 31.077 1.501 1.417
157 6.0876 16.57 1.53 1.457
158 13.458 42.433 1.101 1.457
159 -7.2229 -7.2229 1.457 1.457
160 31.81 20.58 1.457 1.006
161 31.81 20.58 1.457 1.006
162 6.0876 16.57 1.53 1.457
163 13.458 42.433 1.101 1.457
164 0 0 1.501 1.3485
165 15.982 18.978 1.53 1.506
166 20.877 14.274 1.506 1.101
167 31.589 24.225 1.506 1.3521
168 17.645 15.349 1.506 1.0883
169 23.359 19.059 1.3521 1.0883
170 18.168 15.876 1.53 1.4902
171 12.463 9.1765 1.4902 1.101
172 34.998 37.13 1.4902 1.202
173 1.3435 4.6978 1.4902 1.3683
174 76.261 71.876 1.202 1.3683
175 41.912 46.461 1.43 1.3683
176 8.6864 57.498 1.101 1.43
177 18.103 18.103 1.101 1.101

Dihedral Coeffs # class2

1 8.3667 0 1.1932 0 0 0
2 0 0 3.9661 0 0 0
3 0 0 1.8769 0 0 0
4 0 0 4.4072 0 0 0
5 0 0 3 0 0 0
6 0 0 1.559 0 0 0
7 -0.2802 0 -0.0678 0 -0.0122 0
8 -0.2801 0 -0.0678 0 -0.0122 0
9 0 0 0.0514 0 -0.143 0
10 0 0 0.0316 0 -0.1681 0
11 -0.1432 0 0.0617 0 -0.1083 0
12 0 0 0 0 0.158 0
13 0 0 0.0316 0 -0.1681 0
14 0 0 0 0 0.158 0
15 0 0 0.0316 0 -0.1681 0
16 -0.0228 0 0.028 0 -0.1863 0
17 -0.1432 0 0.0617 0 -0.1083 0
18 0 0 0.0514 0 -0.143 0
19 0 0 0.0514 0 -0.143 0
20 0 0 0.0316 0 -0.1681 0
21 0 0 0.0514 0 -0.143 0
22 0 0 0.0316 0 -0.1681 0
23 0 0 0.0316 0 -0.1681 0
24 -0.1432 0 0.0617 0 -0.1083 0
25 0 0 0.0514 0 -0.143 0
26 0 0 0.0514 0 -0.143 0
27 0 0 0.0316 0 -0.1681 0
28 0 0 0.0316 0 -0.1681 0
29 -0.1432 0 0.0617 0 -0.1083 0
30 0 0 4.6282 0 0 0
31 0 0 3 0 0 0
32 0 0 2.167 0 0 0
33 0 0 2.5 0 0 0
34 0 0 0.9063 0 0 0
35 0.0929 0 0.0689 0 -0.2466 0
36 -0.1569 0 -0.203 0 -0.1599 0
37 0.2904 0 1.0177 0 -0.1085 0
38 0.6989 0 1.2089 0 -0.0445 0
39 0.2904 0 1.0177 0 -0.1085 0
40 0.6989 0 1.2089 0 -0.0445 0
41 -0.4768 0 0.6051 0 -0.1205 0
42 -0.9975 0 0.906 0 -0.0195 0
43 0.0929 0 0.0689 0 -0.2466 0
44 -0.1569 0 -0.203 0 -0.1599 0
45 0 0 4.4072 0 0 0
46 0 0 1.559 0 0 0
47 0 0 3 0 0 0
48 -0.2802 0 -0.0678 0 -0.0122 0
49 -0.2801 0 -0.0678 0 -0.0122 0
50 0 0 4.4072 0 0 0
51 0 0 3 0 0 0
52 -0.2802 0 -0.0678 0 -0.0122 0
53 0 0 1.559 0 0 0
54 -0.2802 0 -0.0678 0 -0.0122 0
55 -0.2802 0 -0.0678 0 -0.0122 0
56 -0.2801 0 -0.0678 0 -0.0122 0
57 0 0 0 0 0.158 0
58 -0.0228 0 0.028 0 -0.1863 0
59 0 0 0 0 0.158 0
60 0 0 0 0 0.158 0
61 0 0 0.0514 0 -0.143 0
62 0 0 0.0316 0 -0.1681 0
63 -0.0228 0 0.028 0 -0.1863 0
64 0 0 0.0514 0 -0.143 0
65 0 0 0 0 0.158 0
66 -0.0228 0 0.028 0 -0.1863 0
67 0 0 0.0514 0 -0.143 0
68 0 0 0.0316 0 -0.1681 0
69 0 0 0.0514 0 -0.143 0
70 0 0 0.0514 0 -0.143 0
71 0 0 0 0 0.158 0
72 -0.0228 0 0.028 0 -0.1863 0
73 0 0 3 0 0 0
74 0 0 2.5 0 0 0
75 -0.4768 0 0.6051 0 -0.1205 0
76 -0.9975 0 0.906 0 -0.0195 0
77 0 0 3 0 0 0
78 0 0 2.5 0 0 0
79 0.0929 0 0.0689 0 -0.2466 0
80 -0.1569 0 -0.203 0 -0.1599 0
81 0.2904 0 1.0177 0 -0.1085 0
82 0.6989 0 1.2089 0 -0.0445 0
83 -0.4768 0 0.6051 0 -0.1205 0
84 -0.9975 0 0.906 0 -0.0195 0
85 0.0929 0 0.0689 0 -0.2466 0
86 0.2904 0 1.0177 0 -0.1085 0
87 0.6989 0 1.2089 0 -0.0445 0
88 -0.1569 0 -0.203 0 -0.1599 0
89 0 0 0 0 0.158 0
90 0.0929 0 0.0689 0 -0.2466 0
91 0.2904 0 1.0177 0 -0.1085 0
92 0.6989 0 1.2089 0 -0.0445 0
93 -0.4768 0 0.6051 0 -0.1205 0
94 -0.2802 0 -0.0678 0 -0.0122 0
95 8.3667 0 1.1932 0 0 0
96 0 0 4.6282 0 0 0
97 8.3667 0 1.1932 0 0 0
98 8.3667 0 1.1932 0 0 0
99 11.527 0 2.7183 0 0 0
100 8.3667 0 1.1932 0 0 0
101 11.527 0 2.7183 0 0 0
102 0 0 3.9661 0 0 0
103 0 0 3.9661 0 0 0
104 0 0 3.9661 0 0 0
105 11.527 0 2.7183 0 0 0
106 0 0 3.0202 0 0 0
107 10.877 0 6.3475 0 0 0
108 0 0 1.8202 0 0 0
109 10.877 0 6.3475 0 0 0
110 0 0 1.8202 0 0 0
111 11.527 0 2.7183 0 0 0
112 0 0 3.0202 0 0 0
113 0 0 1.8769 0 0 0
114 10.877 0 6.3475 0 0 0
115 0 0 1.8202 0 0 0
116 0 0 3.7848 0 0 0
117 0 0 1.3342 0 0 0
118 0 0 0 0 0.158 0
119 -0.4768 0 0.6051 0 -0.1205 0
120 -0.0228 0 0.028 0 -0.1863 0
121 0 0 0.0316 0 -0.1681 0
122 -0.1432 0 0.0617 0 -0.1083 0
123 0 0 0.0514 0 -0.143 0
124 0 0 0.0316 0 -0.1681 0
125 0 0 0.0514 0 -0.143 0
126 0.2904 0 1.0177 0 -0.1085 0
127 0.6989 0 1.2089 0 -0.0445 0
128 0.0929 0 0.0689 0 -0.2466 0
129 -0.1569 0 -0.203 0 -0.1599 0
130 0 0 0.0514 0 -0.143 0
131 0 0 0.0514 0 -0.143 0
132 0 0 0.0316 0 -0.1681 0
133 0 0 0.0316 0 -0.1681 0
134 0.0929 0 0.0689 0 -0.2466 0
135 0 0 0.0316 0 -0.1681 0
136 0 0 0 0 0.158 0
137 0 0 0 0 0.158 0
138 8.3667 0 1.1932 0 0 0
139 0 0 3 0 0 0
140 0 0 3 0 0 0
141 0 0 3 0 0 0
142 0 0 3 0 0 0
143 0 0 1.5 0 0 0
144 0 0 1.5 0 0 0
145 0 0 1.5 0 0 0
146 0 0 1.5 0 0 0
147 0 0 3.9661 0 0 0
148 0 0 3 0 0 0
149 0.2904 0 1.0177 0 -0.1085 0
150 0.6989 0 1.2089 0 -0.0445 0
151 -0.1569 0 -0.203 0 -0.1599 0
152 0.0929 0 0.0689 0 -0.2466 0
153 0 0 3 0 0 0
154 8.3667 0 1.1932 0 0 0
155 8.3667 0 1.1932 0 0 0
156 0 0 3.9661 0 0 0
157 8.3667 0 1.1932 0 0 0
158 0 0 9.2097 0 0 0
159 8.3667 0 1.1932 0 0 0
160 0 0 9.2097 0 0 0
161 8.3667 0 1.1932 0 0 0
162 8.3667 0 1.1932 0 0 0
163 8.3667 0 1.1932 0 0 0
164 0 0 9.2097 0 0 0
165 0 0 3.9661 0 0 0
166 0 0 3.7957 0 0 0
167 0 0 31.558 0 0 0
168 0 0 31.558 0 0 0
169 0 0 3.9661 0 0 0
170 0 0 0.0514 0 -0.143 0
171 0 0 0.0514 0 -0.143 0
172 0 0 0.0316 0 -0.1681 0
173 0 0 0.0514 0 -0.143 0
174 0 0 0.0514 0 -0.143 0
175 0 0 0.0316 0 -0.1681 0
176 0 0 0.0514 0 -0.143 0
177 0 0 0.0514 0 -0.143 0
178 0 0 0.0316 0 -0.1681 0
179 0 0 0.0514 0 -0.143 0
180 0 0 0.0316 0 -0.1681 0
181 0 0 0.0514 0 -0.143 0
182 0 0 0.0316 0 -0.1681 0
183 0 0 0.0316 0 -0.1681 0
184 0 0 0.0316 0 -0.1681 0
185 0 0 0.0514 0 -0.143 0
186 0 0 0.0316 0 -0.1681 0
187 0 0 0.0514 0 -0.143 0
188 0 0 0.0316 0 -0.1681 0
189 0 0 0.0316 0 -0.1681 0
190 0 0 0.0514 0 -0.143 0
191 0 0 0.0316 0 -0.1681 0
192 0 0 0.0514 0 -0.143 0
193 0 0 0.0514 0 -0.143 0
194 0 0 0.0316 0 -0.1681 0
195 0 0 0.0514 0 -0.143 0
196 0 0 0.0514 0 -0.143 0
197 0 0 0.0514 0 -0.143 0
198 0 0 0.0514 0 -0.143 0
199 0 0 0.0514 0 -0.143 0
200 0 0 0.0514 0 -0.143 0
201 0 0 0.0316 0 -0.1681 0
202 0 0 0.0514 0 -0.143 0
203 0 0 0 0 0.158 0
204 0 0 0 0 0.158 0
205 0 0 0 0 0.158 0
206 0 0 0 0 0.158 0
207 0 0 0 0 0.158 0
208 0 0 0 0 0.158 0
209 0 0 0 0 0.158 0
210 0 0 0 0 0.158 0
211 0 0 0 0 0.158 0
212 0 0 0 0 0.158 0
213 0 0 0 0 0.158 0
214 0 0 0 0 0.158 0
215 0 0 0 0 0.158 0
216 0 0 0 0 0.158 0
217 0 0 0 0 0.158 0
218 0 0 0 0 0.158 0
219 0 0 0 0 0.158 0
220 0 0 0 0 0.158 0
221 0 0 0 0 0.158 0
222 0 0 0 0 0.158 0
223 0 0 0 0 0.158 0
224 0 0 0 0 0.158 0
225 0 0 0 0 0.158 0
226 0 0 0 0 0.158 0
227 0 0 0 0 0.158 0
228 0 0 0 0 0.158 0
229 0 0 0 0 0.158 0
230 0 0 0 0 0.158 0
231 0 0 0 0 0.158 0
232 0 0 0 0 0.158 0
233 0 0 0 0 0.158 0
234 0 0 3 0 0 0
235 0 0 3 0 0 0
236 0 0 3 0 0 0
237 0 0 4.7675 0 0 0
238 0 0 3 0 0 0
239 0 0 3 0 0 0
240 0 0 6.8517 0 0 0
241 0 0 2 0 0 0
242 0 0 3.6689 0 0 0
243 0 0 2 0 0 0
244 0 0 2.5 0 0 0
245 0 0 2.5 0 0 0
246 0 0 0 0 0.158 0
247 0 0 0 0 0.158 0
248 0 0 0 0 0.158 0
249 0 0 0 0 0.158 0
250 0 0 0 0 0.158 0
251 0 0 0 0 0.158 0
252 0 0 0 0 0.158 0
253 0 0 0 0 0.158 0
254 0 0 0 0 0.158 0
255 0 0 0 0 0.158 0
256 0 0 0 0 0.158 0
257 0 0 0 0 0.158 0
258 0 0 0 0 0.158 0
259 0 0 0 0 0.158 0
260 0 0 0 0 0.158 0
261 0 0 0 0 0.158 0
262 0 0 0 0 0.158 0
263 0 0 0 0 0.158 0
264 0 0 0 0 0.158 0
265 0 0 0 0 0.158 0
266 0 0 0 0 0.158 0
267 0 0 0 0 0.158 0
268 0 0 0 0 0.158 0
269 0 0 0 0 0.158 0
270 0 0 0 0 0.158 0
271 0 0 0 0 0.158 0
272 0 0 0 0 0.158 0
273 0 0 0 0 0.158 0
274 0 0 0 0 0.158 0
275 0 0 0 0 0.158 0
276 0 0 0 0 0.158 0
277 0 0 3 0 0 0
278 0 0 3 0 0 0
279 0 0 3 0 0 0
280 0 0 3 0 0 0
281 0 0 0 0 0.158 0
282 0 0 0 0 0.158 0
283 0 0 0 0 0.158 0
284 0 0 0 0 0.158 0
285 0 0 0 0 0.158 0
286 0 0 3 0 0 0
287 0 0 1.5 0 0 0
288 0 0 3 0 0 0
289 0 0 0 0 0.1367 0
290 0 0 0 0 0.1367 0
291 0 0 0 0 0.1367 0
292 0 0 0 0 0.1367 0
293 0 0 0 0 0.1367 0
294 0 0 0 0 0.1367 0
295 0 0 0 0 0.211 0
296 0 0 0 0 0.211 0
297 0 0 0 0 0.211 0
298 0 0 0 0 0.211 0
299 0 0 0 0 0.211 0
300 0 0 0 0 0.211 0
301 0 0 4.075 0 0 0
302 0 0 4.075 0 0 0
303 0 0 4.075 0 0 0
304 0 0 4.075 0 0 0
305 0 0 1.5 0 0 0
306 0 0 1.5 0 0 0
307 0 0 1.5 0 0 0
308 0 0 1.5 0 0 0
309 0 0 0.5 0 0 0
310 0 0 0.5 0 0 0
311 0 0 0.5 0 0 0
312 0 0 0.5 0 0 0
313 0 0 1.5 0 0 0
314 0 0 1.5 0 0 0
315 0 0 1.5 0 0 0
316 0 0 1.5 0 0 0
317 0 0 3 0 0 0
318 0 0 3 0 0 0
319 0 0 3 0 0 0
320 0 0 3 0 0 0
321 0 0 4.4072 0 0 0
322 0 0 3 0 0 0
323 0 0 3 0 0 0
324 0 0 4.4072 0 0 0
325 0 0 4.4072 0 0 0
326 0 0 0 0 0.158 0
327 0 0 0.0316 0 -0.1681 0
328 0 0 0.0514 0 -0.143 0
329 0 0 0.0514 0 -0.143 0
330 0 0 0 0 0.158 0
331 0 0 0.0316 0 -0.1681 0
332 -0.2802 0 -0.0678 0 -0.0122 0
333 -0.2801 0 -0.0678 0 -0.0122 0
334 0.1764 0 0.1766 0 -0.5206 0
335 0.1764 0 0.1766 0 -0.5206 0
336 0.1764 0 0.1766 0 -0.5206 0
337 -0.1406 0 0.4168 0 0.015 0
338 -1.1506 0 -0.6344 0 -0.1845 0
339 0.1904 0 -0.1342 0 -0.246 0
340 -0.5187 0 -0.4837 0 -0.1692 0
341 -0.1406 0 0.4168 0 0.015 0
342 0.1904 0 -0.1342 0 -0.246 0
343 -1.1506 0 -0.6344 0 -0.1845 0
344 -0.5187 0 -0.4837 0 -0.1692 0
345 0.1764 0 0.1766 0 -0.5206 0
346 0.1764 0 0.1766 0 -0.5206 0
347 0.1764 0 0.1766 0 -0.5206 0
348 0 0 5.6183 0 0 0
349 -0.2802 0 -0.0678 0 -0.0122 0
350 -0.2802 0 -0.0678 0 -0.0122 0
351 0 0 0 0 0.158 0
352 0.0883 0 0 0 -0.0198 0
353 0 0 0 0 -0.1166 0
354 0.2433 0 0 0 0.104 0
355 -0.2433 0 0 0 -0.3281 0
356 0.1143 0 0 0 0.1854 0
357 -0.1143 0 0 0 -0.1349 0
358 0.086 0 5.1995 0 0 0
359 0 0 5.2097 0 0 0
360 0 0 4.8974 0 0 0
361 0.0972 0 0.0722 0 -0.2581 0
362 -0.0228 0 0.028 0 -0.1863 0
363 0.0442 0 0.0292 0 0.0562 0
364 1.8341 0 2.0603 0 -0.0195 0
365 -0.1804 0 0.0012 0 0.0371 0
366 -0.6359 0 1.4807 0 -0.0438 0
367 -2.5594 0 2.2013 0 0.0325 0
368 0 0 2.2089 0 0 0
369 0 0 0 0 -0.1932 0

AngleAngleTorsion Coeffs

1 0 118.9 118.9
2 -4.8141 118.9 117.94
3 0.3598 117.94 117.94
4 -14.41 120.05 118.9
5 0 120.05 120.05
6 4.4444 120.05 117.94
7 0 108.4 120.05
8 -5.8888 111 120.05
9 -22.045 112.67 112.67
10 -16.164 112.67 110.77
11 -12.564 110.77 110.77
12 0 112.67 108.4
13 -16.164 112.67 110.77
14 0 112.67 108.4
15 -16.164 112.67 110.77
16 0 110.77 108.4
17 -12.564 110.77 110.77
18 -22.045 112.67 112.67
19 -22.045 112.67 112.67
20 -16.164 110.77 112.67
21 -22.045 112.67 112.67
22 -16.164 112.67 110.77
23 -16.164 112.67 110.77
24 -12.564 110.77 110.77
25 -22.045 112.67 112.67
26 -22.045 112.67 112.67
27 -16.164 112.67 110.77
28 -16.164 112.67 110.77
29 -12.564 110.77 110.77
30 0 108.4 118.9
31 0 120.05 108.4
32 0 108.4 117.94
33 0 110.59 108.4
34 0 119.3 108.4
35 -20.33 112.67 108.4
36 -14.316 108.4 110.77
37 0 108.4 110.59
38 -24.7 108.4 119.3
39 0 108.4 110.59
40 -24.7 108.4 119.3
41 0 107.86 110.59
42 -23.192 107.86 119.3
43 -20.33 108.4 112.67
44 -14.316 108.4 110.77
45 -14.41 120.05 118.9
46 4.4444 120.05 117.94
47 0 120.05 120.05
48 0 108.4 120.05
49 -5.8888 111 120.05
50 -14.41 120.05 118.9
51 0 120.05 120.05
52 0 108.4 120.05
53 4.4444 120.05 117.94
54 0 108.4 120.05
55 0 108.4 120.05
56 -5.8888 111 120.05
57 0 112.67 108.4
58 0 108.4 110.77
59 0 112.67 108.4
60 0 112.67 108.4
61 -22.045 112.67 112.67
62 -16.164 112.67 110.77
63 0 108.4 110.77
64 -22.045 112.67 112.67
65 0 108.4 112.67
66 0 108.4 110.77
67 -22.045 112.67 112.67
68 -16.164 110.77 112.67
69 -22.045 112.67 112.67
70 -22.045 112.67 112.67
71 0 112.67 108.4
72 0 108.4 110.77
73 0 120.05 108.4
74 0 110.59 108.4
75 0 107.86 110.59
76 -23.192 107.86 119.3
77 0 120.05 108.4
78 0 110.59 108.4
79 -20.33 112.67 108.4
80 -14.316 110.77 108.4
81 0 108.4 110.59
82 -24.7 108.4 119.3
83 0 107.86 110.59
84 -23.192 107.86 119.3
85 -20.33 108.4 112.67
86 0 108.4 110.59
87 -24.7 108.4 119.3
88 -14.316 108.4 110.77
89 0 108.4 108.4
90 0 108.4 108.4
91 -10.331 108.4 110.59
92 0 108.4 119.3
93 -12.868 107.86 110.59
94 0 108.4 120.05
95 0 118.9 118.9
96 0 118.9 108.4
97 0 118.9 118.9
98 0 118.9 118.9
99 0 118.9 112.59
100 0 118.9 118.9
101 0 118.9 112.59
102 -4.8141 118.9 117.94
103 -4.8141 118.9 117.94
104 -4.8141 118.9 117.94
105 0 112.59 118.9
106 -1.3637 112.59 117.94
107 0 112.59 106.01
108 0.1778 112.59 109.38
109 0 112.59 106.01
110 0.1778 112.59 109.38
111 0 118.9 112.59
112 -1.3637 117.94 112.59
113 0.3598 117.94 117.94
114 0 112.59 106.01
115 0.1778 112.59 109.38
116 -2.3617 109.8 106.01
117 -1.9416 109.8 109.38
118 0 108.4 108.4
119 -12.868 107.86 110.59
120 0 108.4 110.77
121 -16.164 112.67 110.77
122 -12.564 110.77 110.77
123 -22.045 112.67 112.67
124 -16.164 112.67 110.77
125 -22.045 112.67 112.67
126 0 108.4 110.59
127 -24.7 108.4 119.3
128 -20.33 112.67 108.4
129 -14.316 108.4 110.77
130 -22.045 112.67 112.67
131 -22.045 112.67 112.67
132 -16.164 110.77 112.67
133 -16.164 112.67 110.77
134 -20.33 112.67 108.4
135 -16.164 112.67 110.77
136 0 108.4 112.67
137 0 108.4 112.67
138 0 118.9 118.9
139 0 118.9 120
140 0 108.4 120
141 0 118.9 120
142 0 118.9 120
143 0 120 109.5
144 0 120 109.5
145 0 120 109.5
146 0 120 109.5
147 -4.8141 118.9 117.94
148 0 117.94 120
149 0 108.4 110.59
150 -24.7 108.4 119.3
151 -14.316 108.4 110.77
152 -20.33 112.67 108.4
153 0 118.9 120
154 0 118.9 118.9
155 0 118.9 118.9
156 -4.8141 118.9 117.94
157 0 118.9 118.9
158 0 118.9 105.53
159 0 118.9 118.9
160 0 118.9 105.53
161 0 118.9 118.9
162 0 118.9 118.9
163 0 118.9 118.9
164 0 118.9 105.53
165 -4.8141 117.94 118.9
166 -8.221 117.94 105.53
167 0 105.53 88.254
168 0 105.53 88.254
169 -4.8141 118.9 117.94
170 -22.045 112.67 112.67
171 -22.045 112.67 112.67
172 -16.164 112.67 110.77
173 -22.045 112.67 112.67
174 -22.045 112.67 112.67
175 -16.164 112.67 110.77
176 -22.045 112.67 112.67
177 -22.045 112.67 112.67
178 -16.164 112.67 110.77
179 -22.045 112.67 112.67
180 -16.164 112.67 110.77
181 -22.045 112.67 112.67
182 -16.164 112.67 110.77
183 -16.164 112.67 110.77
184 -16.164 112.67 110.77
185 -22.045 112.67 112.67
186 -16.164 112.67 110.77
187 -22.045 112.67 112.67
188 -16.164 112.67 110.77
189 -16.164 112.67 110.77
190 -22.045 112.67 112.67
191 -16.164 112.67 110.77
192 -22.045 112.67 112.67
193 -22.045 112.67 112.67
194 -16.164 112.67 110.77
195 -22.045 112.67 112.67
196 -22.045 112.67 112.67
197 -22.045 112.67 112.67
198 -22.045 112.67 112.67
199 -22.045 112.67 112.67
200 -22.045 112.67 112.67
201 -16.164 112.67 110.77
202 -22.045 112.67 112.67
203 0 109.5 112.67
204 0 109.5 112.67
205 0 109.5 112.67
206 0 109.5 112.67
207 0 109.5 110.77
208 0 109.5 110.77
209 0 109.5 109.5
210 0 109.5 109.5
211 0 109.5 109.5
212 0 109.5 109.5
213 0 109.5 109.5
214 0 109.5 109.5
215 0 109.5 109.5
216 0 109.5 109.5
217 0 109.5 109.5
218 0 109.5 109.5
219 0 109.5 109.5
220 0 109.5 109.5
221 0 109.5 109.5
222 0 109.5 109.5
223 0 109.5 109.5
224 0 112.67 109.5
225 0 109.5 110.77
226 0 109.5 109.5
227 0 109.5 109.5
228 0 109.5 109.5
229 0 109.5 109.5
230 0 109.5 109.5
231 0 109.5 109.5
232 0 109.5 110.77
233 0 109.5 110.77
234 0 120 120
235 0 120 116.51
236 0 120 118.9
237 0 118.9 116.51
238 0 120 118.9
239 0 120.05 120
240 0 116.51 111.68
241 0 120 111.68
242 -7.3709 117.94 116.51
243 0 120 111.68
244 0 110.59 120
245 0 119.3 120
246 0 109.5 109.5
247 0 109.5 109.5
248 0 109.5 109.5
249 0 109.5 109.5
250 0 109.5 109.5
251 0 109.5 103.64
252 0 109.5 109.5
253 0 109.5 110.77
254 0 109.5 103.64
255 0 109.5 109.5
256 0 109.5 110.77
257 0 109.5 110.77
258 0 109.5 109.5
259 0 109.5 109.5
260 0 109.5 109.5
261 0 103.64 109.5
262 0 110.77 109.5
263 0 109.5 109.5
264 0 109.5 109.5
265 0 109.5 109.5
266 0 109.5 109.5
267 0 109.5 109.5
268 0 109.5 109.5
269 0 109.5 109.5
270 0 109.5 109.5
271 0 109.5 109.5
272 0 109.5 103.64
273 0 109.5 110.77
274 0 109.5 110.77
275 0 109.5 112.67
276 0 109.5 110.77
277 0 120.05 120.05
278 0 120 118.9
279 0 120 120
280 0 118.9 120
281 0 109.5 109.5
282 0 109.5 109.5
283 0 109.5 110.77
284 0 110.77 109.5
285 0 109.5 110.77
286 0 120 120
287 0 120 109.5
288 0 120.05 120
289 0 109.5 109.5
290 0 109.5 109.5
291 0 109.5 109.5
292 0 109.5 109.5
293 0 109.5 109.5
294 0 109.5 109.5
295 0 109.5 120
296 0 109.5 120
297 0 109.5 120
298 0 109.5 120
299 0 109.5 120
300 0 109.5 120
301 0 120 120
302 0 120 120
303 0 124.88 120
304 0 124.88 120
305 0 120 109.5
306 0 120 109.5
307 0 120 109.5
308 0 120 109.5
309 0 120 120
310 0 120 120
311 0 120 120
312 0 120 120
313 0 120 109.5
314 0 120 109.5
315 0 120 109.5
316 0 120 109.5
317 0 118.9 120
318 0 118.9 120
319 0 120 118.9
320 0 120 120.05
321 -14.41 118.9 120.05
322 0 118.9 120
323 0 120 118.9
324 -14.41 120.05 118.9
325 -14.41 120.05 118.9
326 0 112.67 108.4
327 -16.164 112.67 110.77
328 -22.045 112.67 112.67
329 -22.045 112.67 112.67
330 0 112.67 108.4
331 -16.164 112.67 110.77
332 0 108.4 120.05
333 -5.8888 111 120.05
334 -27.395 112.67 111.91
335 -27.395 112.67 111.91
336 -27.395 112.67 111.91
337 -24.382 111.91 112.44
338 -7.5499 111.91 110.95
339 -12.557 110.62 112.44
340 -10.426 110.62 110.95
341 -24.382 111.91 112.44
342 -12.557 110.62 112.44
343 -7.5499 111.91 110.95
344 -10.426 110.62 110.95
345 -27.395 112.67 111.91
346 -27.395 112.67 111.91
347 -27.395 112.67 111.91
348 0 120.05 111.68
349 0 108.4 120.05
350 0 111 120.05
351 0 112.67 108.4
352 -27.913 112.67 111.76
353 -18.372 111.76 110.77
354 -20.371 111.76 126.26
355 -16.899 111.76 117.27
356 -13.683 110.06 126.26
357 -10.951 110.06 117.27
358 -5.5205 126.26 126.26
359 -7.6912 126.26 124.88
360 -7.0058 124.88 124.88
361 -0.3801 112.67 108.53
362 -5.3624 108.53 110.77
363 -8.019 108.53 123.15
364 0 108.53 100.32
365 -15.35 107.73 123.15
366 0 107.73 100.32
367 0 100.32 109.47
368 0 120.8 109.47
369 0 107.69 109.47

EndBondTorsion Coeffs

1 -0.1185 6.3204 0 -0.1185 6.3204 0 1.417 1.417
2 0 -6.8958 0 0 -0.4669 0 1.417 1.0982
3 0 -0.689 0 0 -0.689 0 1.0982 1.0982
4 0 0.2421 0 0 -0.6918 0 1.501 1.417
5 0 0 0 0 0 0 1.501 1.501
6 0 -1.797 0 0 -0.4879 0 1.501 1.0982
7 0 0 0 0 0 0 1.53 1.417
8 1.3997 0.7756 0 -0.5835 1.122 0.3978 1.101 1.417
9 -0.0732 0 0 -0.0732 0 0 1.53 1.53
10 0.2486 0.2422 -0.0925 0.0814 0.0591 0.2219 1.53 1.101
11 0.213 0.312 0.0777 0.213 0.312 0.0777 1.101 1.101
12 0 0 0 0 0 0 1.53 1.501
13 0.2486 0.2422 -0.0925 0.0814 0.0591 0.2219 1.53 1.101
14 0 0 0 0 0 0 1.53 1.501
15 0.2486 0.2422 -0.0925 0.0814 0.0591 0.2219 1.53 1.101
16 0 0 0 0 0 0 1.101 1.501
17 0.213 0.312 0.0777 0.213 0.312 0.0777 1.101 1.101
18 -0.0732 0 0 -0.0732 0 0 1.53 1.53
19 -0.0732 0 0 -0.0732 0 0 1.53 1.53
20 0.0814 0.0591 0.2219 0.2486 0.2422 -0.0925 1.101 1.53
21 -0.0732 0 0 -0.0732 0 0 1.53 1.53
22 0.2486 0.2422 -0.0925 0.0814 0.0591 0.2219 1.53 1.101
23 0.2486 0.2422 -0.0925 0.0814 0.0591 0.2219 1.53 1.101
24 0.213 0.312 0.0777 0.213 0.312 0.0777 1.101 1.101
25 -0.0732 0 0 -0.0732 0 0 1.53 1.53
26 -0.0732 0 0 -0.0732 0 0 1.53 1.53
27 0.2486 0.2422 -0.0925 0.0814 0.0591 0.2219 1.53 1.101
28 0.2486 0.2422 -0.0925 0.0814 0.0591 0.2219 1.53 1.101
29 0.213 0.312 0.0777 0.213 0.312 0.0777 1.101 1.101
30 0 0 0 0 0 0 1.489 1.417
31 0 0 0 0 0 0 1.501 1.489
32 0 0 0 0 0 0 1.489 1.0982
33 0 0 0 0 0 0 1.514 1.417
34 0 0 0 0 0 0 1.216 1.417
35 -1.9497 -1.4949 0.1225 -1.5243 -1.0182 -0.2416 1.53 1.514
36 0.2217 0.478 -0.0817 0.087 0.5143 -0.2448 1.514 1.101
37 0 0 0 0 0 0 1.53 1.489
38 1.5188 0.8667 0.2685 0.4883 -0.3582 0.3711 1.53 1.216
39 0 0 0 0 0 0 1.53 1.489
40 1.5188 0.8667 0.2685 0.4883 -0.3582 0.3711 1.53 1.216
41 0 0 0 0 0 0 1.101 1.489
42 2.9036 0.5307 0.1439 0.0536 -0.2775 0.1463 1.101 1.216
43 -1.5243 -1.0182 -0.2416 -1.9497 -1.4949 0.1225 1.514 1.53
44 0.2217 0.478 -0.0817 0.087 0.5143 -0.2448 1.514 1.101
45 0 0.2421 0 0 -0.6918 0 1.501 1.417
46 0 -1.797 0 0 -0.4879 0 1.501 1.0982
47 0 0 0 0 0 0 1.501 1.501
48 0 0 0 0 0 0 1.53 1.417
49 1.3997 0.7756 0 -0.5835 1.122 0.3978 1.101 1.417
50 0 0.2421 0 0 -0.6918 0 1.501 1.417
51 0 0 0 0 0 0 1.501 1.501
52 0 0 0 0 0 0 1.53 1.417
53 0 -1.797 0 0 -0.4879 0 1.501 1.0982
54 0 0 0 0 0 0 1.53 1.417
55 0 0 0 0 0 0 1.53 1.417
56 1.3997 0.7756 0 -0.5835 1.122 0.3978 1.101 1.417
57 0 0 0 0 0 0 1.53 1.501
58 0 0 0 0 0 0 1.501 1.101
59 0 0 0 0 0 0 1.53 1.501
60 0 0 0 0 0 0 1.53 1.501
61 -0.0732 0 0 -0.0732 0 0 1.53 1.53
62 0.2486 0.2422 -0.0925 0.0814 0.0591 0.2219 1.53 1.101
63 0 0 0 0 0 0 1.501 1.101
64 -0.0732 0 0 -0.0732 0 0 1.53 1.53
65 0 0 0 0 0 0 1.501 1.53
66 0 0 0 0 0 0 1.501 1.101
67 -0.0732 0 0 -0.0732 0 0 1.53 1.53
68 0.0814 0.0591 0.2219 0.2486 0.2422 -0.0925 1.101 1.53
69 -0.0732 0 0 -0.0732 0 0 1.53 1.53
70 -0.0732 0 0 -0.0732 0 0 1.53 1.53
71 0 0 0 0 0 0 1.53 1.501
72 0 0 0 0 0 0 1.501 1.101
73 0 0 0 0 0 0 1.501 1.489
74 0 0 0 0 0 0 1.514 1.417
75 0 0 0 0 0 0 1.101 1.489
76 2.9036 0.5307 0.1439 0.0536 -0.2775 0.1463 1.101 1.216
77 0 0 0 0 0 0 1.501 1.489
78 0 0 0 0 0 0 1.514 1.417
79 -1.9497 -1.4949 0.1225 -1.5243 -1.0182 -0.2416 1.53 1.514
80 0.087 0.5143 -0.2448 0.2217 0.478 -0.0817 1.101 1.514
81 0 0 0 0 0 0 1.53 1.489
82 1.5188 0.8667 0.2685 0.4883 -0.3582 0.3711 1.53 1.216
83 0 0 0 0 0 0 1.101 1.489
84 2.9036 0.5307 0.1439 0.0536 -0.2775 0.1463 1.101 1.216
85 -1.5243 -1.0182 -0.2416 -1.9497 -1.4949 0.1225 1.514 1.53
86 0 0 0 0 0 0 1.53 1.489
87 1.5188 0.8667 0.2685 0.4883 -0.3582 0.3711 1.53 1.216
88 0.2217 0.478 -0.0817 0.087 0.5143 -0.2448 1.514 1.101
89 0 0 0 0 0 0 1.501 1.501
90 0 0 0 0 0 0 1.514 1.501
91 -0.3054 0.5117 0.1196 0.0055 -0.2149 0.1461 1.53 1.514
92 0 0 0 0 0 0 1.501 1.216
93 1.2635 0.7301 0.4455 0.1069 -0.429 -0.0369 1.101 1.514
94 0 0 0 0 0 0 1.53 1.417
95 -0.1185 6.3204 0 -0.1185 6.3204 0 1.417 1.417
96 0 0 0 0 0 0 1.417 1.489
97 -0.1185 6.3204 0 -0.1185 6.3204 0 1.417 1.417
98 -0.1185 6.3204 0 -0.1185 6.3204 0 1.417 1.417
99 -10.52 -4.0642 0 24.241 -1.8113 0 1.417 1.3749
100 -0.1185 6.3204 0 -0.1185 6.3204 0 1.417 1.417
101 -10.52 -4.0642 0 24.241 -1.8113 0 1.417 1.3749
102 0 -6.8958 0 0 -0.4669 0 1.417 1.0982
103 0 -6.8958 0 0 -0.4669 0 1.417 1.0982
104 0 -6.8958 0 0 -0.4669 0 1.417 1.0982
105 24.241 -1.8113 0 -10.52 -4.0642 0 1.3749 1.417
106 0 -4.1027 0 0 -1.8838 0 1.3749 1.0982
107 7.8553 -6.9841 0 3.8492 -3.6376 0 1.417 1.3749
108 0 0.5529 0 0 1.4827 0 1.417 1.0053
109 7.8553 -6.9841 0 3.8492 -3.6376 0 1.417 1.3749
110 0 0.5529 0 0 1.4827 0 1.417 1.0053
111 -10.52 -4.0642 0 24.241 -1.8113 0 1.417 1.3749
112 0 -1.8838 0 0 -4.1027 0 1.0982 1.3749
113 0 -0.689 0 0 -0.689 0 1.0982 1.0982
114 7.8553 -6.9841 0 3.8492 -3.6376 0 1.417 1.3749
115 0 0.5529 0 0 1.4827 0 1.417 1.0053
116 0 -2.5423 0 0 -7.1818 0 1.0982 1.3749
117 0 -1.3013 0 0 0.5984 0 1.0982 1.0053
118 0 0 0 0 0 0 1.501 1.501
119 1.2635 0.7301 0.4455 0.1069 -0.429 -0.0369 1.101 1.514
120 0 0 0 0 0 0 1.501 1.101
121 0.2486 0.2422 -0.0925 0.0814 0.0591 0.2219 1.53 1.101
122 0.213 0.312 0.0777 0.213 0.312 0.0777 1.101 1.101
123 -0.0732 0 0 -0.0732 0 0 1.53 1.53
124 0.2486 0.2422 -0.0925 0.0814 0.0591 0.2219 1.53 1.101
125 -0.0732 0 0 -0.0732 0 0 1.53 1.53
126 0 0 0 0 0 0 1.53 1.489
127 1.5188 0.8667 0.2685 0.4883 -0.3582 0.3711 1.53 1.216
128 -1.9497 -1.4949 0.1225 -1.5243 -1.0182 -0.2416 1.53 1.514
129 0.2217 0.478 -0.0817 0.087 0.5143 -0.2448 1.514 1.101
130 -0.0732 0 0 -0.0732 0 0 1.53 1.53
131 -0.0732 0 0 -0.0732 0 0 1.53 1.53
132 0.0814 0.0591 0.2219 0.2486 0.2422 -0.0925 1.101 1.53
133 0.2486 0.2422 -0.0925 0.0814 0.0591 0.2219 1.53 1.101
134 -1.9497 -1.4949 0.1225 -1.5243 -1.0182 -0.2416 1.53 1.514
135 0.2486 0.2422 -0.0925 0.0814 0.0591 0.2219 1.53 1.101
136 0 0 0 0 0 0 1.501 1.53
137 0 0 0 0 0 0 1.501 1.53
138 -0.1185 6.3204 0 -0.1185 6.3204 0 1.417 1.417
139 0 0 0 0 0 0 1.417 1.795
140 0 0 0 0 0 0 1.489 1.795
141 0 0 0 0 0 0 1.417 1.795
142 0 0 0 0 0 0 1.417 1.795
143 0 0 0 0 0 0 1.417 1.795
144 0 0 0 0 0 0 1.417 1.4308
145 0 0 0 0 0 0 1.417 1.795
146 0 0 0 0 0 0 1.417 1.4308
147 0 -6.8958 0 0 -0.4669 0 1.417 1.0982
148 0 0 0 0 0 0 1.0982 1.795
149 0 0 0 0 0 0 1.53 1.489
150 1.5188 0.8667 0.2685 0.4883 -0.3582 0.3711 1.53 1.216
151 0.2217 0.478 -0.0817 0.087 0.5143 -0.2448 1.514 1.101
152 -1.9497 -1.4949 0.1225 -1.5243 -1.0182 -0.2416 1.53 1.514
153 0 0 0 0 0 0 1.417 1.795
154 -0.1185 6.3204 0 -0.1185 6.3204 0 1.417 1.417
155 -0.1185 6.3204 0 -0.1185 6.3204 0 1.417 1.417
156 0 -6.8958 0 0 -0.4669 0 1.417 1.0982
157 -0.1185 6.3204 0 -0.1185 6.3204 0 1.417 1.417
158 0 -30.792 0 0 -24.853 0 1.417 1.7053
159 -0.1185 6.3204 0 -0.1185 6.3204 0 1.417 1.417
160 0 -30.792 0 0 -24.853 0 1.417 1.7053
161 -0.1185 6.3204 0 -0.1185 6.3204 0 1.417 1.417
162 -0.1185 6.3204 0 -0.1185 6.3204 0 1.417 1.417
163 -0.1185 6.3204 0 -0.1185 6.3204 0 1.417 1.417
164 0 -30.792 0 0 -24.853 0 1.417 1.7053
165 0 -0.4669 0 0 -6.8958 0 1.0982 1.417
166 0 -2.0724 0 0 -0.6978 0 1.0982 1.7053
167 0 -9.11 0 0 -18.778 0 1.417 1.7053
168 0 -9.11 0 0 -18.778 0 1.417 1.7053
169 0 -6.8958 0 0 -0.4669 0 1.417 1.0982
170 -0.0732 0 0 -0.0732 0 0 1.53 1.53
171 -0.0732 0 0 -0.0732 0 0 1.53 1.53
172 0.2486 0.2422 -0.0925 0.0814 0.0591 0.2219 1.53 1.101
173 -0.0732 0 0 -0.0732 0 0 1.53 1.53
174 -0.0732 0 0 -0.0732 0 0 1.53 1.53
175 0.2486 0.2422 -0.0925 0.0814 0.0591 0.2219 1.53 1.101
176 -0.0732 0 0 -0.0732 0 0 1.53 1.53
177 -0.0732 0 0 -0.0732 0 0 1.53 1.53
178 0.2486 0.2422 -0.0925 0.0814 0.0591 0.2219 1.53 1.101
179 -0.0732 0 0 -0.0732 0 0 1.53 1.53
180 0.2486 0.2422 -0.0925 0.0814 0.0591 0.2219 1.53 1.101
181 -0.0732 0 0 -0.0732 0 0 1.53 1.53
182 0.2486 0.2422 -0.0925 0.0814 0.0591 0.2219 1.53 1.101
183 0.2486 0.2422 -0.0925 0.0814 0.0591 0.2219 1.53 1.101
184 0.2486 0.2422 -0.0925 0.0814 0.0591 0.2219 1.53 1.101
185 -0.0732 0 0 -0.0732 0 0 1.53 1.53
186 0.2486 0.2422 -0.0925 0.0814 0.0591 0.2219 1.53 1.101
187 -0.0732 0 0 -0.0732 0 0 1.53 1.53
188 0.2486 0.2422 -0.0925 0.0814 0.0591 0.2219 1.53 1.101
189 0.2486 0.2422 -0.0925 0.0814 0.0591 0.2219 1.53 1.101
190 -0.0732 0 0 -0.0732 0 0 1.53 1.53
191 0.2486 0.2422 -0.0925 0.0814 0.0591 0.2219 1.53 1.101
192 -0.0732 0 0 -0.0732 0 0 1.53 1.53
193 -0.0732 0 0 -0.0732 0 0 1.53 1.53
194 0.2486 0.2422 -0.0925 0.0814 0.0591 0.2219 1.53 1.101
195 -0.0732 0 0 -0.0732 0 0 1.53 1.53
196 -0.0732 0 0 -0.0732 0 0 1.53 1.53
197 -0.0732 0 0 -0.0732 0 0 1.53 1.53
198 -0.0732 0 0 -0.0732 0 0 1.53 1.53
199 -0.0732 0 0 -0.0732 0 0 1.53 1.53
200 -0.0732 0 0 -0.0732 0 0 1.53 1.53
201 0.2486 0.2422 -0.0925 0.0814 0.0591 0.2219 1.53 1.101
202 -0.0732 0 0 -0.0732 0 0 1.53 1.53
203 0 0 0 0 0 0 1.53 1.53
204 0 0 0 0 0 0 1.53 1.53
205 0 0 0 0 0 0 1.53 1.53
206 0 0 0 0 0 0 1.53 1.53
207 0 0 0 0 0 0 1.53 1.101
208 0 0 0 0 0 0 1.53 1.101
209 0 0 0 0 0 0 1.53 1.53
210 0 0 0 0 0 0 1.101 1.53
211 0 0 0 0 0 0 1.53 1.501
212 0 0 0 0 0 0 1.101 1.501
213 0 0 0 0 0 0 1.53 1.101
214 0 0 0 0 0 0 1.101 1.101
215 0 0 0 0 0 0 1.53 1.53
216 0 0 0 0 0 0 1.53 1.53
217 0 0 0 0 0 0 1.53 1.53
218 0 0 0 0 0 0 1.53 1.501
219 0 0 0 0 0 0 1.53 1.501
220 0 0 0 0 0 0 1.53 1.501
221 0 0 0 0 0 0 1.53 1.101
222 0 0 0 0 0 0 1.53 1.101
223 0 0 0 0 0 0 1.53 1.101
224 0 0 0 0 0 0 1.53 1.53
225 0 0 0 0 0 0 1.53 1.101
226 0 0 0 0 0 0 1.53 1.501
227 0 0 0 0 0 0 1.53 1.101
228 0 0 0 0 0 0 1.53 1.501
229 0 0 0 0 0 0 1.53 1.101
230 0 0 0 0 0 0 1.53 1.501
231 0 0 0 0 0 0 1.53 1.101
232 0 0 0 0 0 0 1.53 1.101
233 0 0 0 0 0 0 1.53 1.101
234 0 0 0 0 0 0 1.501 1.501
235 0 0 0 0 0 0 1.501 1.3485
236 0 0 0 0 0 0 1.501 1.417
237 0 6.2672 0 0 -6.2992 0 1.417 1.3485
238 0 0 0 0 0 0 1.501 1.417
239 0 0 0 0 0 0 1.501 1.501
240 0 1.9805 0 0 -6.3497 0 1.417 1.3485
241 0 0 0 0 0 0 1.501 1.3485
242 0 -1.2311 0 0 -1.9352 0 1.0982 1.3485
243 0 0 0 0 0 0 1.489 1.3485
244 0 0 0 0 0 0 1.514 1.3485
245 0 0 0 0 0 0 1.216 1.3485
246 0 0 0 0 0 0 1.53 1.53
247 0 0 0 0 0 0 1.101 1.53
248 0 0 0 0 0 0 1.53 1.53
249 0 0 0 0 0 0 1.53 1.53
250 0 0 0 0 0 0 1.53 1.53
251 0 0 0 0 0 0 1.53 1.53
252 0 0 0 0 0 0 1.53 1.53
253 0 0 0 0 0 0 1.53 1.101
254 0 0 0 0 0 0 1.53 1.53
255 0 0 0 0 0 0 1.53 1.53
256 0 0 0 0 0 0 1.53 1.101
257 0 0 0 0 0 0 1.53 1.101
258 0 0 0 0 0 0 1.53 1.53
259 0 0 0 0 0 0 1.53 1.53
260 0 0 0 0 0 0 1.53 1.53
261 0 0 0 0 0 0 1.53 1.53
262 0 0 0 0 0 0 1.101 1.53
263 0 0 0 0 0 0 1.53 1.53
264 0 0 0 0 0 0 1.53 1.53
265 0 0 0 0 0 0 1.101 1.53
266 0 0 0 0 0 0 1.53 1.53
267 0 0 0 0 0 0 1.53 1.53
268 0 0 0 0 0 0 1.101 1.53
269 0 0 0 0 0 0 1.53 1.101
270 0 0 0 0 0 0 1.53 1.101
271 0 0 0 0 0 0 1.101 1.101
272 0 0 0 0 0 0 1.53 1.53
273 0 0 0 0 0 0 1.53 1.101
274 0 0 0 0 0 0 1.53 1.101
275 0 0 0 0 0 0 1.53 1.53
276 0 0 0 0 0 0 1.53 1.101
277 0 0 0 0 0 0 1.501 1.501
278 0 0 0 0 0 0 1.5 1.417
279 0 0 0 0 0 0 1.5 1.501
280 0 0 0 0 0 0 1.417 1.501
281 0 0 0 0 0 0 1.501 1.795
282 0 0 0 0 0 0 1.506 1.501
283 0 0 0 0 0 0 1.501 1.101
284 0 0 0 0 0 0 1.101 1.795
285 0 0 0 0 0 0 1.506 1.101
286 0 0 0 0 0 0 1.501 1.795
287 0 0 0 0 0 0 1.417 1.795
288 0 0 0 0 0 0 1.501 1.795
289 0 0 0 0 0 0 1.53 1.795
290 0 0 0 0 0 0 1.506 1.795
291 0 0 0 0 0 0 1.101 1.795
292 0 0 0 0 0 0 1.53 1.4308
293 0 0 0 0 0 0 1.506 1.4308
294 0 0 0 0 0 0 1.101 1.4308
295 0 0 0 0 0 0 1.795 1.34
296 0 0 0 0 0 0 1.795 1.0883
297 0 0 0 0 0 0 1.53 1.34
298 0 0 0 0 0 0 1.53 1.0883
299 0 0 0 0 0 0 1.101 1.34
300 0 0 0 0 0 0 1.101 1.0883
301 0 0 0 0 0 0 1.506 1.745
302 0 0 0 0 0 0 1.506 1.5
303 0 0 0 0 0 0 1.0883 1.745
304 0 0 0 0 0 0 1.0883 1.5
305 0 0 0 0 0 0 1.34 1.4308
306 0 0 0 0 0 0 1.34 1.795
307 0 0 0 0 0 0 1.5 1.4308
308 0 0 0 0 0 0 1.5 1.795
309 0 0 0 0 0 0 1.417 1.34
310 0 0 0 0 0 0 1.417 1.34
311 0 0 0 0 0 0 1.417 1.745
312 0 0 0 0 0 0 1.417 1.745
313 0 0 0 0 0 0 1.417 1.745
314 0 0 0 0 0 0 1.417 1.745
315 0 0 0 0 0 0 1.417 1.4308
316 0 0 0 0 0 0 1.417 1.4308
317 0 0 0 0 0 0 1.417 1.795
318 0 0 0 0 0 0 1.417 1.795
319 0 0 0 0 0 0 1.795 1.417
320 0 0 0 0 0 0 1.795 1.501
321 0 -0.6918 0 0 0.2421 0 1.417 1.501
322 0 0 0 0 0 0 1.417 1.5
323 0 0 0 0 0 0 1.5 1.417
324 0 0.2421 0 0 -0.6918 0 1.501 1.417
325 0 0.2421 0 0 -0.6918 0 1.501 1.417
326 0 0 0 0 0 0 1.53 1.501
327 0.2486 0.2422 -0.0925 0.0814 0.0591 0.2219 1.53 1.101
328 -0.0732 0 0 -0.0732 0 0 1.53 1.53
329 -0.0732 0 0 -0.0732 0 0 1.53 1.53
330 0 0 0 0 0 0 1.53 1.501
331 0.2486 0.2422 -0.0925 0.0814 0.0591 0.2219 1.53 1.101
332 0 0 0 0 0 0 1.53 1.417
333 1.3997 0.7756 0 -0.5835 1.122 0.3978 1.101 1.417
334 0.1032 0.5896 -0.4836 0.0579 -0.0043 -0.1906 1.53 1.457
335 0.1032 0.5896 -0.4836 0.0579 -0.0043 -0.1906 1.53 1.457
336 0.1032 0.5896 -0.4836 0.0579 -0.0043 -0.1906 1.53 1.457
337 0.0997 -0.0046 -0.2657 -0.0128 -0.0495 -0.1079 1.53 1.457
338 -0.9466 0.9356 -0.5542 0.057 0.0625 0.4112 1.53 1.006
339 -0.5892 0.714 0.3505 0.0628 0.0873 -0.0882 1.101 1.457
340 -1.1685 0.9266 -0.0993 0.085 0.3061 0.2104 1.101 1.006
341 0.0997 -0.0046 -0.2657 -0.0128 -0.0495 -0.1079 1.53 1.457
342 -0.5892 0.714 0.3505 0.0628 0.0873 -0.0882 1.101 1.457
343 -0.9466 0.9356 -0.5542 0.057 0.0625 0.4112 1.53 1.006
344 -1.1685 0.9266 -0.0993 0.085 0.3061 0.2104 1.101 1.006
345 0.1032 0.5896 -0.4836 0.0579 -0.0043 -0.1906 1.53 1.457
346 0.1032 0.5896 -0.4836 0.0579 -0.0043 -0.1906 1.53 1.457
347 0.1032 0.5896 -0.4836 0.0579 -0.0043 -0.1906 1.53 1.457
348 0 0 0 0 0 0 1.501 1.3485
349 0 0 0 0 0 0 1.53 1.3485
350 0 0 0 0 0 0 1.101 1.3485
351 0 0 0 0 0 0 1.53 1.501
352 -0.6028 0 0.7675 1.0356 0 0.0506 1.53 1.506
353 0.9856 0 -0.0864 0.1954 0 -0.0871 1.506 1.101
354 0.1159 0 -0.8513 -0.6486 0 -0.8394 1.53 1.3521
355 0.1852 0 0.5906 1.173 0 -0.0582 1.53 1.0883
356 1.9787 0 -0.1805 0.8566 0 0.0811 1.101 1.3521
357 0.2212 0 0.0915 0.5934 0 0.0424 1.101 1.0883
358 -0.5916 0 -0.544 -0.5916 0 -0.544 1.506 1.506
359 -0.2201 0.677 0 0.5406 -0.1611 0 1.506 1.0883
360 0.7129 0.5161 0 0.7129 0.5161 0 1.0883 1.0883
361 0.0062 -0.0002 0.0036 0.0055 0.006 -0.0009 1.53 1.4902
362 -0.0204 0.3628 -0.4426 -0.0097 -0.0315 -0.0755 1.4902 1.101
363 0.2654 0.0503 0.1046 -0.281 0.0816 -0.1522 1.53 1.202
364 0 0 0 0 0 0 1.53 1.3683
365 1.2143 0.2831 0.3916 -0.2298 0.0354 0.3853 1.101 1.202
366 0 0 0 0 0 0 1.101 1.3683
367 0 0 0 0 0 0 1.4902 1.43
368 0 0 0 0 0 0 1.202 1.43
369 0 0 0 0 0 0 1.101 1.3683

MiddleBondTorsion Coeffs

1 27.599 -2.312 0 1.417
2 0 -1.1521 0 1.417
3 0 4.8228 0 1.417
4 0 9.1792 0 1.417
5 0 0 0 1.417
6 0 3.9421 0 1.417
7 0 0 0 1.501
8 -5.5679 1.4083 0.301 1.501
9 -17.787 -7.1877 0 1.53
10 -14.879 -3.6581 -0.3138 1.53
11 -14.261 -0.5322 -0.4864 1.53
12 0 0 0 1.53
13 -14.879 -3.6581 -0.3138 1.53
14 0 0 0 1.53
15 -14.879 -3.6581 -0.3138 1.53
16 0 0 0 1.53
17 -14.261 -0.5322 -0.4864 1.53
18 -17.787 -7.1877 0 1.53
19 -17.787 -7.1877 0 1.53
20 -14.879 -3.6581 -0.3138 1.53
21 -17.787 -7.1877 0 1.53
22 -14.879 -3.6581 -0.3138 1.53
23 -14.879 -3.6581 -0.3138 1.53
24 -14.261 -0.5322 -0.4864 1.53
25 -17.787 -7.1877 0 1.53
26 -17.787 -7.1877 0 1.53
27 -14.879 -3.6581 -0.3138 1.53
28 -14.879 -3.6581 -0.3138 1.53
29 -14.261 -0.5322 -0.4864 1.53
30 0 0 0 1.417
31 0 0 0 1.417
32 0 0 0 1.417
33 0 0 0 1.489
34 0 0 0 1.489
35 -11.443 -4.0489 -1.6027 1.53
36 -10.018 -2.8145 0.1665 1.53
37 0 0 0 1.514
38 -24.069 11.642 -2.4192 1.514
39 0 0 0 1.514
40 -24.069 11.642 -2.4192 1.514
41 0 0 0 1.514
42 -17.997 9.9861 1.0989 1.514
43 -11.443 -4.0489 -1.6027 1.53
44 -10.018 -2.8145 0.1665 1.53
45 0 9.1792 0 1.417
46 0 3.9421 0 1.417
47 0 0 0 1.417
48 0 0 0 1.501
49 -5.5679 1.4083 0.301 1.501
50 0 9.1792 0 1.417
51 0 0 0 1.417
52 0 0 0 1.501
53 0 3.9421 0 1.417
54 0 0 0 1.501
55 0 0 0 1.501
56 -5.5679 1.4083 0.301 1.501
57 0 0 0 1.53
58 0 0 0 1.53
59 0 0 0 1.53
60 0 0 0 1.53
61 -17.787 -7.1877 0 1.53
62 -14.879 -3.6581 -0.3138 1.53
63 0 0 0 1.53
64 -17.787 -7.1877 0 1.53
65 0 0 0 1.53
66 0 0 0 1.53
67 -17.787 -7.1877 0 1.53
68 -14.879 -3.6581 -0.3138 1.53
69 -17.787 -7.1877 0 1.53
70 -17.787 -7.1877 0 1.53
71 0 0 0 1.53
72 0 0 0 1.53
73 0 0 0 1.417
74 0 0 0 1.489
75 0 0 0 1.514
76 -17.997 9.9861 1.0989 1.514
77 0 0 0 1.417
78 0 0 0 1.489
79 -11.443 -4.0489 -1.6027 1.53
80 -10.018 -2.8145 0.1665 1.53
81 0 0 0 1.514
82 -24.069 11.642 -2.4192 1.514
83 0 0 0 1.514
84 -17.997 9.9861 1.0989 1.514
85 -11.443 -4.0489 -1.6027 1.53
86 0 0 0 1.514
87 -24.069 11.642 -2.4192 1.514
88 -10.018 -2.8145 0.1665 1.53
89 0 0 0 1.53
90 0 0 0 1.53
91 -23.169 -7.7081 -2.7448 1.514
92 0 0 0 1.514
93 -16.927 -6.1382 0.9282 1.514
94 0 0 0 1.501
95 27.599 -2.312 0 1.417
96 0 0 0 1.417
97 27.599 -2.312 0 1.417
98 27.599 -2.312 0 1.417
99 26.802 0.9613 0 1.417
100 27.599 -2.312 0 1.417
101 26.802 0.9613 0 1.417
102 0 -1.1521 0 1.417
103 0 -1.1521 0 1.417
104 0 -1.1521 0 1.417
105 26.802 0.9613 0 1.417
106 0 6.3385 0 1.417
107 -16.954 6.1871 0 1.3749
108 0 4.9809 0 1.3749
109 -16.954 6.1871 0 1.3749
110 0 4.9809 0 1.3749
111 26.802 0.9613 0 1.417
112 0 6.3385 0 1.417
113 0 4.8228 0 1.417
114 -16.954 6.1871 0 1.3749
115 0 4.9809 0 1.3749
116 0 1.1896 0 1.3749
117 0 4.1961 0 1.3749
118 0 0 0 1.53
119 -16.927 -6.1382 0.9282 1.514
120 0 0 0 1.53
121 -14.879 -3.6581 -0.3138 1.53
122 -14.261 -0.5322 -0.4864 1.53
123 -17.787 -7.1877 0 1.53
124 -14.879 -3.6581 -0.3138 1.53
125 -17.787 -7.1877 0 1.53
126 0 0 0 1.514
127 -24.069 11.642 -2.4192 1.514
128 -11.443 -4.0489 -1.6027 1.53
129 -10.018 -2.8145 0.1665 1.53
130 -17.787 -7.1877 0 1.53
131 -17.787 -7.1877 0 1.53
132 -14.879 -3.6581 -0.3138 1.53
133 -14.879 -3.6581 -0.3138 1.53
134 -11.443 -4.0489 -1.6027 1.53
135 -14.879 -3.6581 -0.3138 1.53
136 0 0 0 1.53
137 0 0 0 1.53
138 27.599 -2.312 0 1.417
139 0 0 0 1.417
140 0 0 0 1.417
141 0 0 0 1.417
142 0 0 0 1.417
143 0 0 0 1.795
144 0 0 0 1.795
145 0 0 0 1.795
146 0 0 0 1.795
147 0 -1.1521 0 1.417
148 0 0 0 1.417
149 0 0 0 1.514
150 -24.069 11.642 -2.4192 1.514
151 -10.018 -2.8145 0.1665 1.53
152 -11.443 -4.0489 -1.6027 1.53
153 0 0 0 1.417
154 27.599 -2.312 0 1.417
155 27.599 -2.312 0 1.417
156 0 -1.1521 0 1.417
157 27.599 -2.312 0 1.417
158 0 13.463 0 1.417
159 27.599 -2.312 0 1.417
160 0 13.463 0 1.417
161 27.599 -2.312 0 1.417
162 27.599 -2.312 0 1.417
163 27.599 -2.312 0 1.417
164 0 13.463 0 1.417
165 0 -1.1521 0 1.417
166 0 8.4859 0 1.417
167 0 46.322 0 1.7053
168 0 46.322 0 1.7053
169 0 -1.1521 0 1.417
170 -17.787 -7.1877 0 1.53
171 -17.787 -7.1877 0 1.53
172 -14.879 -3.6581 -0.3138 1.53
173 -17.787 -7.1877 0 1.53
174 -17.787 -7.1877 0 1.53
175 -14.879 -3.6581 -0.3138 1.53
176 -17.787 -7.1877 0 1.53
177 -17.787 -7.1877 0 1.53
178 -14.879 -3.6581 -0.3138 1.53
179 -17.787 -7.1877 0 1.53
180 -14.879 -3.6581 -0.3138 1.53
181 -17.787 -7.1877 0 1.53
182 -14.879 -3.6581 -0.3138 1.53
183 -14.879 -3.6581 -0.3138 1.53
184 -14.879 -3.6581 -0.3138 1.53
185 -17.787 -7.1877 0 1.53
186 -14.879 -3.6581 -0.3138 1.53
187 -17.787 -7.1877 0 1.53
188 -14.879 -3.6581 -0.3138 1.53
189 -14.879 -3.6581 -0.3138 1.53
190 -17.787 -7.1877 0 1.53
191 -14.879 -3.6581 -0.3138 1.53
192 -17.787 -7.1877 0 1.53
193 -17.787 -7.1877 0 1.53
194 -14.879 -3.6581 -0.3138 1.53
195 -17.787 -7.1877 0 1.53
196 -17.787 -7.1877 0 1.53
197 -17.787 -7.1877 0 1.53
198 -17.787 -7.1877 0 1.53
199 -17.787 -7.1877 0 1.53
200 -17.787 -7.1877 0 1.53
201 -14.879 -3.6581 -0.3138 1.53
202 -17.787 -7.1877 0 1.53
203 0 0 0 1.53
204 0 0 0 1.53
205 0 0 0 1.53
206 0 0 0 1.53
207 0 0 0 1.53
208 0 0 0 1.53
209 0 0 0 1.53
210 0 0 0 1.53
211 0 0 0 1.53
212 0 0 0 1.53
213 0 0 0 1.53
214 0 0 0 1.53
215 0 0 0 1.53
216 0 0 0 1.53
217 0 0 0 1.53
218 0 0 0 1.53
219 0 0 0 1.53
220 0 0 0 1.53
221 0 0 0 1.53
222 0 0 0 1.53
223 0 0 0 1.53
224 0 0 0 1.53
225 0 0 0 1.53
226 0 0 0 1.53
227 0 0 0 1.53
228 0 0 0 1.53
229 0 0 0 1.53
230 0 0 0 1.53
231 0 0 0 1.53
232 0 0 0 1.53
233 0 0 0 1.53
234 0 0 0 1.417
235 0 0 0 1.417
236 0 0 0 1.417
237 0 11.188 0 1.417
238 0 0 0 1.417
239 0 0 0 1.417
240 0 6.8193 0 1.3485
241 0 0 0 1.3485
242 0 8.6527 0 1.417
243 0 0 0 1.3485
244 0 0 0 1.489
245 0 0 0 1.489
246 0 0 0 1.53
247 0 0 0 1.53
248 0 0 0 1.53
249 0 0 0 1.53
250 0 0 0 1.53
251 0 0 0 1.53
252 0 0 0 1.53
253 0 0 0 1.53
254 0 0 0 1.53
255 0 0 0 1.53
256 0 0 0 1.53
257 0 0 0 1.53
258 0 0 0 1.53
259 0 0 0 1.53
260 0 0 0 1.53
261 0 0 0 1.53
262 0 0 0 1.53
263 0 0 0 1.53
264 0 0 0 1.53
265 0 0 0 1.53
266 0 0 0 1.53
267 0 0 0 1.53
268 0 0 0 1.53
269 0 0 0 1.53
270 0 0 0 1.53
271 0 0 0 1.53
272 0 0 0 1.53
273 0 0 0 1.53
274 0 0 0 1.53
275 0 0 0 1.53
276 0 0 0 1.53
277 0 0 0 1.417
278 0 0 0 1.417
279 0 0 0 1.417
280 0 0 0 1.417
281 0 0 0 1.53
282 0 0 0 1.53
283 0 0 0 1.53
284 0 0 0 1.53
285 0 0 0 1.53
286 0 0 0 1.417
287 0 0 0 1.795
288 0 0 0 1.417
289 0 0 0 1.795
290 0 0 0 1.795
291 0 0 0 1.795
292 0 0 0 1.795
293 0 0 0 1.795
294 0 0 0 1.795
295 0 0 0 1.506
296 0 0 0 1.506
297 0 0 0 1.506
298 0 0 0 1.506
299 0 0 0 1.506
300 0 0 0 1.506
301 0 0 0 1.34
302 0 0 0 1.34
303 0 0 0 1.34
304 0 0 0 1.34
305 0 0 0 1.745
306 0 0 0 1.745
307 0 0 0 1.745
308 0 0 0 1.745
309 0 0 0 1.5
310 0 0 0 1.5
311 0 0 0 1.5
312 0 0 0 1.5
313 0 0 0 1.795
314 0 0 0 1.795
315 0 0 0 1.795
316 0 0 0 1.795
317 0 0 0 1.417
318 0 0 0 1.417
319 0 0 0 1.417
320 0 0 0 1.417
321 0 9.1792 0 1.417
322 0 0 0 1.417
323 0 0 0 1.417
324 0 9.1792 0 1.417
325 0 9.1792 0 1.417
326 0 0 0 1.53
327 -14.879 -3.6581 -0.3138 1.53
328 -17.787 -7.1877 0 1.53
329 -17.787 -7.1877 0 1.53
330 0 0 0 1.53
331 -14.879 -3.6581 -0.3138 1.53
332 0 0 0 1.501
333 -5.5679 1.4083 0.301 1.501
334 -15.417 -7.3055 -1.0749 1.53
335 -15.417 -7.3055 -1.0749 1.53
336 -15.417 -7.3055 -1.0749 1.53
337 -8.0036 -7.7321 -3.064 1.457
338 -2.2208 0.5479 -0.3527 1.457
339 -6.4529 -6.8122 -1.1632 1.457
340 -3.4611 1.6996 -0.6007 1.457
341 -8.0036 -7.7321 -3.064 1.457
342 -6.4529 -6.8122 -1.1632 1.457
343 -2.2208 0.5479 -0.3527 1.457
344 -3.4611 1.6996 -0.6007 1.457
345 -15.417 -7.3055 -1.0749 1.53
346 -15.417 -7.3055 -1.0749 1.53
347 -15.417 -7.3055 -1.0749 1.53
348 0 0 0 1.3485
349 0 0 0 1.501
350 0 0 0 1.501
351 0 0 0 1.53
352 -2.2408 0 -5.487 1.53
353 -5.0113 0 0.5895 1.53
354 -2.1444 0 -0.1038 1.506
355 1.2814 0 -1.1022 1.506
356 -1.5727 0 0.6565 1.506
357 1.873 0 -0.3702 1.506
358 -0.1899 5.5768 0 1.3521
359 1.122 6.0669 0 1.3521
360 0.8558 6.3911 0 1.3521
361 -1.5945 0.2267 -0.6911 1.53
362 -3.5039 1.2458 -0.761 1.53
363 0.3388 -0.1096 0.1219 1.4902
364 -17.328 -5.79 -3.2114 1.4902
365 0.2359 0.9139 0.9594 1.4902
366 -13.769 -2.5959 1.1934 1.4902
367 1.3445 3.5515 -4.9202 1.3683
368 4.26 0 0 1.3683
369 0 0 0 1.43

BondBond13 Coeffs

1 53 1.417 1.417
2 -6.2741 1.417 1.0982
3 -1.7077 1.0982 1.0982
4 2.5085 1.501 1.417
5 0 1.501 1.501
6 0.8743 1.501 1.0982
7 0 1.53 1.417
8 -3.4826 1.101 1.417
9 0 1.53 1.53
10 0 1.53 1.101
11 0 1.101 1.101
12 0 1.53 1.501
13 0 1.53 1.101
14 0 1.53 1.501
15 0 1.53 1.101
16 0 1.101 1.501
17 0 1.101 1.101
18 0 1.53 1.53
19 0 1.53 1.53
20 0 1.101 1.53
21 0 1.53 1.53
22 0 1.53 1.101
23 0 1.53 1.101
24 0 1.101 1.101
25 0 1.53 1.53
26 0 1.53 1.53
27 0 1.53 1.101
28 0 1.53 1.101
29 0 1.101 1.101
30 0 1.489 1.417
31 0 1.501 1.489
32 0 1.489 1.0982
33 0 1.514 1.417
34 0 1.216 1.417
35 0 1.53 1.514
36 0 1.514 1.101
37 0 1.53 1.489
38 0 1.53 1.216
39 0 1.53 1.489
40 0 1.53 1.216
41 0 1.101 1.489
42 0 1.101 1.216
43 0 1.514 1.53
44 0 1.514 1.101
45 2.5085 1.501 1.417
46 0.8743 1.501 1.0982
47 0 1.501 1.501
48 0 1.53 1.417
49 -3.4826 1.101 1.417
50 2.5085 1.501 1.417
51 0 1.501 1.501
52 0 1.53 1.417
53 0.8743 1.501 1.0982
54 0 1.53 1.417
55 0 1.53 1.417
56 -3.4826 1.101 1.417
57 0 1.53 1.501
58 0 1.501 1.101
59 0 1.53 1.501
60 0 1.53 1.501
61 0 1.53 1.53
62 0 1.53 1.101
63 0 1.501 1.101
64 0 1.53 1.53
65 0 1.501 1.53
66 0 1.501 1.101
67 0 1.53 1.53
68 0 1.101 1.53
69 0 1.53 1.53
70 0 1.53 1.53
71 0 1.53 1.501
72 0 1.501 1.101
73 0 1.501 1.489
74 0 1.514 1.417
75 0 1.101 1.489
76 0 1.101 1.216
77 0 1.501 1.489
78 0 1.514 1.417
79 0 1.53 1.514
80 0 1.101 1.514
81 0 1.53 1.489
82 0 1.53 1.216
83 0 1.101 1.489
84 0 1.101 1.216
85 0 1.514 1.53
86 0 1.53 1.489
87 0 1.53 1.216
88 0 1.514 1.101
89 0 1.501 1.501
90 0 1.514 1.501
91 0 1.53 1.514
92 0 1.501 1.216
93 0 1.101 1.514
94 0 1.53 1.417
95 53 1.417 1.417
96 0 1.417 1.489
97 53 1.417 1.417
98 53 1.417 1.417
99 -40.395 1.417 1.3749
100 53 1.417 1.417
101 -40.395 1.417 1.3749
102 -6.2741 1.417 1.0982
103 -6.2741 1.417 1.0982
104 -6.2741 1.417 1.0982
105 -40.395 1.3749 1.417
106 -6.2449 1.3749 1.0982
107 -40.395 1.417 1.3749
108 -23.436 1.417 1.0053
109 -40.395 1.417 1.3749
110 -23.436 1.417 1.0053
111 -40.395 1.417 1.3749
112 -6.2449 1.0982 1.3749
113 -1.7077 1.0982 1.0982
114 -40.395 1.417 1.3749
115 -23.436 1.417 1.0053
116 -6.2449 1.0982 1.3749
117 -1.9118 1.0982 1.0053
118 0 1.501 1.501
119 0 1.101 1.514
120 0 1.501 1.101
121 0 1.53 1.101
122 0 1.101 1.101
123 0 1.53 1.53
124 0 1.53 1.101
125 0 1.53 1.53
126 0 1.53 1.489
127 0 1.53 1.216
128 0 1.53 1.514
129 0 1.514 1.101
130 0 1.53 1.53
131 0 1.53 1.53
132 0 1.101 1.53
133 0 1.53 1.101
134 0 1.53 1.514
135 0 1.53 1.101
136 0 1.501 1.53
137 0 1.501 1.53
138 53 1.417 1.417
139 0 1.417 1.795
140 0 1.489 1.795
141 0 1.417 1.795
142 0 1.417 1.795
143 0 1.417 1.795
144 0 1.417 1.4308
145 0 1.417 1.795
146 0 1.417 1.4308
147 -6.2741 1.417 1.0982
148 0 1.0982 1.795
149 0 1.53 1.489
150 0 1.53 1.216
151 0 1.514 1.101
152 0 1.53 1.514
153 0 1.417 1.795
154 53 1.417 1.417
155 53 1.417 1.417
156 -6.2741 1.417 1.0982
157 53 1.417 1.417
158 -54.36 1.417 1.7053
159 53 1.417 1.417
160 -54.36 1.417 1.7053
161 53 1.417 1.417
162 53 1.417 1.417
163 53 1.417 1.417
164 -54.36 1.417 1.7053
165 -6.2741 1.0982 1.417
166 0.5491 1.0982 1.7053
167 -54.36 1.417 1.7053
168 -54.36 1.417 1.7053
169 -6.2741 1.417 1.0982
170 0 1.53 1.53
171 0 1.53 1.53
172 0 1.53 1.101
173 0 1.53 1.53
174 0 1.53 1.53
175 0 1.53 1.101
176 0 1.53 1.53
177 0 1.53 1.53
178 0 1.53 1.101
179 0 1.53 1.53
180 0 1.53 1.101
181 0 1.53 1.53
182 0 1.53 1.101
183 0 1.53 1.101
184 0 1.53 1.101
185 0 1.53 1.53
186 0 1.53 1.101
187 0 1.53 1.53
188 0 1.53 1.101
189 0 1.53 1.101
190 0 1.53 1.53
191 0 1.53 1.101
192 0 1.53 1.53
193 0 1.53 1.53
194 0 1.53 1.101
195 0 1.53 1.53
196 0 1.53 1.53
197 0 1.53 1.53
198 0 1.53 1.53
199 0 1.53 1.53
200 0 1.53 1.53
201 0 1.53 1.101
202 0 1.53 1.53
203 0 1.53 1.53
204 0 1.53 1.53
205 0 1.53 1.53
206 0 1.53 1.53
207 0 1.53 1.101
208 0 1.53 1.101
209 0 1.53 1.53
210 0 1.101 1.53
211 0 1.53 1.501
212 0 1.101 1.501
213 0 1.53 1.101
214 0 1.101 1.101
215 0 1.53 1.53
216 0 1.53 1.53
217 0 1.53 1.53
218 0 1.53 1.501
219 0 1.53 1.501
220 0 1.53 1.501
221 0 1.53 1.101
222 0 1.53 1.101
223 0 1.53 1.101
224 0 1.53 1.53
225 0 1.53 1.101
226 0 1.53 1.501
227 0 1.53 1.101
228 0 1.53 1.501
229 0 1.53 1.101
230 0 1.53 1.501
231 0 1.53 1.101
232 0 1.53 1.101
233 0 1.53 1.101
234 0 1.501 1.501
235 0 1.501 1.3485
236 0 1.501 1.417
237 -114.61 1.417 1.3485
238 0 1.501 1.417
239 0 1.501 1.501
240 -114.61 1.417 1.3485
241 0 1.501 1.3485
242 0.7474 1.0982 1.3485
243 0 1.489 1.3485
244 0 1.514 1.3485
245 0 1.216 1.3485
246 0 1.53 1.53
247 0 1.101 1.53
248 0 1.53 1.53
249 0 1.53 1.53
250 0 1.53 1.53
251 0 1.53 1.53
252 0 1.53 1.53
253 0 1.53 1.101
254 0 1.53 1.53
255 0 1.53 1.53
256 0 1.53 1.101
257 0 1.53 1.101
258 0 1.53 1.53
259 0 1.53 1.53
260 0 1.53 1.53
261 0 1.53 1.53
262 0 1.101 1.53
263 0 1.53 1.53
264 0 1.53 1.53
265 0 1.101 1.53
266 0 1.53 1.53
267 0 1.53 1.53
268 0 1.101 1.53
269 0 1.53 1.101
270 0 1.53 1.101
271 0 1.101 1.101
272 0 1.53 1.53
273 0 1.53 1.101
274 0 1.53 1.101
275 0 1.53 1.53
276 0 1.53 1.101
277 0 1.501 1.501
278 0 1.5 1.417
279 0 1.5 1.501
280 0 1.417 1.501
281 0 1.501 1.795
282 0 1.506 1.501
283 0 1.501 1.101
284 0 1.101 1.795
285 0 1.506 1.101
286 0 1.501 1.795
287 0 1.417 1.795
288 0 1.501 1.795
289 0 1.53 1.795
290 0 1.506 1.795
291 0 1.101 1.795
292 0 1.53 1.4308
293 0 1.506 1.4308
294 0 1.101 1.4308
295 0 1.795 1.34
296 0 1.795 1.0883
297 0 1.53 1.34
298 0 1.53 1.0883
299 0 1.101 1.34
300 0 1.101 1.0883
301 0 1.506 1.745
302 0 1.506 1.5
303 0 1.0883 1.745
304 0 1.0883 1.5
305 0 1.34 1.4308
306 0 1.34 1.795
307 0 1.5 1.4308
308 0 1.5 1.795
309 0 1.417 1.34
310 0 1.417 1.34
311 0 1.417 1.745
312 0 1.417 1.745
313 0 1.417 1.745
314 0 1.417 1.745
315 0 1.417 1.4308
316 0 1.417 1.4308
317 0 1.417 1.795
318 0 1.417 1.795
319 0 1.795 1.417
320 0 1.795 1.501
321 2.5085 1.417 1.501
322 0 1.417 1.5
323 0 1.5 1.417
324 2.5085 1.501 1.417
325 2.5085 1.501 1.417
326 0 1.53 1.501
327 0 1.53 1.101
328 0 1.53 1.53
329 0 1.53 1.53
330 0 1.53 1.501
331 0 1.53 1.101
332 0 1.53 1.417
333 -3.4826 1.101 1.417
334 0 1.53 1.457
335 0 1.53 1.457
336 0 1.53 1.457
337 0 1.53 1.457
338 0 1.53 1.006
339 0 1.101 1.457
340 0 1.101 1.006
341 0 1.53 1.457
342 0 1.101 1.457
343 0 1.53 1.006
344 0 1.101 1.006
345 0 1.53 1.457
346 0 1.53 1.457
347 0 1.53 1.457
348 0 1.501 1.3485
349 0 1.53 1.3485
350 0 1.101 1.3485
351 0 1.53 1.501
352 0 1.53 1.506
353 0 1.506 1.101
354 0 1.53 1.3521
355 0 1.53 1.0883
356 0 1.101 1.3521
357 0 1.101 1.0883
358 0 1.506 1.506
359 0 1.506 1.0883
360 0 1.0883 1.0883
361 0 1.53 1.4902
362 0 1.4902 1.101
363 0 1.53 1.202
364 0 1.53 1.3683
365 0 1.101 1.202
366 0 1.101 1.3683
367 0 1.4902 1.43
368 0 1.202 1.43
369 0 1.101 1.3683

AngleTorsion Coeffs

1 1.9767 1.0239 0 1.9767 1.0239 0 118.9 118.9
2 0 2.5014 0 0 2.7147 0 118.9 117.94
3 0 2.4501 0 0 2.4501 0 117.94 117.94
4 0 -4.4683 0 0 3.8987 0 120.05 118.9
5 0 0 0 0 0 0 120.05 120.05
6 0 -0.1242 0 0 3.4601 0 120.05 117.94
7 0 0 0 0 0 0 108.4 120.05
8 4.6266 0.1632 0.0461 0.2251 0.6548 0.1237 111 120.05
9 0.3886 -0.3139 0.1389 0.3886 -0.3139 0.1389 112.67 112.67
10 -0.2454 0 -0.1136 0.3113 0.4516 -0.1988 112.67 110.77
11 -0.8085 0.5569 -0.2466 -0.8085 0.5569 -0.2466 110.77 110.77
12 0 0 0 0 0 0 112.67 108.4
13 -0.2454 0 -0.1136 0.3113 0.4516 -0.1988 112.67 110.77
14 0 0 0 0 0 0 112.67 108.4
15 -0.2454 0 -0.1136 0.3113 0.4516 -0.1988 112.67 110.77
16 0 0 0 0 0 0 110.77 108.4
17 -0.8085 0.5569 -0.2466 -0.8085 0.5569 -0.2466 110.77 110.77
18 0.3886 -0.3139 0.1389 0.3886 -0.3139 0.1389 112.67 112.67
19 0.3886 -0.3139 0.1389 0.3886 -0.3139 0.1389 112.67 112.67
20 0.3113 0.4516 -0.1988 -0.2454 0 -0.1136 110.77 112.67
21 0.3886 -0.3139 0.1389 0.3886 -0.3139 0.1389 112.67 112.67
22 -0.2454 0 -0.1136 0.3113 0.4516 -0.1988 112.67 110.77
23 -0.2454 0 -0.1136 0.3113 0.4516 -0.1988 112.67 110.77
24 -0.8085 0.5569 -0.2466 -0.8085 0.5569 -0.2466 110.77 110.77
25 0.3886 -0.3139 0.1389 0.3886 -0.3139 0.1389 112.67 112.67
26 0.3886 -0.3139 0.1389 0.3886 -0.3139 0.1389 112.67 112.67
27 -0.2454 0 -0.1136 0.3113 0.4516 -0.1988 112.67 110.77
28 -0.2454 0 -0.1136 0.3113 0.4516 -0.1988 112.67 110.77
29 -0.8085 0.5569 -0.2466 -0.8085 0.5569 -0.2466 110.77 110.77
30 0 0 0 0 0 0 108.4 118.9
31 0 0 0 0 0 0 120.05 108.4
32 0 0 0 0 0 0 108.4 117.94
33 0 0 0 0 0 0 110.59 108.4
34 0 0 0 0 0 0 119.3 108.4
35 -0.7456 -0.9583 0.8454 -2.5845 -1.2743 1.7141 112.67 108.4
36 -1.693 -0.6252 -0.2148 0.0492 0.7162 -0.2277 108.4 110.77
37 0 0 0 0 0 0 108.4 110.59
38 11.538 -0.4216 -0.0784 0.6781 1.4473 -0.1388 108.4 119.3
39 0 0 0 0 0 0 108.4 110.59
40 11.538 -0.4216 -0.0784 0.6781 1.4473 -0.1388 108.4 119.3
41 0 0 0 0 0 0 107.86 110.59
42 14.473 0.3339 0.08 -2.0667 0.9622 -0.2932 107.86 119.3
43 -2.5845 -1.2743 1.7141 -0.7456 -0.9583 0.8454 108.4 112.67
44 -1.693 -0.6252 -0.2148 0.0492 0.7162 -0.2277 108.4 110.77
45 0 -4.4683 0 0 3.8987 0 120.05 118.9
46 0 -0.1242 0 0 3.4601 0 120.05 117.94
47 0 0 0 0 0 0 120.05 120.05
48 0 0 0 0 0 0 108.4 120.05
49 4.6266 0.1632 0.0461 0.2251 0.6548 0.1237 111 120.05
50 0 -4.4683 0 0 3.8987 0 120.05 118.9
51 0 0 0 0 0 0 120.05 120.05
52 0 0 0 0 0 0 108.4 120.05
53 0 -0.1242 0 0 3.4601 0 120.05 117.94
54 0 0 0 0 0 0 108.4 120.05
55 0 0 0 0 0 0 108.4 120.05
56 4.6266 0.1632 0.0461 0.2251 0.6548 0.1237 111 120.05
57 0 0 0 0 0 0 112.67 108.4
58 0 0 0 0 0 0 108.4 110.77
59 0 0 0 0 0 0 112.67 108.4
60 0 0 0 0 0 0 112.67 108.4
61 0.3886 -0.3139 0.1389 0.3886 -0.3139 0.1389 112.67 112.67
62 -0.2454 0 -0.1136 0.3113 0.4516 -0.1988 112.67 110.77
63 0 0 0 0 0 0 108.4 110.77
64 0.3886 -0.3139 0.1389 0.3886 -0.3139 0.1389 112.67 112.67
65 0 0 0 0 0 0 108.4 112.67
66 0 0 0 0 0 0 108.4 110.77
67 0.3886 -0.3139 0.1389 0.3886 -0.3139 0.1389 112.67 112.67
68 0.3113 0.4516 -0.1988 -0.2454 0 -0.1136 110.77 112.67
69 0.3886 -0.3139 0.1389 0.3886 -0.3139 0.1389 112.67 112.67
70 0.3886 -0.3139 0.1389 0.3886 -0.3139 0.1389 112.67 112.67
71 0 0 0 0 0 0 112.67 108.4
72 0 0 0 0 0 0 108.4 110.77
73 0 0 0 0 0 0 120.05 108.4
74 0 0 0 0 0 0 110.59 108.4
75 0 0 0 0 0 0 107.86 110.59
76 14.473 0.3339 0.08 -2.0667 0.9622 -0.2932 107.86 119.3
77 0 0 0 0 0 0 120.05 108.4
78 0 0 0 0 0 0 110.59 108.4
79 -0.7456 -0.9583 0.8454 -2.5845 -1.2743 1.7141 112.67 108.4
80 0.0492 0.7162 -0.2277 -1.693 -0.6252 -0.2148 110.77 108.4
81 0 0 0 0 0 0 108.4 110.59
82 11.538 -0.4216 -0.0784 0.6781 1.4473 -0.1388 108.4 119.3
83 0 0 0 0 0 0 107.86 110.59
84 14.473 0.3339 0.08 -2.0667 0.9622 -0.2932 107.86 119.3
85 -2.5845 -1.2743 1.7141 -0.7456 -0.9583 0.8454 108.4 112.67
86 0 0 0 0 0 0 108.4 110.59
87 11.538 -0.4216 -0.0784 0.6781 1.4473 -0.1388 108.4 119.3
88 -1.693 -0.6252 -0.2148 0.0492 0.7162 -0.2277 108.4 110.77
89 0 0 0 0 0 0 108.4 108.4
90 0 0 0 0 0 0 108.4 108.4
91 11.871 0.4675 -0.9932 3.3047 1.6116 0.652 108.4 110.59
92 0 0 0 0 0 0 108.4 119.3
93 13.814 0.1133 0.1601 1.8624 0.6555 0.1809 107.86 110.59
94 0 0 0 0 0 0 108.4 120.05
95 1.9767 1.0239 0 1.9767 1.0239 0 118.9 118.9
96 0 0 0 0 0 0 118.9 108.4
97 1.9767 1.0239 0 1.9767 1.0239 0 118.9 118.9
98 1.9767 1.0239 0 1.9767 1.0239 0 118.9 118.9
99 -9.9278 -5.3449 0 -7.0296 -6.3611 0 118.9 112.59
100 1.9767 1.0239 0 1.9767 1.0239 0 118.9 118.9
101 -9.9278 -5.3449 0 -7.0296 -6.3611 0 118.9 112.59
102 0 2.5014 0 0 2.7147 0 118.9 117.94
103 0 2.5014 0 0 2.7147 0 118.9 117.94
104 0 2.5014 0 0 2.7147 0 118.9 117.94
105 -7.0296 -6.3611 0 -9.9278 -5.3449 0 112.59 118.9
106 0 2.6686 0 0 3.8936 0 112.59 117.94
107 25.237 4.8848 0 1.0949 6.1583 0 112.59 106.01
108 0 2.3151 0 0 1.053 0 112.59 109.38
109 25.237 4.8848 0 1.0949 6.1583 0 112.59 106.01
110 0 2.3151 0 0 1.053 0 112.59 109.38
111 -9.9278 -5.3449 0 -7.0296 -6.3611 0 118.9 112.59
112 0 3.8936 0 0 2.6686 0 117.94 112.59
113 0 2.4501 0 0 2.4501 0 117.94 117.94
114 25.237 4.8848 0 1.0949 6.1583 0 112.59 106.01
115 0 2.3151 0 0 1.053 0 112.59 109.38
116 0 1.258 0 0 0.8392 0 109.8 106.01
117 0 -0.4946 0 0 1.6589 0 109.8 109.38
118 0 0 0 0 0 0 108.4 108.4
119 13.814 0.1133 0.1601 1.8624 0.6555 0.1809 107.86 110.59
120 0 0 0 0 0 0 108.4 110.77
121 -0.2454 0 -0.1136 0.3113 0.4516 -0.1988 112.67 110.77
122 -0.8085 0.5569 -0.2466 -0.8085 0.5569 -0.2466 110.77 110.77
123 0.3886 -0.3139 0.1389 0.3886 -0.3139 0.1389 112.67 112.67
124 -0.2454 0 -0.1136 0.3113 0.4516 -0.1988 112.67 110.77
125 0.3886 -0.3139 0.1389 0.3886 -0.3139 0.1389 112.67 112.67
126 0 0 0 0 0 0 108.4 110.59
127 11.538 -0.4216 -0.0784 0.6781 1.4473 -0.1388 108.4 119.3
128 -0.7456 -0.9583 0.8454 -2.5845 -1.2743 1.7141 112.67 108.4
129 -1.693 -0.6252 -0.2148 0.0492 0.7162 -0.2277 108.4 110.77
130 0.3886 -0.3139 0.1389 0.3886 -0.3139 0.1389 112.67 112.67
131 0.3886 -0.3139 0.1389 0.3886 -0.3139 0.1389 112.67 112.67
132 0.3113 0.4516 -0.1988 -0.2454 0 -0.1136 110.77 112.67
133 -0.2454 0 -0.1136 0.3113 0.4516 -0.1988 112.67 110.77
134 -0.7456 -0.9583 0.8454 -2.5845 -1.2743 1.7141 112.67 108.4
135 -0.2454 0 -0.1136 0.3113 0.4516 -0.1988 112.67 110.77
136 0 0 0 0 0 0 108.4 112.67
137 0 0 0 0 0 0 108.4 112.67
138 1.9767 1.0239 0 1.9767 1.0239 0 118.9 118.9
139 0 0 0 0 0 0 118.9 120
140 0 0 0 0 0 0 108.4 120
141 0 0 0 0 0 0 118.9 120
142 0 0 0 0 0 0 118.9 120
143 0 0 0 0 0 0 120 109.5
144 0 0 0 0 0 0 120 109.5
145 0 0 0 0 0 0 120 109.5
146 0 0 0 0 0 0 120 109.5
147 0 2.5014 0 0 2.7147 0 118.9 117.94
148 0 0 0 0 0 0 117.94 120
149 0 0 0 0 0 0 108.4 110.59
150 11.538 -0.4216 -0.0784 0.6781 1.4473 -0.1388 108.4 119.3
151 -1.693 -0.6252 -0.2148 0.0492 0.7162 -0.2277 108.4 110.77
152 -0.7456 -0.9583 0.8454 -2.5845 -1.2743 1.7141 112.67 108.4
153 0 0 0 0 0 0 118.9 120
154 1.9767 1.0239 0 1.9767 1.0239 0 118.9 118.9
155 1.9767 1.0239 0 1.9767 1.0239 0 118.9 118.9
156 0 2.5014 0 0 2.7147 0 118.9 117.94
157 1.9767 1.0239 0 1.9767 1.0239 0 118.9 118.9
158 0 2.2824 0 0 4.7164 0 118.9 105.53
159 1.9767 1.0239 0 1.9767 1.0239 0 118.9 118.9
160 0 2.2824 0 0 4.7164 0 118.9 105.53
161 1.9767 1.0239 0 1.9767 1.0239 0 118.9 118.9
162 1.9767 1.0239 0 1.9767 1.0239 0 118.9 118.9
163 1.9767 1.0239 0 1.9767 1.0239 0 118.9 118.9
164 0 2.2824 0 0 4.7164 0 118.9 105.53
165 0 2.7147 0 0 2.5014 0 117.94 118.9
166 0 3.2082 0 0 2.4807 0 117.94 105.53
167 0 49.219 0 0 45.753 0 105.53 88.254
168 0 49.219 0 0 45.753 0 105.53 88.254
169 0 2.5014 0 0 2.7147 0 118.9 117.94
170 0.3886 -0.3139 0.1389 0.3886 -0.3139 0.1389 112.67 112.67
171 0.3886 -0.3139 0.1389 0.3886 -0.3139 0.1389 112.67 112.67
172 -0.2454 0 -0.1136 0.3113 0.4516 -0.1988 112.67 110.77
173 0.3886 -0.3139 0.1389 0.3886 -0.3139 0.1389 112.67 112.67
174 0.3886 -0.3139 0.1389 0.3886 -0.3139 0.1389 112.67 112.67
175 -0.2454 0 -0.1136 0.3113 0.4516 -0.1988 112.67 110.77
176 0.3886 -0.3139 0.1389 0.3886 -0.3139 0.1389 112.67 112.67
177 0.3886 -0.3139 0.1389 0.3886 -0.3139 0.1389 112.67 112.67
178 -0.2454 0 -0.1136 0.3113 0.4516 -0.1988 112.67 110.77
179 0.3886 -0.3139 0.1389 0.3886 -0.3139 0.1389 112.67 112.67
180 -0.2454 0 -0.1136 0.3113 0.4516 -0.1988 112.67 110.77
181 0.3886 -0.3139 0.1389 0.3886 -0.3139 0.1389 112.67 112.67
182 -0.2454 0 -0.1136 0.3113 0.4516 -0.1988 112.67 110.77
183 -0.2454 0 -0.1136 0.3113 0.4516 -0.1988 112.67 110.77
184 -0.2454 0 -0.1136 0.3113 0.4516 -0.1988 112.67 110.77
185 0.3886 -0.3139 0.1389 0.3886 -0.3139 0.1389 112.67 112.67
186 -0.2454 0 -0.1136 0.3113 0.4516 -0.1988 112.67 110.77
187 0.3886 -0.3139 0.1389 0.3886 -0.3139 0.1389 112.67 112.67
188 -0.2454 0 -0.1136 0.3113 0.4516 -0.1988 112.67 110.77
189 -0.2454 0 -0.1136 0.3113 0.4516 -0.1988 112.67 110.77
190 0.3886 -0.3139 0.1389 0.3886 -0.3139 0.1389 112.67 112.67
191 -0.2454 0 -0.1136 0.3113 0.4516 -0.1988 112.67 110.77
192 0.3886 -0.3139 0.1389 0.3886 -0.3139 0.1389 112.67 112.67
193 0.3886 -0.3139 0.1389 0.3886 -0.3139 0.1389 112.67 112.67
194 -0.2454 0 -0.1136 0.3113 0.4516 -0.1988 112.67 110.77
195 0.3886 -0.3139 0.1389 0.3886 -0.3139 0.1389 112.67 112.67
196 0.3886 -0.3139 0.1389 0.3886 -0.3139 0.1389 112.67 112.67
197 0.3886 -0.3139 0.1389 0.3886 -0.3139 0.1389 112.67 112.67
198 0.3886 -0.3139 0.1389 0.3886 -0.3139 0.1389 112.67 112.67
199 0.3886 -0.3139 0.1389 0.3886 -0.3139 0.1389 112.67 112.67
200 0.3886 -0.3139 0.1389 0.3886 -0.3139 0.1389 112.67 112.67
201 -0.2454 0 -0.1136 0.3113 0.4516 -0.1988 112.67 110.77
202 0.3886 -0.3139 0.1389 0.3886 -0.3139 0.1389 112.67 112.67
203 0 0 0 0 0 0 109.5 112.67
204 0 0 0 0 0 0 109.5 112.67
205 0 0 0 0 0 0 109.5 112.67
206 0 0 0 0 0 0 109.5 112.67
207 0 0 0 0 0 0 109.5 110.77
208 0 0 0 0 0 0 109.5 110.77
209 0 0 0 0 0 0 109.5 109.5
210 0 0 0 0 0 0 109.5 109.5
211 0 0 0 0 0 0 109.5 109.5
212 0 0 0 0 0 0 109.5 109.5
213 0 0 0 0 0 0 109.5 109.5
214 0 0 0 0 0 0 109.5 109.5
215 0 0 0 0 0 0 109.5 109.5
216 0 0 0 0 0 0 109.5 109.5
217 0 0 0 0 0 0 109.5 109.5
218 0 0 0 0 0 0 109.5 109.5
219 0 0 0 0 0 0 109.5 109.5
220 0 0 0 0 0 0 109.5 109.5
221 0 0 0 0 0 0 109.5 109.5
222 0 0 0 0 0 0 109.5 109.5
223 0 0 0 0 0 0 109.5 109.5
224 0 0 0 0 0 0 112.67 109.5
225 0 0 0 0 0 0 109.5 110.77
226 0 0 0 0 0 0 109.5 109.5
227 0 0 0 0 0 0 109.5 109.5
228 0 0 0 0 0 0 109.5 109.5
229 0 0 0 0 0 0 109.5 109.5
230 0 0 0 0 0 0 109.5 109.5
231 0 0 0 0 0 0 109.5 109.5
232 0 0 0 0 0 0 109.5 110.77
233 0 0 0 0 0 0 109.5 110.77
234 0 0 0 0 0 0 120 120
235 0 0 0 0 0 0 120 116.51
236 0 0 0 0 0 0 120 118.9
237 0 8.5235 0 0 6.9465 0 118.9 116.51
238 0 0 0 0 0 0 120 118.9
239 0 0 0 0 0 0 120.05 120
240 0 2.9321 0 0 4.1497 0 116.51 111.68
241 0 0 0 0 0 0 120 111.68
242 0 2.6369 0 0 0.9126 0 117.94 116.51
243 0 0 0 0 0 0 120 111.68
244 0 0 0 0 0 0 110.59 120
245 0 0 0 0 0 0 119.3 120
246 0 0 0 0 0 0 109.5 109.5
247 0 0 0 0 0 0 109.5 109.5
248 0 0 0 0 0 0 109.5 109.5
249 0 0 0 0 0 0 109.5 109.5
250 0 0 0 0 0 0 109.5 109.5
251 0 0 0 0 0 0 109.5 103.64
252 0 0 0 0 0 0 109.5 109.5
253 0 0 0 0 0 0 109.5 110.77
254 0 0 0 0 0 0 109.5 103.64
255 0 0 0 0 0 0 109.5 109.5
256 0 0 0 0 0 0 109.5 110.77
257 0 0 0 0 0 0 109.5 110.77
258 0 0 0 0 0 0 109.5 109.5
259 0 0 0 0 0 0 109.5 109.5
260 0 0 0 0 0 0 109.5 109.5
261 0 0 0 0 0 0 103.64 109.5
262 0 0 0 0 0 0 110.77 109.5
263 0 0 0 0 0 0 109.5 109.5
264 0 0 0 0 0 0 109.5 109.5
265 0 0 0 0 0 0 109.5 109.5
266 0 0 0 0 0 0 109.5 109.5
267 0 0 0 0 0 0 109.5 109.5
268 0 0 0 0 0 0 109.5 109.5
269 0 0 0 0 0 0 109.5 109.5
270 0 0 0 0 0 0 109.5 109.5
271 0 0 0 0 0 0 109.5 109.5
272 0 0 0 0 0 0 109.5 103.64
273 0 0 0 0 0 0 109.5 110.77
274 0 0 0 0 0 0 109.5 110.77
275 0 0 0 0 0 0 109.5 112.67
276 0 0 0 0 0 0 109.5 110.77
277 0 0 0 0 0 0 120.05 120.05
278 0 0 0 0 0 0 120 118.9
279 0 0 0 0 0 0 120 120
280 0 0 0 0 0 0 118.9 120
281 0 0 0 0 0 0 109.5 109.5
282 0 0 0 0 0 0 109.5 109.5
283 0 0 0 0 0 0 109.5 110.77
284 0 0 0 0 0 0 110.77 109.5
285 0 0 0 0 0 0 109.5 110.77
286 0 0 0 0 0 0 120 120
287 0 0 0 0 0 0 120 109.5
288 0 0 0 0 0 0 120.05 120
289 0 0 0 0 0 0 109.5 109.5
290 0 0 0 0 0 0 109.5 109.5
291 0 0 0 0 0 0 109.5 109.5
292 0 0 0 0 0 0 109.5 109.5
293 0 0 0 0 0 0 109.5 109.5
294 0 0 0 0 0 0 109.5 109.5
295 0 0 0 0 0 0 109.5 120
296 0 0 0 0 0 0 109.5 120
297 0 0 0 0 0 0 109.5 120
298 0 0 0 0 0 0 109.5 120
299 0 0 0 0 0 0 109.5 120
300 0 0 0 0 0 0 109.5 120
301 0 0 0 0 0 0 120 120
302 0 0 0 0 0 0 120 120
303 0 0 0 0 0 0 124.88 120
304 0 0 0 0 0 0 124.88 120
305 0 0 0 0 0 0 120 109.5
306 0 0 0 0 0 0 120 109.5
307 0 0 0 0 0 0 120 109.5
308 0 0 0 0 0 0 120 109.5
309 0 0 0 0 0 0 120 120
310 0 0 0 0 0 0 120 120
311 0 0 0 0 0 0 120 120
312 0 0 0 0 0 0 120 120
313 0 0 0 0 0 0 120 109.5
314 0 0 0 0 0 0 120 109.5
315 0 0 0 0 0 0 120 109.5
316 0 0 0 0 0 0 120 109.5
317 0 0 0 0 0 0 118.9 120
318 0 0 0 0 0 0 118.9 120
319 0 0 0 0 0 0 120 118.9
320 0 0 0 0 0 0 120 120.05
321 0 3.8987 0 0 -4.4683 0 118.9 120.05
322 0 0 0 0 0 0 118.9 120
323 0 0 0 0 0 0 120 118.9
324 0 -4.4683 0 0 3.8987 0 120.05 118.9
325 0 -4.4683 0 0 3.8987 0 120.05 118.9
326 0 0 0 0 0 0 112.67 108.4
327 -0.2454 0 -0.1136 0.3113 0.4516 -0.1988 112.67 110.77
328 0.3886 -0.3139 0.1389 0.3886 -0.3139 0.1389 112.67 112.67
329 0.3886 -0.3139 0.1389 0.3886 -0.3139 0.1389 112.67 112.67
330 0 0 0 0 0 0 112.67 108.4
331 -0.2454 0 -0.1136 0.3113 0.4516 -0.1988 112.67 110.77
332 0 0 0 0 0 0 108.4 120.05
333 4.6266 0.1632 0.0461 0.2251 0.6548 0.1237 111 120.05
334 -1.9225 -1.345 0.221 2.0125 0.944 -2.7612 112.67 111.91
335 -1.9225 -1.345 0.221 2.0125 0.944 -2.7612 112.67 111.91
336 -1.9225 -1.345 0.221 2.0125 0.944 -2.7612 112.67 111.91
337 -2.7883 1.5193 1.4796 1.2031 1.3645 -0.7071 111.91 112.44
338 -3.343 4.4558 -0.0346 0.2873 -0.8072 -0.096 111.91 110.95
339 -2.6321 0.9353 -0.8398 -1.3582 0.1465 -0.5729 110.62 112.44
340 -3.9582 2.0063 0.3213 -0.4294 -0.4442 -0.6141 110.62 110.95
341 -2.7883 1.5193 1.4796 1.2031 1.3645 -0.7071 111.91 112.44
342 -2.6321 0.9353 -0.8398 -1.3582 0.1465 -0.5729 110.62 112.44
343 -3.343 4.4558 -0.0346 0.2873 -0.8072 -0.096 111.91 110.95
344 -3.9582 2.0063 0.3213 -0.4294 -0.4442 -0.6141 110.62 110.95
345 -1.9225 -1.345 0.221 2.0125 0.944 -2.7612 112.67 111.91
346 -1.9225 -1.345 0.221 2.0125 0.944 -2.7612 112.67 111.91
347 -1.9225 -1.345 0.221 2.0125 0.944 -2.7612 112.67 111.91
348 0 0 0 0 0 0 120.05 111.68
349 0 0 0 0 0 0 108.4 120.05
350 0 0 0 0 0 0 111 120.05
351 0 0 0 0 0 0 112.67 108.4
352 2.4027 0 0 1.1559 0 -1.29 112.67 111.76
353 0.6083 0 0 -0.8714 0 0 111.76 110.77
354 -0.2409 0 0.387 -0.1646 0 0 111.76 126.26
355 0.5311 0 0 -0.9172 0 0 111.76 117.27
356 1.5982 0 0 -1.8873 0 0 110.06 126.26
357 1.9061 0 0 -0.0677 0 0 110.06 117.27
358 -4.397 2.581 0 -4.397 2.581 0 126.26 126.26
359 -5.4082 1.4731 0 -1.5176 3.7112 0 126.26 124.88
360 -1.8911 3.254 0 -1.8911 3.254 0 124.88 124.88
361 -0.2607 0.3203 -0.2283 0.0515 -0.0674 -0.0474 112.67 108.53
362 -0.7466 -0.9448 -0.6321 0.0162 1.4211 -1.4092 108.53 110.77
363 0.0885 -1.3703 -0.5452 0.675 0.5965 0.6725 108.53 123.15
364 0 0 0 0 0 0 108.53 100.32
365 9.1299 -0.4847 0.3582 -1.4946 0.7308 -0.2083 107.73 123.15
366 0 0 0 0 0 0 107.73 100.32
367 0 0 0 0 0 0 100.32 109.47
368 0 0 0 0 0 0 120.8 109.47
369 0 0 0 0 0 0 107.69 109.47

Improper Coeffs # class2

1 7.1794 0
2 4.8912 0
3 7.8153 0
4 0 0
5 0 0
6 0 0
7 0 0
8 0 0
9 0 0
10 0 0
11 0 0
12 0 0
13 0 0
14 0 0
15 0 0
16 0 0
17 10 0
18 0 0
19 0 0
20 0 0
21 38.795 0
22 7.8153 0
23 7.8153 0
24 0 0
25 0 0
26 0 0
27 0 0
28 0 0
29 0 0
30 0 0
31 0 0
32 0 0
33 0 0
34 38.795 0
35 0 0
36 0 0
37 0 0
38 38.795 0
39 0 0
40 0 0
41 0 0
42 0 0
43 7.1794 0
44 7.1794 0
45 8.3206 0
46 4.8912 0
47 4.8912 0
48 7.9682 0
49 5.9154 0
50 38.795 0
51 0 0
52 0 0
53 0 0
54 0 0
55 0 0
56 0 0
57 0 0
58 0 0
59 0 0
60 0 0
61 10 0
62 7.1794 0
63 0 0
64 0 0
65 0 0
66 10 0
67 7.1794 0
68 4.8912 0
69 10 0
70 0 0
71 0 0
72 0 0
73 0 0
74 0 0
75 0 0
76 0 0
77 0 0
78 0 0
79 0 0
80 0 0
81 0 0
82 0 0
83 0 0
84 0 0
85 0 0
86 0 0
87 0 0
88 0 0
89 0 0
90 0 0
91 0 0
92 0 0
93 10 0
94 10 0
95 0 0
96 0 0
97 0 0
98 10 0
99 0 0
100 0 0
101 0 0
102 0 0
103 0 0
104 0 0
105 0 0
106 0 0
107 0 0
108 0 0
109 0 0
110 0 0
111 0 0
112 0 0
113 0 0
114 10 0
115 0 0
116 0 0
117 0 0
118 0 0
119 0 0
120 0 0
121 0 0
122 0 0
123 2.0568 0
124 2.0568 0
125 0 0
126 10 0
127 10 0
128 0 0
129 0 0
130 0 0
131 7.8153 0
132 0 0
133 0 0
134 0 0
135 0 0
136 0 0
137 10.492 0
138 0 0
139 0 0
140 2.0765 0
141 0 0
142 0 0
143 46.926 0
144 0 0
145 0 0

AngleAngle Coeffs

1 0 0 0 118.9 118.9 118.9
2 0 0 0 118.9 117.94 117.94
3 0 0 0 120.05 120.05 118.9
4 -0.1729 -0.1729 -0.1729 112.67 112.67 112.67
5 -1.3199 -1.3199 0.1184 112.67 110.77 110.77
6 -1.3199 -1.3199 0.1184 112.67 110.77 110.77
7 2.0403 -1.8202 1.0827 108.4 110.77 111
8 0.2738 -0.4825 0.2738 110.77 110.77 107.66
9 2.3794 3.0118 2.3794 111 111 107.66
10 -1.3199 -1.3199 0.1184 112.67 110.77 110.77
11 0.2738 -0.4825 0.2738 110.77 110.77 107.66
12 -1.3199 -1.3199 0.1184 112.67 110.77 110.77
13 -1.3199 -1.3199 0.1184 112.67 110.77 110.77
14 0.2738 -0.4825 0.2738 110.77 110.77 107.66
15 0.2738 -0.4825 0.2738 110.77 110.77 107.66
16 -0.3157 -0.3157 -0.3157 107.66 107.66 107.66
17 0 0 0 120 120 120
18 -0.4167 -0.4167 -2.24 112.67 108.4 108.4
19 0.8378 -4.502 1.0992 108.4 110.77 107.86
20 0.8378 -4.502 1.0992 108.4 110.77 107.86
21 0 0 0 120 120 120
22 0 0 0 120.05 120.05 118.9
23 0 0 0 120.05 120.05 118.9
24 -0.1729 -0.1729 -0.1729 112.67 112.67 112.67
25 -1.3199 -1.3199 0.1184 112.67 110.77 110.77
26 2.0403 -1.8202 1.0827 108.4 110.77 111
27 0 0 0 120 120 120
28 2.0403 -1.8202 1.0827 108.4 110.77 111
29 2.0403 -1.8202 1.0827 108.4 110.77 111
30 -0.1729 -0.1729 -0.1729 112.67 112.67 112.67
31 -1.3199 -1.3199 0.1184 112.67 110.77 110.77
32 2.0403 -1.8202 1.0827 108.4 110.77 111
33 2.3794 3.0118 2.3794 111 111 107.66
34 0 0 0 120 120 120
35 -1.7653 -0.3879 -1.7653 107.86 107.86 107.66
36 0.8378 -4.502 1.0992 108.4 110.77 107.86
37 -1.7653 -0.3879 -1.7653 107.86 107.86 107.66
38 0 0 0 120 120 120
39 -0.4167 -0.4167 -2.24 112.67 108.4 108.4
40 0.8378 -4.502 1.0992 108.4 110.77 107.86
41 0 0 0 120 120 120
42 0 0 0 120 120 120
43 0 0 0 118.9 118.9 118.9
44 0 0 0 118.9 118.9 118.9
45 0 0 0 118.9 112.59 112.59
46 0 0 0 118.9 117.94 117.94
47 0 0 0 118.9 117.94 117.94
48 0 0 0 117.94 112.59 109.8
49 0 0 0 106.01 109.38 109.38
50 0 0 0 110.59 119.3 119.3
51 0 0 0 120 120 120
52 2.0403 -1.8202 1.0827 108.4 110.77 111
53 -1.3199 -1.3199 0.1184 112.67 110.77 110.77
54 0.2738 -0.4825 0.2738 110.77 110.77 107.66
55 0.8378 -4.502 1.0992 108.4 110.77 107.86
56 -0.1729 -0.1729 -0.1729 112.67 112.67 112.67
57 -1.3199 -1.3199 0.1184 112.67 110.77 110.77
58 -0.1729 -0.1729 -0.1729 112.67 112.67 112.67
59 -1.3199 -1.3199 0.1184 112.67 110.77 110.77
60 0 0 0 120 120 120
61 0 0 0 120 120 120
62 0 0 0 118.9 118.9 118.9
63 0 0 0 120 120 120
64 -0.4167 -0.4167 -2.24 112.67 108.4 108.4
65 0.8378 -4.502 1.0992 108.4 110.77 107.86
66 0 0 0 120 120 120
67 0 0 0 118.9 118.9 118.9
68 0 0 0 118.9 117.94 117.94
69 0 0 0 120 120 120
70 -0.1729 -0.1729 -0.1729 112.67 112.67 112.67
71 -0.1729 -0.1729 -0.1729 112.67 112.67 112.67
72 -0.1729 -0.1729 -0.1729 112.67 112.67 112.67
73 -0.1729 -0.1729 -0.1729 112.67 112.67 112.67
74 -1.3199 -1.3199 0.1184 112.67 110.77 110.77
75 -1.3199 -1.3199 0.1184 112.67 110.77 110.77
76 -1.3199 -1.3199 0.1184 112.67 110.77 110.77
77 0.2738 -0.4825 0.2738 110.77 110.77 107.66
78 -0.1729 -0.1729 -0.1729 112.67 112.67 112.67
79 -0.1729 -0.1729 -0.1729 112.67 112.67 112.67
80 -0.1729 -0.1729 -0.1729 112.67 112.67 112.67
81 -0.1729 -0.1729 -0.1729 112.67 112.67 112.67
82 -0.1729 -0.1729 -0.1729 112.67 112.67 112.67
83 0 0 0 120 120 120
84 0 0 0 120 120 120
85 0 0 0 120 120 120
86 0 0 0 120 120 120
87 0 0 0 120 120 120
88 0 0 0 120 120 120
89 0 0 0 120 120 120
90 0 0 0 120 120 120
91 0 0 0 120 120 120
92 0 0 0 120 120 120
93 0 0 0 120 120 120
94 0 0 0 120 120 120
95 0 0 0 120 120 120
96 0 0 0 120 120 120
97 0 0 0 120 120 120
98 0 0 0 120 120 120
99 0.2738 -0.4825 0.2738 110.77 110.77 107.66
100 0 0 0 120 120 120
101 0 0 0 120 120 120
102 0 0 0 120 120 120
103 0 0 0 120 120 120
104 0 0 0 120 120 120
105 0 0 0 120 120 120
106 0 0 0 120 120 120
107 0 0 0 120 120 120
108 0 0 0 120 120 120
109 0 0 0 120 120 120
110 0 0 0 120 120 120
111 0 0 0 120 120 120
112 0 0 0 120 120 120
113 0 0 0 120 120 120
114 0 0 0 120 120 120
115 0 0 0 120 120 120
116 0 0 0 120 120 120
117 0 0 0 120 120 120
118 0 0 0 120 120 120
119 0 0 0 120 120 120
120 0 0 0 120 120 120
121 0 0 0 120 120 120
122 0 0 0 120 120 120
123 0 0 0 120 120 120
124 0 0 0 120 120 120
125 0 0 0 120 120 120
126 0 0 0 120 120 120
127 0 0 0 120 120 120
128 -0.1729 -0.1729 -0.1729 112.67 112.67 112.67
129 -1.3199 -1.3199 0.1184 112.67 110.77 110.77
130 0 0 0 120 120 120
131 0 0 0 120.05 120.05 118.9
132 2.4286 0.5381 -2.5301 110.77 111.91 110.62
133 2.4321 2.4321 -3.5496 107.66 110.62 110.62
134 -10.129 -10.129 -1.6152 112.44 110.95 110.95
135 2.1001 2.1001 5.9412 112.67 111.91 111.91
136 2.4286 0.5381 -2.5301 110.77 111.91 110.62
137 0 0 0 120.05 120.05 116.51
138 0.9747 -1.4639 4.1941 111.76 110.77 110.06
139 -0.1141 -8.2464 -0.1141 110.06 110.06 107.66
140 0 0 0 126.26 117.27 124.88
141 2.0403 -1.8202 1.0827 108.53 110.77 107.73
142 -3.3867 -3.4976 -3.3867 107.73 107.73 107.66
143 0 0 0 120 120 120
144 0 0 0 120 120 120
145 -0.3157 -0.3157 -0.3157 107.66 107.66 107.66

Atoms # full

4160 54 13 -0.1268 4.8733310530856775 5.989081883699811 5.217517465629049 0 0 0
5585 78 4 -0.159 3.5584367743540364 0.2219329990738162 6.14723441712769 0 1 0
3185 41 15 0.1268 4.742296733145104 4.63155268594421 1.9284858588818392 0 0 0
4161 54 13 -0.1268 5.22955607110505 4.664543972111097 4.95209350230575 0 0 0
4156 54 13 0.0732 6.712382548029334 9.084695666559734 4.519959136899857 0 0 0
4162 54 13 -0.1268 7.545616176432762 5.303494268264477 4.639095797142443 0 0 0
5299 74 15 0.053 6.85606859996067 3.8666486815836056 7.6242868939285495 0 1 0
4163 54 13 -0.1268 6.57208482251896 4.345934127925639 4.833717977262215 0 0 0
4154 54 13 0 5.677477050290164 8.399047163373233 5.195564578205156 0 0 0
5310 74 15 0.053 9.386541772089606 0.2009129416769134 6.345921396512541 0 1 0
3161 41 13 -0.1268 0.6093646864759182 3.1132154135509977 1.2628110939861223 1 0 0
5607 78 15 0.053 4.203986586511917 0.4516551286724146 5.254590666851299 0 0 0
6074 86 15 0.053 8.086494766719396 0.9006317550509374 0.5187293966877594 0 1 1
5295 74 15 0.053 9.120143052996157 3.5392986602044867 7.558284114773032 0 1 0
5130 72 15 0.053 4.961864854323112 6.648901066067989 8.22484152852978 0 0 0
6075 86 15 0.053 7.021323124401606 1.5265658296335258 2.559041918349 0 1 1
1319 16 15 0.053 8.992295309577182 6.1044150928918395 1.6786992774559404 0 0 1
3184 41 15 0.1268 4.091500607756498 7.086309118101516 1.8012788065531478 0 0 0
5606 78 15 0.053 2.525191523304064 0.5125448152903876 5.946141124453007 0 1 0
4174 54 15 0.1268 8.657694742747925 5.198688710900567 4.372167670031396 0 0 0
6047 86 3 -0.106 7.832463921483336 0.7699087960722744 2.5675226037687087 0 1 1
3182 41 15 0.1268 1.7357453933089282 7.658336541877223 1.3878157499504975 0 0 0
382 5 15 0.053 1.3780442534013375 7.770190567832731 6.125516321484606 1 0 0
4172 54 15 0.1268 3.8802646017536793 6.146855399475127 5.5640493290887365 0 0 0
4173 54 15 0.1268 4.418728684342648 3.965315851283534 5.175436182677489 0 0 0
344 5 21 -0.4214 2.349482839985201 6.203491330859553 7.896249826147509 1 0 0
4175 54 15 0.1268 6.961662952621849 3.335181939335507 4.985496411970163 0 0 0
3152 41 13 0 1.0584638408831475 5.534624688793164 1.1358063672706664 0 0 0
3153 41 13 0 1.540026464089859 4.1358194867089955 1.1570951534961802 0 0 0
4170 54 15 0.1268 3.5903377775616034 8.583540855482237 6.004817243083831 0 0 0
5256 74 3 -0.106 7.299167091490393 1.764542054111565 7.734794790279443 0 1 0
5254 74 1 0 8.597053368561426 1.7491361342412808 8.655636158319856 0 1 0
3187 41 15 0.1268 1.0763407556341011 2.151611110060433 1.379968106464831 1 0 0
341 5 11 0.4214 1.319167628224323 5.749664452681044 8.380370484260915 1 0 0
3156 41 13 -0.1268 3.328221784149228 6.298684854944175 1.6159617935675028 0 0 0
6046 86 3 -0.106 8.02640264297887 0.07019202181675468 1.2263978150693395 0 1 1
379 5 15 0.053 2.6973771823455457 4.503889949945053 9.149751226733276 1 0 0
5258 74 3 -0.106 5.8437681889698805 2.9479733937216905 9.44460567291003 0 1 0
5127 72 15 0.053 8.552539753357244 8.28548916106844 8.067069697839157 0 0 0
3157 41 13 -0.1268 3.687671564728736 4.932048304093523 1.6994385005182173 0 0 0
4448 63 13 -0.1268 0.4305431655983513 9.105653190492076 3.0229349529207297 0 0 0
5255 74 4 -0.159 9.610113891775464 2.9313949113009543 8.288287809844094 0 1 0
4452 63 20 -0.42 1.7648453422165993 3.6876703301163873 5.742898026796025 1 0 0
3183 41 15 0.1268 3.206753546696718 2.8450761173627757 1.1599524440596753 0 0 0
5262 74 2 -0.053 9.275444156205758 0.3205648053257335 8.442269083957354 0 1 0
5296 74 15 0.053 6.761470813020021 0.8752713206566196 7.997952853685356 0 2 0
5128 72 15 0.053 7.582408520223142 7.210526214120507 7.216426813479315 0 0 0
4157 54 13 0 5.860469127038623 7.008767773493614 5.0418739171838105 0 0 0
4458 63 15 0.1268 0.9028477284782147 6.377412289130084 3.8238217949362703 1 0 0
5125 72 15 0.053 6.031004373478289 8.720171391442573 7.703267910381252 0 0 0
4153 54 13 -0.1268 4.499458968989729 9.108489996252167 5.478136298444429 0 0 0
4460 63 15 0.1268 1.3336375301755425 8.449652054458165 3.049108966061161 0 0 0
5126 72 15 0.053 8.035395241614477 6.770914898050649 8.918297987695924 0 0 0
5297 74 15 0.053 7.55783230727449 1.7395819367732495 6.653772363377524 0 1 0
4158 54 13 0.0732 7.153565634065722 6.633383541587106 4.598138909395968 0 0 0
1278 16 3 -0.106 9.656224958203298 5.528566907563909 0.9421923369622884 0 0 0
383 5 15 0.053 1.5023249502470217 8.946033783266046 7.546741261879045 1 0 0
343 5 4 -0.159 0.8403533644109638 8.421899535998088 6.800379012525435 1 0 0
3155 41 13 -0.1268 2.883625592175586 3.887062860314633 1.2983589451041655 0 0 0
380 5 15 0.053 1.3162623097717925 3.5962429546292554 8.331826257269327 1 0 0
4159 54 23 0.2736 8.14230316709841 7.990380754915353 4.222913038901676 0 0 0
3154 41 13 -0.1268 2.019796400247504 6.584294599427197 1.3152885450916298 0 0 0
5298 74 15 0.053 5.5014951507904755 2.9912663553850733 7.258316886430911 0 1 0
5131 72 15 0.053 4.443467066210815 7.722476259781543 9.460764711426346 0 0 0
5300 74 15 0.053 5.153229142680384 2.046764032531964 9.550641541880363 0 1 0
5068 72 4 -0.159 7.723681811070022 7.557279448845187 8.219445084425587 0 0 0
5069 72 4 -0.159 5.3396316992817345 7.25281109925531 9.08405211197825 0 0 0
4165 54 20 -0.42 8.691162551551116 8.07780759114758 2.9047552881710055 0 0 0
1324 16 15 0.053 7.695992787745636 3.6476714024493493 0.7347757019713734 0 0 1
3945 51 15 0.1268 0.08566088545092754 9.32316431142103 9.56518248509712 0 0 0
2471 32 13 -0.1268 5.7062246319143215 9.532757989131746 0.8164512625039996 0 0 0
6076 86 15 0.053 8.7934317353115 1.3176018501179256 2.702335519903127 0 1 1
5257 74 3 -0.106 6.359984939389923 2.9563419602352967 7.969253892478609 0 1 0
6077 86 15 0.053 7.408081312659757 0.3713224116498748 4.6108931308810375 0 1 -1
2473 32 13 -0.1268 6.424837529093068 8.41033990290555 0.32959872077188795 0 0 1
5301 74 15 0.053 5.179260283673084 3.8185428393120584 9.608789768648409 0 1 0
5067 72 2 -0.053 6.42502869066863 8.24286893509458 8.644655136754682 0 0 0
342 5 4 -0.159 1.5627937434944608 4.416610340094777 9.048610558437431 1 0 0
5608 78 15 0.053 4.014960342838107 0.8128152927230166 6.9885748002598485 0 0 0
1323 16 15 0.053 6.785595450445938 5.2042332986293935 0.4980333462123323 0 0 0
381 5 15 0.053 0.3679963001504944 9.222115765122565 6.242590993684512 1 0 0
2501 32 15 0.1268 7.417453152873702 8.145876468486462 0.7947541680783705 0 0 2
4438 63 23 0.2736 0.3994086910301136 3.6650692570326067 5.21432324680193 1 0 0
5304 74 15 0.053 8.065044716215857 4.523520659727394 9.714491777149213 0 1 0
5066 72 3 -0.106 6.588695276864493 9.236575769695058 9.763470143891578 0 0 0
1553 19 15 0.053 5.799147680697302 0.42631594879337165 0.12500010924897964 0 1 1
5118 72 15 0.053 2.0317544333106508 8.419641994869261 15.299964085766875 -1 0 0
3947 51 15 0.1268 3.2281685445337813 6.201288863823857 11.373476680479326 0 0 0
3958 51 15 0.053 2.059056069099177 1.7626982035982237 17.18871877585492 0 0 0
3943 51 15 0.1268 1.8111364290419452 7.728840864726364 9.940950919571979 0 0 0
3972 51 15 0.053 3.5572320917129043 1.5435739409659568 13.097960542922678 0 0 0
275 4 15 0.053 5.117227319895397 4.773292041953986 18.84119865173863 0 0 0
3977 51 15 0.053 0.27338942439492026 0.39571202899105734 12.678337991456278 0 1 0
3974 51 15 0.053 2.981838067984912 2.0445243568496885 10.82555493508573 0 0 0
3962 51 15 0.053 3.2871440919440076 0.6303196077117494 19.11599995446505 0 0 0
287 4 15 0.053 7.395437990587846 8.781814725594945 18.61163234360175 0 0 0
5129 72 15 0.053 5.656440604429912 6.578240352030256 9.938916408039747 0 0 0
5261 74 4 -0.159 6.288252048091363 2.3978943076738566 11.798849231407793 0 1 0
271 4 15 0.053 6.265980677674359 7.005831399255969 18.788633082416663 0 0 0
5251 74 3 0.074 9.3741597495637 0.05845998312453041 11.004700604222517 0 0 0
283 4 15 0.053 9.533113178907719 9.68689296836318 18.250954198593615 0 0 0
3924 51 3 -0.106 0.9864294096591234 4.295925408192592 15.065642853761908 0 0 0
3949 51 15 0.053 0.9299521522335886 2.955685222610177 12.738450464751372 0 0 0
5306 74 15 0.053 5.296183604460257 2.7797585972446712 11.873250167444477 0 1 0
3912 51 13 0 0.36936638032521585 7.515762750415868 13.021278455619546 1 0 0
277 4 15 0.053 9.138125927773693 7.559015726461835 17.223023067241638 0 0 0
3127 40 15 0.053 7.828411165444616 3.4241208717361395 19.057706377088174 0 0 0
246 4 2 -0.053 8.582950825302193 8.236262593785654 15.290556906502697 0 0 0
5291 74 16 0.36 9.607806644103013 2.0332434278941003 11.15866793442573 0 1 0
252 4 3 -0.106 9.575665944706124 9.431453892585345 15.386795806320439 0 0 0
3976 51 15 0.053 0.5546883785033819 2.091133494455801 10.670486699780344 0 0 0
5253 74 2 0.127 7.9112391252104475 1.7274228928647188 10.066057765434987 0 1 0
269 4 15 0.1268 4.1096978100746435 2.73555344156798 17.237388354817135 0 0 0
5122 72 15 0.053 4.137278023115139 7.228094122254205 15.950098547604652 -1 0 0
3918 51 13 0 1.1721405247371524 5.400953314246276 14.005707984110389 0 0 0
5302 74 15 0.053 8.533230718481304 4.006593704896027 11.331401446056951 0 1 0
274 4 15 0.053 4.5885098487448035 5.549048126836648 17.278730557719122 0 0 0
3919 51 13 0 2.1059397968524527 5.267218452488671 12.957780641475685 0 0 0
3935 51 3 -0.106 2.363006719500364 1.2613461416838747 11.360334063601512 0 0 0
5065 72 4 -0.159 4.195396988236617 7.92984949556854 15.089873984170886 -1 0 0
273 4 15 0.053 6.288626300145226 7.0734395106588215 16.194008591273484 0 0 0
3921 51 13 -0.1268 2.3498045641887093 6.351837538441825 12.11207223941855 0 0 0
5123 72 15 0.053 6.279084377284383 8.863038676763498 10.704887522382176 0 0 0
3922 51 2 -0.053 1.5789966289636956 2.8059261358172676 14.794464356930655 0 0 0
3923 51 2 -0.053 1.863058463505793 2.773603579739672 13.29165272425453 0 0 0
3929 51 3 -0.106 1.3252972690344 0.4007641218364258 18.642387014066458 0 0 0
245 4 2 -0.053 8.204388415939356 7.868357116528454 16.73994681655155 0 0 0
248 4 3 -0.106 8.29436074999032 5.7874838331833525 14.607402907058624 0 0 0
5305 74 15 0.053 6.1993082833405255 1.2637781421215821 11.864550783801366 0 1 0
3925 51 3 -0.106 2.812628474551126 3.9342528864507145 12.848861884064256 0 0 0
278 4 15 0.053 7.670992255234996 8.529454531516715 14.731427893187568 0 0 0
1461 18 15 0.053 3.867801614036829 9.578751943336899 18.738122904815377 1 0 0
286 4 15 0.053 6.809205778688707 9.486095474227556 16.987617007544515 0 0 0
251 4 3 -0.106 7.641136947622771 9.057377510770507 17.552337970771827 0 0 0
5303 74 15 0.053 7.0246455995572195 4.8965888979737215 11.296403597788755 0 1 0
3936 51 3 -0.106 0.9631310817519784 1.1429233712202735 10.815611430759416 0 0 0
5252 74 17 -0.72 8.84482096175114 1.397223244059132 11.129779302431574 0 1 0
3954 51 15 0.053 0.6445163393096283 0.8416436883323525 14.703857590946326 0 0 0
3927 51 3 -0.106 0.10076901664680969 1.6036707550949425 16.696698174475554 0 0 0
282 4 15 0.053 7.366431005686596 6.038047890647813 14.11335825218165 0 0 0
233 4 13 -0.1268 5.1064545752151425 0.32814671079591556 16.269251429129742 0 1 0
3959 51 15 0.053 1.7124964007275312 0.10724604571129062 16.62503395877512 0 0 0
5117 72 15 0.053 3.0484403714485215 9.128289548857312 13.243154997058218 -1 0 0
3934 51 3 -0.106 2.4988205081343566 1.4480643563132207 12.88270244637658 0 0 0
3926 51 3 -0.106 0.4122683470653544 1.854386592333174 15.182248079993274 0 0 0
267 4 15 0.1268 4.162336845669857 0.12232779442244408 16.801524986045774 0 1 0
5120 72 15 0.053 5.196240426872701 8.446224156545764 15.058926502765623 -1 0 0
5121 72 15 0.053 4.174922034128562 7.3844195987053975 14.142652877177337 -1 0 0
276 4 15 0.053 8.901007068490879 5.364592127390979 16.64754506404836 0 0 0
5259 74 1 0 6.93142088709805 2.8456825575925424 10.472923621623732 0 1 0
232 4 13 0 6.983748639599824 1.760697494829049 15.668034414001427 0 0 0
5307 74 15 0.053 6.819873157503407 2.765569141080774 12.713203450125715 0 1 0
272 4 15 0.053 7.459575543822714 5.674157958334706 18.61251688263871 0 0 0
3948 51 15 0.053 2.5283059116340016 2.6980235508171933 15.31131502378116 0 0 0
280 4 15 0.053 9.623656034923245 7.3483594869 13.636042313453903 0 0 0
237 4 13 0 5.858234351481314 4.002151691775436 16.9361421572548 0 0 0
3529 45 15 0.053 2.3657683615449177 7.887860837525308 18.8683432990866 0 0 0
281 4 15 0.053 8.811382036602208 5.026527101731249 14.041973198794505 0 0 0
238 4 13 0 7.091304653905018 4.159410125664794 16.258502266114473 0 0 0
234 4 13 -0.1268 7.529137401538532 0.5987047107366738 15.082177407870962 0 0 0
239 4 13 -0.1268 5.055025529726223 2.8250056597183195 16.825676950601117 0 0 0
240 4 13 -0.1268 7.660157191424168 2.99245169258751 15.749307758173924 0 0 0
3952 51 15 0.053 3.2553738224379045 3.8239596757980006 11.899659361016734 0 0 0
241 4 3 -0.106 6.578090458804871 6.178971855191866 18.122888380782733 0 0 0
3953 51 15 0.053 3.6667326507482443 3.945163143740178 13.529730905874333 0 0 0
231 4 13 0 5.6601331536593955 1.6613052480248094 16.202594682307808 0 0 0
242 4 2 -0.053 7.141022953973326 6.645107578537793 16.764889534757028 0 0 0
3950 51 15 0.053 1.201214144835868 4.698130914447995 16.023391103637298 1 0 0
243 4 3 -0.106 5.450090893043862 5.1561126976329925 17.875810202026717 0 0 0
268 4 15 0.1268 8.561901203409343 0.7038775868347624 14.655442973172896 0 0 0
244 4 2 -0.053 7.910494314856062 5.446899936969622 16.130161903717553 0 0 0
5292 74 15 0.053 7.194018989683875 0.8194099567569163 10.098362269620804 0 2 0
270 4 15 0.1268 8.657628585402932 3.090394071339634 15.287787831421037 0 0 0
3917 51 13 -0.1268 0.14051091876802488 8.854538771737477 10.550495307374232 0 0 0
5119 72 15 0.053 3.1722634793778592 9.394108808477272 16.215475290835744 -1 0 0
3971 51 15 0.053 2.095156561722474 0.5698603593973118 13.446981881979989 0 0 0
3928 51 3 -0.106 1.3504811122773859 0.9322286186049525 17.250293552355444 0 0 0
3125 40 15 0.053 9.541219924417483 1.3942021146418668 18.766758204562297 0 0 0
3920 51 13 -0.1268 0.3543134323324671 6.5237958463636945 14.00886512193669 1 0 0
5064 72 3 -0.106 3.0594682492512706 8.886443861896128 15.235192355232275 -1 0 0
5260 74 4 -0.159 7.693801271069474 4.107668690544323 10.744395134322932 0 1 0
3915 51 13 -0.1268 1.1894409366466934 8.047919871259547 10.798652579084811 0 0 0
247 4 3 -0.106 9.183228577714162 7.055774036068734 14.610269169031115 0 0 0
3913 51 13 0 1.4222511325023315 7.400725654077887 12.051735228979686 0 0 0
5124 72 15 0.053 7.607013335449964 9.511369194539059 10.089182358782264 0 0 0
3093 40 3 -0.106 9.696419047752899 2.3171365803068467 19.39056164903339 0 0 0
378 5 15 0.053 1.3316608633103526 3.9970770508444278 10.061221732700863 1 0 0
3973 51 15 0.053 2.774957391463634 0.3379320786432006 11.042066190806683 0 0 0
3961 51 15 0.053 0.9698005701122054 1.2451748271217347 19.232595994414158 0 0 0
3975 51 15 0.053 1.1482685929596614 0.7081074346225047 9.77703408540845 0 0 0
209 3 15 0.053 4.747207637408471 3.1111029030875965 28.768554272716894 0 0 0
3520 45 15 0.053 7.471147156261112 6.931054401691569 23.10369366149232 0 0 0
3475 45 3 -0.106 7.245875238073141 0.47743954202491745 27.80181098062913 0 -1 0
1090 13 15 0.053 2.8823776492668487 2.3914401276728228 20.983547900981037 1 1 0
1034 13 3 -0.106 1.2379738174673245 3.2577935022569258 22.04760682902878 2 1 0
1035 13 4 -0.159 2.3065371432448134 3.3293105534833316 20.97902231041921 1 1 0
3523 45 15 0.053 4.906551810174786 7.681647559243657 23.115705410450172 0 0 0
3498 45 15 0.053 9.234089292121306 4.191994712992439 25.706747228923255 0 0 0
3513 45 15 0.053 4.6753296548096985 0.28880062183615435 28.69605662742817 0 -1 0
3474 45 3 -0.106 8.733855826163227 0.8036820998526335 27.970111483451056 0 -1 0
5839 82 15 0.053 2.6890159664823474 0.6520544446078776 26.966125150801723 0 0 0
5903 83 15 0.053 1.9262482528182836 8.283240442314282 24.29543448467177 1 0 0
3526 45 15 0.053 4.122623338426095 9.163519053843304 21.188553677632733 0 0 0
3527 45 15 0.053 2.4609438642817745 7.695299210829724 22.046001971062978 0 0 0
200 3 15 0.053 4.634290452088479 4.5746399770606025 26.932010140656807 0 0 0
201 3 15 0.053 4.45512305014104 6.888121642940423 25.966630634002705 0 0 0
5899 83 15 0.053 0.3311348389719427 9.247779042914457 22.066903138945936 1 0 0
202 3 15 0.053 6.1192220012323695 6.621953592207234 26.592074747035657 0 0 0
697 9 15 0.1268 2.2074927995406957 3.0307152570875586 27.874304242814276 1 0 0
5834 82 15 0.053 4.762153440107426 1.7069011164404004 25.291195482045737 0 0 0
199 3 15 0.053 3.601923947690846 5.5021060630368845 27.80829135655636 0 0 0
3521 45 15 0.053 7.005944114073299 7.84578627453664 20.9353684111693 0 0 0
5835 82 15 0.053 3.3085318573332 2.789176962694083 25.603987348250254 0 0 0
198 3 15 0.053 6.396921538999199 4.8103218387909745 28.59134458965461 0 0 0
5836 82 15 0.053 4.04107767761594 2.713889149239994 24.063894801700005 0 0 0
691 9 20 -0.42 1.9107846977020824 5.726875720818207 25.98860125071273 1 0 0
3096 40 3 -0.106 8.899725294307185 2.8762237154765162 22.385862654302986 0 0 0
4383 61 23 0.2736 0.8990040987207063 6.584214662661071 29.079325685934535 1 0 0
167 3 2 -0.053 5.371654199239935 5.040637547789599 28.872592210370367 0 0 0
196 3 15 0.053 4.1057618671630705 8.277080647644173 28.205169521655 0 0 0
3528 45 15 0.053 2.994237709169241 6.375027662114193 20.976589385587864 0 0 0
3497 45 15 0.053 8.744654786858842 8.249023429925117 25.646154551859386 0 0 0
193 3 15 0.053 6.980223821215547 7.402617617018943 29.081036533938782 0 0 0
3130 40 15 0.053 8.906384424619837 3.649902513651258 23.14592637217718 0 0 0
1092 13 15 0.053 1.7851446299834233 3.5828748183323467 20.045362426729252 1 1 0
163 3 2 -0.053 5.900973018109662 7.515980319617801 29.236046824469323 0 0 0
3509 45 15 0.053 6.709265454471495 1.4516556140653478 27.65565274303183 0 -1 0
681 9 13 0 0.5161140587576573 1.8454144643310975 28.447840598485175 0 0 0
3479 45 3 -0.106 8.960488182834988 8.489834968373275 22.89572985687165 0 0 0
3480 45 3 -0.106 7.538849840149802 8.030292627428171 23.05535228941212 0 0 0
168 3 3 -0.106 4.646903345856591 5.417495505144273 27.553841206983133 0 0 0
3491 45 15 0.1268 9.089918927656827 8.698787043937804 28.00471721495207 0 0 0
3518 45 15 0.053 9.091214358198547 9.466320394031017 23.357142227005586 0 0 0
3481 45 3 -0.106 6.623486074133288 8.232015373830247 21.8842143153498 0 0 0
3469 45 3 -0.106 9.212837832231843 7.277897437482301 25.864475457221573 0 0 0
3482 45 3 -0.106 5.233416855958519 7.562394634298665 22.064816334383043 0 0 0
190 3 15 0.1268 4.6023037846199495 8.942173551680352 25.497396702003112 0 0 0
159 3 13 0 5.790250584027333 9.060945834837183 27.260329020910888 0 0 0
3524 45 15 0.053 5.267783046711832 6.412782418825543 21.961824214863874 0 0 0
1088 13 15 0.053 1.7134928869438562 2.9835423492506865 22.959238778470283 1 1 0
3097 40 4 -0.159 7.770607610688422 1.9268902221629218 22.9093786579072 0 0 0
3132 40 15 0.053 8.052098125117666 1.1904716060841072 23.69261880565516 0 0 0
5905 83 15 0.053 0.8986439487054204 8.997554569625212 26.523089948343706 1 0 0
677 9 23 0.2736 0.9647355066281741 4.751181444833926 25.5574516728339 1 0 0
3504 45 15 0.053 9.272857654442287 0.6847883993214234 25.916203221328104 0 0 0
3493 45 15 0.053 8.696354080407573 5.908426458027552 24.31606176822141 0 0 0
3483 45 3 -0.106 4.243419685860427 8.107862765543901 21.035887264072556 0 0 0
3484 45 3 -0.106 2.812747680402854 7.449293842801014 21.05274187536321 0 0 0
3094 40 3 -0.106 8.309000134793466 2.754185552846223 19.84006688973346 0 0 0
169 3 3 -0.106 5.076242056274769 6.7467503659382055 26.88162251297944 0 0 0
1091 13 15 0.053 2.978322821244815 4.141823579272996 21.256904769114517 1 1 0
3467 45 2 -0.053 9.629471908895562 6.541751713065866 24.59933456445408 0 0 0
680 9 13 -0.1268 1.1378644211164812 2.8569298850368847 27.75636436504065 1 0 0
3519 45 15 0.053 7.08242342794501 8.404893318869867 24.02204262401764 0 0 0
3128 40 15 0.053 7.426533859313963 4.005565572399327 21.335779090752595 0 0 0
1089 13 15 0.053 0.6986126684922556 4.1635103332272525 22.061067083137353 2 1 0
3505 45 15 0.053 8.563277238258062 2.1110650265140314 26.33022958981359 0 0 0
3134 40 15 0.053 6.930268694985712 2.5483540293861315 23.30385341781543 0 0 0
5813 82 4 -0.159 3.76857665388412 2.080761340342021 24.94604726581245 0 0 0
5814 82 3 -0.106 2.86981729191095 0.9145308312084872 24.715775968575617 0 0 0
161 3 13 -0.1268 5.496103698759567 9.414006141982718 25.95842400324506 0 0 0
3129 40 15 0.053 9.141661713694623 4.468672715221789 20.784412825743992 0 0 0
3506 45 15 0.053 8.851075224692323 1.3973336512680794 28.863616602253845 0 1 0
5838 82 15 0.053 1.7868294871603814 1.1706892477272932 24.619724291109378 0 0 0
3133 40 15 0.053 7.338378102861842 1.3843325061174439 22.045279236776793 0 0 0
5904 83 15 0.053 2.5940524569455006 8.42468396880463 26.4057590228111 1 0 0
3126 40 15 0.053 7.63127244505895 1.8777841019257322 20.051996270032237 0 0 0
3496 45 15 0.053 8.520346483344996 6.629841621350284 26.457153233888643 0 0 0
3095 40 3 -0.106 8.488560602206691 3.6526203667286903 21.06370701500093 0 0 0
165 3 2 -0.053 5.122257166028968 7.91092838448022 27.93338892312896 0 0 0
3485 45 4 -0.159 1.9275984825297463 7.82370749157664 19.858077162600125 0 0 0
3522 45 15 0.053 6.448996776634339 9.313680885355048 21.69814450342589 0 0 0
3517 45 15 0.053 9.07629876988471 8.703917184625388 21.787261363542036 0 0 0
678 9 13 0.0732 0.42391626653633535 3.4896816733420994 26.740963733021538 1 0 0
3525 45 15 0.053 4.703745477953569 7.861470344625188 20.03365698229427 0 0 0
3530 45 15 0.053 1.4451124129224167 8.847197359023028 20.119507570423657 0 0 0
3473 45 3 -0.106 9.22542301039519 1.37581265265675 26.720460117996943 0 0 0
5876 83 3 -0.106 1.9685240655432386 9.289085804917706 26.213713036473635 1 0 0
5875 83 3 -0.106 1.8972960095622846 9.317534484074645 24.639469083864697 1 0 0
1087 13 15 0.053 0.5890511871036109 1.0963678758546338 21.7727789204575 2 1 0
5837 82 15 0.053 3.2096106826261366 0.30842804283270875 23.814919262448726 0 0 0
5815 82 3 -0.106 2.7245756038659 0.036364221370840034 25.996825913210273 0 0 0
1033 13 3 -0.106 0.13871333041716916 2.1333812924459044 21.777622710081364 2 1 0
3531 45 15 0.053 1.1598406799050331 7.029344207034622 19.83922338236795 0 0 0
5902 83 15 0.053 2.8135807043762524 9.675974957661484 24.25967918352769 1 0 0
4834 70 4 -0.159 9.017148108552464 9.234179336581288 33.50830957326408 0 0 1
2476 32 13 -0.1268 2.622985142403 9.395444275733988 37.78926979634553 -1 0 0
4893 70 15 0.053 9.515669316904129 8.458646339884845 33.019005917724655 0 0 1
684 9 13 0 1.1422886636263887 0.959290852129827 29.426389988084967 1 0 0
2498 32 15 0.1268 3.9368048012233277 7.056851344376605 37.38160838290502 -1 0 0
4832 70 3 -0.106 6.999513269397701 9.452172116688434 35.15430207478196 0 0 0
4399 61 15 0.1268 1.7057450793340887 3.340208620538219 32.74602572197448 1 0 0
194 3 15 0.053 7.668532720571625 9.351768999230236 29.684424941428823 0 0 0
208 3 15 0.053 3.71228020124303 3.854580027347985 29.83894129745843 0 0 0
179 3 13 -0.1268 3.8466306752620745 2.344588275518774 35.35451212405344 0 0 0
1554 19 15 0.053 4.149473460380219 0.8083690620242852 38.65612334447958 0 1 0
203 3 15 0.053 4.586658559110601 4.878335709969167 32.06885366112625 0 0 0
4389 61 20 -0.42 1.6929181235978654 7.537374908832779 29.75709560805722 1 0 0
204 3 15 0.053 5.368748245490064 2.518574461111721 31.277877183738603 0 0 0
205 3 15 0.053 6.674670528734657 3.3651428207313923 30.401246927246913 0 0 0
206 3 15 0.053 7.195451814524438 5.7026046152199585 30.85835621020978 0 0 0
207 3 15 0.053 6.04107558258067 6.661338091182457 31.929978854384068 0 0 0
700 9 15 0.1268 3.8312164142709584 0.2131872620135391 31.492496996684853 1 0 0
4792 70 9 -0.1268 1.2283111068643575 8.109106457279934 33.14571703936198 0 0 0
210 3 15 0.053 6.339549104068606 5.2187133507082875 33.71941174923334 0 0 0
211 3 15 0.053 7.400629275257665 3.9193975901428626 33.02988333153548 0 0 0
176 3 13 0 5.283466035441647 0.8128158556173763 34.265834248862724 0 -1 0
213 3 15 0.1268 6.900878803668606 1.6324623076960783 33.14387579438391 0 0 0
214 3 15 0.1268 3.0964792810658235 2.4787273872346884 36.16801918296751 0 0 0
215 3 15 0.1268 4.3500345736728026 4.449455937564045 34.91593580043237 0 0 0
3510 45 15 0.053 6.881501055116358 0.4487185709701933 29.859939750320674 0 0 0
1970 25 15 0.1268 9.486156188102036 1.0107293336393794 32.47234575732982 0 -1 0
177 3 13 -0.1268 4.145982391948575 1.0522432387501426 35.07940614716585 0 -1 0
688 9 13 -0.1268 2.7754695080295764 0.2712338234900378 30.992523140464037 1 0 0
687 9 13 -0.1268 2.4507748706878254 1.1424631676766608 29.972368424845723 1 0 0
4382 61 13 0.0732 0.4654488894303313 5.363890422287462 30.334164154816413 0 0 0
1321 16 15 0.053 9.524017282248034 4.189604924090472 38.361322669941046 0 0 1
2472 32 13 -0.1268 5.779305829475892 7.550718245793575 38.5049813495363 0 0 0
1327 16 15 0.053 6.878907621246905 4.046657274381468 36.94117917592867 0 0 1
191 3 15 0.053 6.2082006174406175 8.533575758301982 31.127685500856305 0 0 0
4790 70 20 -0.42 4.657268462510327 7.147114715789742 34.14085243773835 0 0 0
192 3 15 0.053 4.706317168696727 9.074929030477882 30.16253097019522 0 0 0
2500 32 15 0.1268 6.297460657287431 6.7385844990578585 38.00643327952655 0 0 0
1509 19 4 -0.159 4.87953236866759 0.004229708039127257 38.74213704227256 0 1 0
4889 70 15 0.053 6.379305925803741 8.807521000940973 35.820187475094876 0 0 0
4213 56 13 -0.1268 9.574691041635637 1.0948153451272833 35.81623899375364 0 0 1
178 3 13 -0.1268 5.965215831012473 1.8553543800696692 33.67831529062347 0 0 0
4833 70 2 -0.053 7.851333386787738 8.56936916838855 34.277454165306835 0 0 0
4789 70 23 0.2268 3.868925517853048 8.308276142478515 34.447026559548064 0 0 0
166 3 2 -0.053 5.317692499644196 6.20134777611994 29.847244274374308 0 0 0
2183 28 3 -0.106 0.5453105694880214 5.82458156132957 36.47661122135047 1 -1 1
2470 32 13 -0.1268 4.444806360121724 7.732077382938143 38.099744999458274 0 0 0
2216 28 15 0.053 1.3647138752714827 6.502091525148572 36.01265353761729 1 -1 0
1326 16 15 0.053 7.4835845158718755 2.681045055498825 37.759699995128585 0 0 1
197 3 15 0.053 4.248640707051254 6.355446474313 30.225006375691432 0 0 0
2215 28 15 0.053 1.7525836361965246 4.351456680473299 35.60371006338806 1 -1 0
4841 70 15 0.1268 0.788348165451152 7.4895031056546895 33.92306416827922 -1 0 0
4386 61 13 -0.1268 1.3559518190578639 4.87205644890766 31.24446442516845 1 0 0
4791 70 8 0.067 2.5958074062141727 8.733278058900526 33.20146767186783 0 0 0
1322 16 15 0.053 8.787277575270913 5.85733093087908 37.92953385582061 0 0 1
170 3 2 -0.053 5.590216868307671 4.5604454154230964 31.780940011787372 0 0 0
180 3 13 -0.1268 4.5499978906459 3.3739551743284464 34.7276316558362 0 0 0
171 3 3 -0.106 5.590348315867134 3.4125387766289306 30.74376354917799 0 0 0
4895 70 15 0.053 7.689434434393909 6.522672260905468 35.14847628758628 0 0 0
2214 28 15 0.053 0.176012111890047 4.7689081327524 34.685087683475075 0 -1 1
172 3 3 -0.106 6.122480377548975 5.859843347196925 31.178568051583923 0 0 0
4387 61 13 -0.1268 0.9701298974371928 3.8985007530534217 32.152187398860676 1 0 0
699 9 15 0.1268 3.1294376399121386 1.8390823445796716 29.55772431701812 1 0 0
2468 32 13 0 3.754246732833632 8.941767957995847 38.47432191394386 0 0 0
174 3 3 -0.106 6.349584072787307 4.2995217028279535 33.187231463789 0 0 0
1281 16 4 -0.159 6.926904800228965 3.5938536937978114 37.90174221193454 0 0 0
4398 61 15 0.1268 2.4456429081588498 5.096623461603893 31.06287856041495 1 0 0
4840 70 15 0.053 3.066557232179102 8.400793966104981 32.26027509342171 0 0 0
175 3 13 0 5.640259430152392 3.1681112670826304 33.88810419451074 0 0 0
2502 32 15 0.1268 2.0310311828307914 8.720169388894448 37.05936720048246 -1 0 0
4896 70 15 0.053 8.895151837967049 7.6480157480682225 36.03167789395745 0 0 1
4835 70 4 -0.159 8.425774499334977 7.30457180010819 35.02332275891382 0 0 1
4232 56 15 0.1268 9.370417524912336 3.2625503958672097 36.151037021591826 0 0 0
162 3 3 -0.106 5.761037703046179 8.732926513953522 30.162636202580533 0 0 0
1325 16 15 0.053 5.97783199647086 3.1552961766748573 38.18662444654819 0 0 0
4897 70 15 0.053 9.27135095142339 6.832657402258285 34.432690325451134 0 0 1
4891 70 15 0.053 7.263771727717177 8.149947409711858 33.501885105569265 0 0 0
4894 70 15 0.053 9.701877117268005 9.647096684659815 34.29897714150629 0 0 1
4233 56 15 0.1268 8.460226036910724 0.787334136279628 36.02972430787378 0 0 1
2182 28 3 -0.106 0.6417376983083346 4.560469314153705 35.68462174089879 1 -1 1
4793 70 10 0.0732 0.3511255024467494 8.744934028662442 32.31868020980938 -1 0 0
2217 28 15 0.053 0.789783515306088 5.525785307024842 37.54851678723553 1 -1 1
1279 16 3 -0.106 8.894535886745773 5.0396049799195755 38.736825816900236 0 0 1
212 3 15 0.1268 3.6111699882336756 0.19016430532289666 35.578114384157686 0 -1 0
173 3 3 -0.106 4.769049484157188 3.78572130545829 29.546882292703614 0 0 0
1966 25 15 0.1268 9.416606294696981 3.3490965305109275 32.62183199729752 0 0 0
2212 28 15 0.053 0.3635525084340829 2.5215367677011007 35.729744447509944 1 0 0
2213 28 15 0.053 0.16350067363946863 3.2867225153832904 37.383371040701 1 -1 0
685 9 13 0.0732 0.18850180283413517 0.054234854632042785 29.952268217295476 0 0 0
1280 16 3 -0.106 7.488595769657907 4.423354680115 39.0584512892324 0 0 0
4164 54 20 -0.42 2.6781127657384016 11.759462636874643 6.400240999700492 0 0 0
1224 15 15 0.053 0.4590261762447551 14.48248112769844 5.507870263294903 1 0 1
5017 72 13 0 4.005740876867955 14.234858427635123 8.795094816064696 0 0 0
5024 72 20 -0.42 8.876991114283571 11.024158250177608 8.187815256165006 0 0 0
2469 32 13 0 4.427526176777329 9.83235663992759 0.2707128733616149 0 0 1
4166 54 15 0.1268 2.1465322960938242 14.205872205110895 3.9806340682454286 0 0 0
4167 54 15 0.1268 6.818088365873669 12.7902270184975 2.6752338092822754 0 0 0
4151 54 13 0.0732 4.3045807007416 10.340125081402695 4.9491170520762 0 0 0
4168 54 15 0.1268 3.640174304770688 15.654278937063848 2.5272882367898717 0 0 0
2491 32 3 -0.106 1.4620873007976904 15.84199820854983 0.4293014416219844 0 0 0
4169 54 15 0.1268 5.8138459765936235 15.008437504834102 1.9007696268239485 0 0 0
5050 72 13 0 5.731521281353941 10.458435914826826 9.413395174098245 0 0 0
4171 54 15 0.1268 7.424759495570683 10.780843614643883 3.363630884717158 0 0 0
2493 32 3 -0.106 1.681103162731652 17.93287353557974 1.7674431691529255 -1 0 0
5073 72 15 0.053 5.660486098374966 12.777659947083002 6.029592418119874 0 0 0
5074 72 15 0.053 7.940688446354012 13.568849454093717 7.893135892345661 0 0 0
5075 72 15 0.1268 8.758225337107287 13.193055825463693 5.128831021825168 0 0 0
5052 72 13 0 3.8502039917675455 11.960855708015176 9.72740899790549 0 0 0
4449 63 13 -0.1268 0.5763578152159373 10.40756636681586 2.6984979176067414 0 0 0
5077 72 15 0.053 1.9014203844701898 15.704340757648534 7.886627262077828 0 0 0
5078 72 15 0.053 1.6513934084896038 16.765263071318643 5.77680979435577 0 0 0
5023 72 23 0.2268 7.7065518189125175 11.320913379417272 7.4231688560721025 0 0 0
2533 32 15 0.053 2.713502197027853 17.813253582894042 1.5339108597080833 -1 0 0
5044 72 3 -0.106 6.08153752812962 18.22604768869342 1.5850291599045252 0 0 0
4461 63 15 0.1268 1.5883876695986539 10.777438699936567 2.425102679381327 0 0 0
2503 32 15 0.1268 4.284242767165651 11.894505968966781 0.9969063241778839 0 0 0
1223 15 15 0.053 0.18305551745061288 13.19382113427289 4.392274420838961 1 0 1
5018 72 13 0 4.536612271694224 15.031116477048922 7.77334813499962 0 0 0
5019 72 13 0 5.65046444813563 14.556678725751878 7.052766060806848 0 0 0
5020 72 8 -0.053 6.0316496863730045 13.142923800317266 7.028488440274845 0 0 0
5021 72 13 0 5.5089131913020495 12.353550190320782 8.130949511373544 0 0 0
5076 72 15 0.053 2.5406329831364562 17.177911487944467 8.601513272284885 0 0 0
2534 32 15 0.053 1.4423996464045734 17.464273712634867 2.7609807139839906 -1 0 0
3797 49 15 0.053 8.016538237112519 15.461437279013781 8.628941781698384 0 0 0
3820 49 15 0.053 8.952030112588256 17.758798070999276 7.9413295750454225 0 0 0
5046 72 4 -0.159 8.138870763245029 19.05651954859559 0.3123429492936577 0 0 0
5043 72 3 -0.106 6.591263900447907 18.87696470397186 2.8776264445993296 0 0 0
5025 72 8 0.067 7.545049198777688 13.052957014992018 7.028908223311445 0 0 0
2530 32 15 0.053 1.3653847746660661 15.34454124487111 1.442428859757578 -1 0 0
5111 72 15 0.053 0.6511686890069353 14.03851731264085 9.325103166551552 0 0 0
5026 72 9 -0.1268 8.041143127554454 13.6603222287067 5.729255792265282 0 0 0
5090 72 15 0.053 6.373973479792747 17.14647108339212 1.5428609389453405 0 0 0
5053 72 13 0 4.369588396257733 12.859180014931404 8.813898336623529 0 0 0
5027 72 10 0.0732 7.606894117892694 14.896369381915523 5.563566969325644 0 0 0
5028 72 23 0.2736 7.869772727187122 16.103142470839092 4.343746932633725 0 0 0
5087 72 15 0.053 7.634931530396827 18.930470281016436 3.0414558704412418 0 0 0
5029 72 20 -0.42 7.9735460363316975 15.56309988204317 3.0270006897668793 0 0 0
2508 32 15 0.053 2.0671071839231003 13.166580578112113 1.2309673255184994 0 0 0
4150 54 23 0.2736 2.8528460015615567 11.36326399124331 5.024264839303883 0 0 0
5030 72 6 0.0732 6.468908228497354 17.116839319299075 4.737564458356609 0 0 0
5031 72 6 0 5.849027238638932 16.597921674266807 5.9055574451745905 0 0 0
5032 72 6 0 6.3695945155800215 15.351595550138331 6.275925770463852 0 0 0
5033 72 13 0 4.633814610757178 17.042576255507594 6.311630129098685 0 0 0
5034 72 13 0 3.939605806827885 16.2657640115313 7.266995888236339 0 0 0
5035 72 3 -0.106 2.5063521863435163 16.58925997371076 7.691885071441443 0 0 0
2529 32 15 0.053 2.5576648638903636 15.965950545566827 0.25981778284631835 -1 0 0
5036 72 2 -0.053 1.8436330363650322 17.53377878672615 6.629557503319444 0 0 0
4152 54 13 0 5.321643695814607 11.008621272563438 4.179012362423774 0 0 0
5089 72 15 0.053 4.984106468230422 18.070043965957346 1.5482980584229218 0 0 0
5022 72 13 0.0732 6.184422277471385 11.256137084780754 8.34871845242454 0 0 0
5041 72 13 -0.1268 4.7082694589628495 18.65456294040205 4.528266822993477 0 0 0
4144 54 13 0.0732 3.6374393300235206 12.615248329613888 4.008304252092981 0 0 0
5040 72 13 0 4.0452504865842975 18.17626454468678 5.681927263784873 0 0 0
4145 54 13 0 4.955583067467174 12.267585165630495 3.6896344689159672 0 0 0
5038 72 2 -0.053 2.6836689376813223 18.683070836087616 6.058625367962016 0 0 0
4146 54 13 -0.1268 3.1488029029842783 13.868162397493544 3.657000158259622 0 0 0
5042 72 13 0 5.938276224199073 18.14421430580074 4.044215795860908 0 0 0
5037 72 4 -0.159 0.4912189940897207 17.956085469639802 7.166521714498688 0 0 0
4147 54 13 -0.1268 5.782699124351578 13.1313970613269 2.9194426556203306 0 0 0
2610 33 15 0.053 7.863406512718015 18.96864065825082 5.808013475090793 0 0 0
3819 49 15 0.053 9.535195034612972 18.000716975914724 9.537063033683413 0 0 0
4148 54 13 -0.1268 3.9353503087349226 14.688883009757204 2.8844837771097276 0 0 0
4155 54 13 -0.1268 6.600284492345059 10.352144671062176 3.944552444145488 0 0 0
4149 54 13 -0.1268 5.221928477762267 14.339437052505923 2.511902170107617 0 0 0
3801 49 15 0.053 6.706834385068744 17.73426447562243 9.194383877922535 0 0 0
2615 33 15 0.053 9.682744296654107 17.997532510810938 4.954249006059084 0 0 0
2881 37 15 0.1268 9.732041458049078 10.9313017817847 0.6140677957087864 0 0 0
5045 72 2 -0.053 6.564129338779384 18.931516899574074 0.2979848545820681 0 0 0
3782 49 3 -0.106 9.411371931706912 17.199015308291436 8.804705666652252 0 0 0
2492 32 3 -0.106 0.9752599006961585 17.197991991590136 0.6133841968416227 0 0 0
5080 72 15 0.053 0.6275606660307805 18.508146585298444 8.09220997316741 -1 0 0
3771 49 2 -0.053 8.255441158467555 16.207231512575518 9.488685688365136 0 0 0
2494 32 3 -0.106 1.4229958368489086 19.49548048279065 1.7894387701418295 0 0 0
2499 32 15 0.1268 6.331123555633033 10.175753307559491 1.474833835084019 0 0 1
2477 32 13 -0.1268 3.7981568698326256 11.117330441661935 0.4341175098021622 0 0 1
5094 72 15 0.053 8.664969969435486 18.06997918208573 0.292222425110256 0 0 0
5082 72 15 0.053 2.0921473157153585 18.93443108426035 5.149084862651667 0 0 0
1220 15 15 0.053 0.22239954656791322 12.385403559101785 7.20386844791919 1 0 0
2481 32 3 -0.106 2.1669784263614313 12.98740806407656 0.12254135304816204 0 0 1
3824 49 15 0.053 9.700312535603821 14.573614897043004 8.406446402144173 0 0 0
2537 32 15 0.053 0.17448412568483548 19.395039980508145 3.5005206379177634 -1 0 0
5086 72 15 0.1268 4.208041774431233 19.41941207915203 3.900946198990956 0 0 0
3800 49 15 0.053 6.170368565975681 16.28429619160184 9.712754560646562 0 0 0
5107 72 15 0.053 0.41304907495008875 12.975232705827555 12.906631627937553 0 0 0
5114 72 15 0.053 1.0063730486388913 10.492726437088821 13.756868277114805 -1 0 0
5061 72 13 0 2.739094725352071 13.816626888040492 10.870500725739479 0 0 0
5056 72 2 -0.053 2.335930251979607 11.95664693743855 12.960168901764352 -1 0 0
3776 49 3 -0.106 7.275567675470003 12.114979380985062 12.506447130105274 0 0 0
5063 72 3 -0.106 3.08925955410291 9.864568300325379 14.041346610388079 -1 0 0
1424 18 3 -0.106 3.5605125396562816 11.7496583840944 18.68764142747977 1 0 0
3805 49 15 0.053 8.729337489175997 12.469607354351888 11.115696979973611 0 0 0
3775 49 3 -0.106 8.216938558326214 13.116360868545756 11.835399396218804 0 0 0
3777 49 3 -0.106 6.502184475474391 12.57250606033903 13.781662963510993 0 0 0
5058 72 2 -0.053 1.8226123464504913 14.29211262700946 11.994029763136913 -1 0 0
250 4 3 -0.106 9.03501412538721 10.610350583941301 16.265290571396307 0 0 0
3778 49 3 -0.106 5.793585867112471 13.944201875018635 13.829926463389734 0 0 0
5016 72 13 0 3.411951316055503 14.685930338124221 10.014489583320422 0 0 0
3779 49 3 -0.106 4.957371616597096 14.202547029737227 15.003531080670907 0 0 0
1422 18 3 -0.106 3.6065186229655506 14.31774373932873 19.27759002867549 1 0 0
3816 49 15 0.053 4.360938408382564 17.55405352476806 16.01286635812018 0 0 0
3780 49 3 -0.106 4.372476385166188 15.641817224680397 14.899288252320686 0 0 0
3761 49 13 0 5.957066453146948 19.19550297934903 12.800185837531012 0 0 0
5116 72 15 0.053 4.092647384401987 10.267050726407486 13.918063064365455 -1 0 0
302 4 15 0.053 7.133762075013162 17.76337628631812 17.472471578894712 0 0 0
5054 72 13 0 2.9247128757176695 12.452686847736302 10.670875508081917 0 0 0
3790 49 15 0.1268 7.743264318647116 19.438202584139773 15.771364552883512 0 0 0
296 4 15 0.053 8.85735599701084 15.982417604563986 16.85197246009921 0 0 0
255 4 13 0 9.484218009394462 14.862777464283218 18.519487711980766 0 0 0
3772 49 3 -0.106 8.974443366083033 16.140706747015308 12.00278052386394 0 0 0
5057 72 3 -0.106 1.4515709318536194 13.22853228470919 13.040378186115646 -1 0 0
5072 72 15 0.053 3.8547103908748888 16.10245643193333 11.622382072576801 -1 0 0
1458 18 15 0.053 2.8861840586425616 11.808193653442789 17.768770963930297 1 0 0
4977 71 15 0.053 2.9862201561628137 18.282294223873212 14.113982487835939 0 0 0
3794 49 15 0.1268 8.63868734241322 17.73047745655026 14.237476024042303 0 0 0
300 4 15 0.053 7.061129251324388 18.1322263389444 19.24126435924788 0 0 0
257 4 13 -0.1268 8.790401357813675 13.699790847889295 18.16435409405245 0 0 0
5115 72 15 0.053 2.089445483147639 11.32206868005601 15.012436659148955 -1 0 0
5055 72 3 -0.106 2.194392710365181 11.46342494374011 11.516321040740706 0 0 0
4929 71 4 -0.159 2.0954657705052746 18.460983217079217 13.538210428321516 0 0 0
5015 72 4 -0.159 3.5272430002759023 16.06156616626519 10.541368578018101 0 0 0
5103 72 15 0.053 2.5719670654862243 10.478586157181216 11.250382562977435 0 0 0
3760 49 13 0 6.968237896654079 18.877386204140617 13.77399995456529 0 0 0
3803 49 15 0.053 6.786603260163737 14.782639635393714 11.50125074590428 0 0 0
1452 18 15 0.053 2.8721534463130007 14.502270198855745 17.29874955312377 2 0 0
3781 49 4 -0.159 4.8828059794928285 16.53866233522959 16.062639813210374 0 0 0
290 4 15 0.053 7.484280722210948 10.907816343241514 19.338883964661072 0 0 0
1420 18 3 -0.106 1.8390072495105974 16.024985247863594 18.490473857927842 2 0 0
3806 49 15 0.053 7.834974850032281 11.237166580253472 12.868448458311422 0 0 0
3807 49 15 0.053 6.49930319731443 11.820416472769587 11.758825462521507 0 0 0
3808 49 15 0.053 7.252580762628557 12.60636029650722 14.573401591847473 0 0 0
3769 49 13 -0.1268 6.040327602394577 18.524944533808895 11.515918388683758 0 0 0
3809 49 15 0.053 5.790159667112985 11.778278415548805 14.095866564062112 0 0 0
3810 49 15 0.053 5.261425175262859 14.078182772483478 12.893365243910141 0 0 0
5059 72 3 -0.106 0.5139708372005659 14.917724109222258 11.389638999200912 0 0 0
3811 49 15 0.053 6.642463708688177 14.634637635708813 13.819299679271104 0 0 0
3802 49 15 0.053 7.206808725929705 13.864675151033504 10.13854180344728 0 0 0
3812 49 15 0.053 5.518939238573842 14.170235571866494 15.938976851245325 0 0 0
5109 72 15 0.053 0.6566177680287677 15.965719952511146 11.256313603397151 -1 0 0
3795 49 15 0.1268 5.3262334024357 18.81261824510631 10.722928099233368 0 0 0
3813 49 15 0.053 4.033703536801339 13.616994573966377 15.075512338611773 0 0 0
3768 49 13 -0.1268 7.91465047608636 17.87328093623708 13.396317035851826 0 0 0
3814 49 15 0.053 3.2639144465831538 15.498927641976712 14.959765699701718 0 0 0
3815 49 15 0.053 4.7647324097952035 16.068593453716016 13.945563077248828 0 0 0
5071 72 15 0.053 4.2029200052313325 16.69671981588477 9.932048532143599 -1 0 0
3817 49 15 0.053 5.979551027241628 16.62882592558596 15.86609353392513 0 0 0
298 4 15 0.053 9.309653831578405 18.299214367068867 18.14848235211597 0 0 0
3796 49 15 0.053 9.685397753339489 14.85361715841698 10.352571833004111 0 0 0
5062 72 3 -0.106 2.0529838095884205 10.919101934377816 14.004110122566443 -1 0 0
1423 18 3 -0.106 4.331449839955275 13.070068879705946 18.84689778443965 1 0 0
253 4 3 -0.106 7.930794490654276 11.381875508292909 18.486750580556784 0 0 0
261 4 3 -0.106 8.97217142601209 17.290456715465133 18.579246919386012 0 0 0
1460 18 15 0.053 5.142100032328044 10.351451430454993 17.844246882580986 1 0 0
3818 49 15 0.053 4.615292310803324 16.306143541516434 17.094589138096907 0 0 0
5104 72 15 0.053 1.1119658068485205 11.489448031669802 11.261034453549772 -1 0 0
3774 49 3 -0.106 7.67614554116925 14.332080120398205 11.03037868581497 0 0 0
3766 49 13 0 7.99012157138474 17.296796415367538 12.141482067615591 0 0 0
3804 49 15 0.053 8.984082177917116 13.358018759816275 12.61269025995121 0 0 0
1425 18 4 -0.159 4.474671426959137 10.51769666390539 18.70255190394586 1 0 0
5106 72 15 0.053 1.6047959241469807 13.742681627921947 14.004133617060635 -1 0 0
5105 72 15 0.053 3.394660530102491 12.359724985415554 13.135317667136139 0 0 0
1421 18 3 -0.106 2.4469552525066294 14.588133320653254 18.30404145548045 2 0 0
285 4 15 0.053 8.204782847178857 11.114452682338017 15.719824903658811 0 0 0
4978 71 15 0.053 1.559347414288912 18.014202331031882 16.232919238215686 1 0 0
5108 72 15 0.053 2.381852643703217 15.034562571340066 12.550425320302436 -1 0 0
1457 18 15 0.053 4.935730724229362 13.319888890629334 17.90656887171252 1 0 0
293 4 15 0.1268 8.016379118031017 13.755323087157405 17.447904950408304 0 0 0
3770 49 2 -0.053 8.73247939474151 15.373097955405761 10.683153182022547 0 0 0
3767 49 13 0 6.977594266032752 17.60513566641492 11.228195929657263 0 0 0
892 11 15 0.053 0.10222963350219613 12.673259210690906 16.10696433662285 1 0 0
5070 72 15 0.053 2.508957587968892 16.567947821905378 10.442861147584969 0 0 0
262 4 4 -0.159 7.4535355251137405 17.393897866146588 18.493486436984096 0 0 0
291 4 15 0.053 7.06128416979988 11.695729306974936 17.850132551468274 0 0 0
249 4 2 -0.053 8.662464950556203 10.245985460877801 17.68766436850639 0 0 0
5102 72 15 0.1268 4.293628216627694 10.027335599185182 10.741391702995907 0 0 0
1451 18 15 0.053 1.167531140879186 16.222011547433656 17.65169412804619 1 0 0
254 4 13 0 8.808978602795028 12.55712586987516 18.90034851227816 0 0 0
4976 71 15 0.053 2.221817976925384 18.033546510519095 12.44557279508487 0 0 0
4928 71 2 -0.053 0.847117854775556 17.80984601621571 14.183815664318972 1 0 0
1453 18 15 0.053 1.5165015161334339 13.976095538590146 18.36640597778913 1 0 0
3773 49 3 -0.106 6.974494489523133 16.951180738031297 9.868494135836361 0 0 0
888 11 15 0.053 0.963180748310974 10.473818038180102 16.9296699474155 1 0 0
301 4 15 0.053 6.880879041420855 16.493621379618574 18.596483924664106 0 0 0
1446 18 15 0.053 0.8071219149753182 18.268293276206492 19.416267251701484 2 0 0
4974 71 15 0.053 1.0061614251404627 16.690068968336924 14.14148289195656 0 0 0
3799 49 15 0.053 8.964495405025746 15.435740822472537 12.859312159637911 0 0 0
260 4 3 -0.106 9.511967354493734 16.099070909514154 17.6987144927062 0 0 0
5051 72 13 -0.1268 4.550211927884499 10.768064900649408 10.014995827362776 0 0 0
1455 18 15 0.053 4.376226159275036 15.164881484855703 19.24439606846761 1 0 0
4930 71 3 -0.106 0.7062182434898149 18.39753251117216 15.629300137755536 1 0 0
1450 18 15 0.053 2.6992580576637706 16.78880308658846 18.544900891097154 1 0 0
5926 83 15 0.053 3.598225101823295 16.419275742206345 21.09397848080355 1 0 0
186 3 4 -0.159 5.014805715700566 12.978958036758597 22.47188366151487 0 0 0
5914 83 15 0.053 0.7583602714635044 16.739117139343193 25.637693751861086 0 0 0
4846 70 15 0.053 0.6795588116418493 16.40100984106848 29.186880406619775 0 0 0
189 3 15 0.1268 7.5017725525080605 11.892084195634117 28.0793055138802 0 0 0
227 3 15 0.053 9.220898393986849 14.268355676970044 23.768711025776476 0 0 0
295 4 15 0.1268 9.597437265562938 11.781222713347102 20.781527898662937 0 0 0
5893 83 15 0.053 0.42942784015035507 13.994249416210705 21.254239040933243 2 0 0
5908 83 15 0.1268 0.623471360991332 11.827849887152297 26.581071888028017 1 0 0
4837 70 15 0.053 3.5085490048541175 14.075206607265734 28.991175039954662 0 0 0
448 6 2 -0.053 8.933576244311308 18.399166182235607 26.429389294101874 0 0 0
5915 83 15 0.053 1.6267718644521065 16.42415048782564 24.024566812095305 0 0 0
5910 83 15 0.053 0.6325037724715912 14.235005410892933 25.781570118646364 1 0 0
5882 83 3 -0.106 1.8173461079190028 16.614327572877613 25.145660503036385 0 0 0
5924 83 15 0.053 5.395308709309493 16.574864355684785 21.14983798758102 1 0 0
4879 70 15 0.053 6.058284606407299 16.21537984622859 27.7112049788211 0 0 0
5890 83 5 0.001 4.450606794540176 17.081142521574037 21.284567947630713 1 0 0
187 3 15 0.1268 7.880984090624349 13.347166291211437 26.153540884653314 0 0 0
4878 70 15 0.053 4.307407792030639 15.595425230184004 27.811773127570266 0 0 0
5884 83 3 -0.106 2.4842171493591536 19.104874646132906 24.54053167181329 1 0 0
447 6 3 -0.106 9.183791650017701 17.174037944229617 27.36800217752959 0 0 0
452 6 21 -0.4214 9.719936375901055 15.413004664350177 25.966743468730897 0 0 0
5909 83 15 0.1268 3.344070973147359 12.875338943150327 25.508193369728605 1 0 0
525 6 15 0.053 7.555480431128464 17.66388481860593 24.915890688145584 0 0 0
5911 83 15 0.053 1.5032801322032352 14.05503664750318 24.190423712494734 0 0 0
1449 18 15 0.053 1.4395650696773803 15.971788155647928 20.70213169099778 2 0 0
5912 83 15 0.053 3.465564984476099 15.208003852960777 25.26305955854806 0 0 0
4836 70 15 0.053 4.3365044031810225 12.653759204871955 28.54164757018763 0 0 0
152 3 13 0 6.85315557113288 11.449257496377557 26.133542146929717 0 0 0
5913 83 15 0.053 2.5435778380467338 15.432828149499686 26.783116002345952 1 0 0
4584 67 15 0.1268 9.720771088531313 11.264460096319644 24.55574218665002 0 0 0
3362 43 15 0.053 2.743797620284972 18.63989154941617 28.414835062224004 0 0 0
5870 83 4 -0.159 0.38881565986840255 12.925216585751047 21.355922589070314 1 0 0
154 3 13 -0.1268 7.293908233048886 12.618053807320415 25.517534943323547 0 0 0
5906 83 15 0.053 3.5547196987846488 10.811019732304366 26.658028268045012 1 0 0
4826 70 4 -0.159 5.121187042314514 16.220948327172753 28.25385006066691 0 0 0
5916 83 15 0.053 3.7055004694484914 17.42120133410475 24.787223006570056 0 0 0
156 3 13 0 6.713923232602222 13.10971483184946 24.388687828610568 0 0 0
185 3 4 -0.159 8.41276486251181 14.46191580300771 23.149807257767602 0 0 0
157 3 13 0 5.731796689430027 12.37033222056447 23.66073299727304 0 0 0
5887 83 12 0.5620000000000001 5.408717515336868 18.570997905602795 22.89810036250487 1 0 0
5880 83 3 -0.106 1.6202467312879747 14.143174247417695 25.305141391108826 1 0 0
1440 18 15 0.053 0.6427585726793132 17.886970082736507 21.687082138976805 2 0 0
223 3 15 0.053 7.067290855522499 15.17856395088597 24.82111546426415 0 0 0
5907 83 15 0.053 2.4429350744043905 10.577777256106964 27.97009749002036 1 0 0
5917 83 15 0.053 2.9895296227888477 18.07178040339352 26.303905329329446 0 0 0
160 3 13 -0.1268 6.919426014457545 11.223735675088513 27.49684785026585 0 0 0
224 3 15 0.053 6.472762329914823 14.915807785383826 23.172015337824185 0 0 0
225 3 15 0.053 8.53030331327656 15.349409270417695 22.596746665600595 0 0 0
5901 83 15 0.053 0.5091037374319249 11.05321261900972 24.63672484965201 1 0 0
226 3 15 0.053 8.27849891533696 13.602944147642592 22.493794347357586 0 0 0
5881 83 3 -0.106 2.486968963466007 15.369177723871694 25.667316150398026 1 0 0
153 3 13 0 6.026230043947085 10.580461061092443 25.33309221251956 0 0 0
5922 83 15 0.053 5.544725808449605 18.84586790888326 24.959954484389797 1 0 0
158 3 13 0 6.405531335129912 10.048183875727712 28.04099732346056 0 0 0
5889 83 22 -0.272 4.445600916478512 17.69012160610813 22.633942599017164 1 0 0
228 3 15 0.053 4.938459235295298 12.139446022903206 21.772264495557682 0 0 0
5888 83 21 -0.45 6.414174550376289 18.7816718980994 22.29429760892293 1 0 0
229 3 15 0.053 5.491710476177453 13.7256462661648 21.78520164050044 0 0 0
5874 83 3 -0.106 0.628953900567829 10.037085432758158 24.197228480792074 1 0 0
5925 83 15 0.053 4.40602227916419 17.91930059377849 20.590079997035158 1 0 0
230 3 15 0.053 3.948266016447554 13.288317415747114 22.597803002682735 0 0 0
1454 18 15 0.053 3.2216591071908653 14.097350062959354 20.26186223201739 1 0 0
450 6 4 -0.159 8.602331252476988 17.99686135004281 24.978908944024038 0 0 0
520 6 15 0.053 8.27752868777969 16.56965173455819 27.427451485386285 0 0 0
4838 70 15 0.053 2.7221191419222523 12.447496052452859 29.172145848084607 0 0 0
5883 83 3 -0.106 2.8190468123143395 17.80185454826806 25.224840514176474 0 0 0
4877 70 15 0.053 4.735060829470665 17.259067357520046 28.26730979482251 0 0 0
155 3 13 -0.1268 5.405763632449582 11.148959415842604 24.157766635768827 0 0 0
184 3 3 -0.106 7.098493579458658 14.495555511500879 23.925391979169778 0 0 0
4842 70 15 0.053 1.6169215559179198 14.214196200472987 29.274662562447322 0 0 0
5878 83 9 -0.1268 1.7550469766470191 11.859899715283495 26.425462211203808 1 0 0
5879 83 9 -0.1268 2.28814754478125 12.923715237513461 25.770145205302445 1 0 0
188 3 15 0.1268 4.574950561545915 10.625000492389079 23.679131872355544 0 0 0
1419 18 3 -0.106 0.8943572001224996 16.13043615376376 19.70870585974176 2 0 0
5919 83 15 0.053 2.1680388519808047 19.018740134143894 23.550153002787496 1 0 0
521 6 15 0.053 8.087026725910215 18.84400454976896 26.923748345312788 0 0 0
519 6 15 0.053 9.364195508086445 17.57034552793912 28.378261735261233 0 0 0
527 6 15 0.053 8.560830184717721 18.90748823284711 24.317061823681808 0 0 0
5898 83 15 0.053 1.318408983442292 10.555843096026791 22.222574582763638 1 0 0
5892 83 15 0.053 1.462885310133003 12.675653171703944 21.678584055470978 1 0 0
5891 83 15 0.053 0.2944763770170796 12.55994340460665 20.241975976206337 1 0 0
5877 83 3 -0.106 2.480834901355694 10.636629223358296 26.891294610565502 1 0 0
4874 70 15 0.053 6.04549345867926 13.97840609147866 29.09736308707502 0 0 0
5886 83 3 -0.106 5.169216186335293 19.517774446905154 24.18750334184541 1 0 0
526 6 15 0.053 9.401900635432638 17.3548394830266 24.585124910201234 0 0 0
1418 18 3 -0.106 0.20268135717567637 17.486423134573087 19.728563631752067 1 0 0
1459 18 15 0.053 2.890643807895202 11.580039319001528 19.54784422949794 1 0 0
259 4 13 -0.1268 9.543964186225745 12.59517406788361 20.091808498004827 0 0 0
5873 83 3 -0.106 0.45234790307773753 10.180896161331201 22.65198580362542 1 0 0
1456 18 15 0.053 5.062606594928647 12.867471554439284 19.599438399905424 1 0 0
4872 70 15 0.053 8.086330233622263 14.844652809821914 29.280326925854546 0 0 0
1462 18 15 0.053 5.142837890491927 10.527702739404731 19.563121317891433 1 0 0
1448 18 15 0.053 0.18276524643886502 15.337683307454775 19.621513098228906 1 0 0
299 4 15 0.053 9.383136324257467 17.224178366245585 19.67562611788708 0 0 0
4871 70 15 0.053 8.237882178953148 12.910771993251164 30.642339084600014 0 0 0
4286 58 13 0.0732 6.558333262792148 19.46326287666787 32.56668172533234 0 0 0
5047 72 3 -0.106 6.120431822040312 18.338559198727342 38.03344192889933 0 0 0
4800 70 13 0 1.182306936120583 12.69417861104348 30.829900500834352 0 0 0
5097 72 15 0.053 4.233217792814598 17.35309922879708 38.76391713573804 0 0 -1
2880 37 15 0.1268 9.481420448940009 12.124975064775382 37.496885878863985 0 0 0
3244 42 3 -0.106 2.0627768835125355 16.262416556515593 33.707771922868346 1 0 0
4787 70 13 0 3.918412418391786 10.73895930991508 33.412106889616595 0 0 0
771 10 15 0.053 9.75149401263743 15.911891413509743 34.30660766717933 0 0 0
4868 70 15 0.1268 7.457747066763308 11.896383935630379 34.24367428605666 0 0 0
4823 70 3 -0.106 7.503346917922799 14.873822368517372 30.206536121551384 0 0 0
4869 70 15 0.053 8.104748054183405 13.3880863890896 33.204616459462905 0 0 0
4816 70 13 0 6.054283742428101 10.31438014293526 34.3907589935527 0 0 0
5048 72 3 -0.106 4.6222429077918035 18.05059160002042 37.931719756391956 0 0 0
4870 70 15 0.053 7.4822489438343736 15.042338885970894 32.736500363736035 0 0 0
2504 32 15 0.053 1.6596105492849544 13.02495799407211 36.39776655895767 0 0 0
2490 32 3 -0.106 0.712423339307137 14.988872066866415 38.36919773651257 0 0 0
3286 42 15 0.053 5.748412448478233 12.182156768120715 36.93848347663124 1 0 0
4786 70 8 -0.053 2.549993196491815 10.21568520195918 33.346158074329765 0 0 0
3283 42 15 0.053 6.383385057098522 15.143908933453998 36.57072557029081 1 0 0
772 10 15 0.053 8.296200787307345 17.863900481684365 35.4397913174342 0 0 -1
3274 42 15 0.053 2.6779557385021597 16.71741364060867 32.914175720258456 1 0 0
4873 70 15 0.053 7.688942377314818 15.959875259992907 30.58306919425975 0 0 0
3273 42 15 0.053 2.254595434156644 17.711677005008994 35.10290595744013 1 0 0
3276 42 15 0.053 3.327075284765611 14.612763191223342 33.62506934426314 1 0 0
4875 70 15 0.053 5.821390044473957 16.664201353661884 30.23238563347098 0 0 0
3277 42 15 0.053 2.1167720728311563 14.322276966458771 34.8176603568629 1 0 0
2506 32 15 0.053 0.6925740901702787 10.631337103130164 36.39990424471568 -1 0 0
3278 42 15 0.053 3.2395374933544203 15.904192929632757 36.47197520914688 1 0 0
3272 42 15 0.053 0.7555075018092665 16.849740210008072 35.37855483999874 2 0 0
3279 42 15 0.053 4.401786734244114 16.156949735273994 35.25777237876244 1 0 0
3280 42 15 0.053 4.889085920243813 13.958378166754562 34.9554108693536 1 0 0
3245 42 3 -0.106 2.8042040551847323 15.088945384556542 34.402298559211395 1 0 0
4788 70 13 0.0732 4.718898167206402 9.95938469209754 34.23473246557739 0 0 0
3281 42 15 0.053 3.7965606454728404 13.482040956730074 36.33237574529748 1 0 0
4817 70 13 -0.1268 6.467182320867098 11.555032308536079 33.939612490028345 0 0 0
5099 72 15 0.053 2.8165691279143976 18.932681899442468 37.34934877813808 0 0 0
4818 70 13 0 5.678935655683369 12.317373086022341 33.05079621679099 0 0 0
4302 58 15 0.1268 5.891175430999042 17.60668460175949 33.48014962646236 0 0 0
4819 70 13 0 4.354414313075377 11.917680755579932 32.78837434585661 0 0 0
4843 70 15 0.053 1.9725536755831443 14.649347236814595 30.940102314077592 0 0 0
4803 70 4 -0.159 0.21644740733778706 16.364246801050765 30.150780187486024 0 0 0
4820 70 13 0 6.128836832188087 13.364078289815248 32.18946338879428 0 0 0
3247 42 3 -0.106 4.522940255022996 14.26993208698319 35.94858132871082 1 0 0
4821 70 3 -0.106 7.509806130458146 14.008461004264472 32.43700565006028 0 0 0
164 3 3 -0.106 6.65683370054017 9.809154251872876 29.571910242374845 0 0 0
4822 70 2 -0.053 8.290315087759074 13.982940881779028 31.103348078747583 0 0 0
3249 42 4 -0.159 6.355326922547847 13.08764916840834 37.13534876899967 1 0 0
3284 42 15 0.053 6.894298769242671 13.038086079047973 38.14978755492714 1 0 0
4876 70 15 0.053 4.309094275722734 15.810470644718007 30.219306082301937 0 0 0
4824 70 2 -0.053 6.005626277432677 14.562744042147989 30.021531236856582 0 0 0
4827 70 13 0 5.419439742002378 13.671110378239717 31.050171897745233 0 0 0
3285 42 15 0.053 7.180934899474984 13.08259072513243 36.42307257723271 1 0 0
3282 42 15 0.053 5.220752038615242 14.846077566829896 37.903211301471266 1 0 0
4892 70 15 0.053 8.613774879707027 9.914516576412975 32.771253915857294 0 0 0
3270 42 15 0.053 1.158746354089954 18.636754884922954 32.98759941749221 1 0 0
3242 42 3 -0.106 0.5409153218160833 18.301972224333774 33.81510919607752 1 0 0
2513 32 15 0.053 0.1482932083764106 12.97800564012899 34.12899682888778 0 0 0
2528 32 15 0.053 1.09089989518298 15.336362900341648 37.32773265533098 0 0 0
4293 58 20 -0.42 8.798015954585999 17.939107519045052 31.937259621327797 0 0 0
4801 70 3 -0.106 1.2937901935251435 14.099776464687814 30.29159469799503 0 0 0
4782 70 13 0 4.201966919471934 13.07171340976085 30.739585973810872 0 0 0
4890 70 15 0.053 7.552941304833144 10.113819627611166 35.899372846980306 0 0 0
3243 42 3 -0.106 1.385901016665662 17.273885940536996 34.57547361321942 1 0 0
4291 58 13 -0.1268 4.804789916480737 19.36495427227424 34.17463937007948 0 0 1
2478 32 2 -0.053 0.8239037127300786 12.692094543474617 37.029966499249326 -1 0 0
2474 32 13 0 2.065054612323531 10.660442131592287 38.043993705527704 0 0 0
4783 70 13 0 3.5270706702572694 12.390251432826107 31.722092760298505 0 0 0
4839 70 15 0.053 2.0387030613102772 10.493130924290353 34.318620798443234 0 0 0
3248 42 3 -0.106 5.687354947554262 14.413491048743744 36.97260068161813 1 0 0
3246 42 3 -0.106 3.7187965523709736 15.427110791512199 35.59065412973402 1 0 0
2480 32 3 -0.106 0.8164502636997751 11.130578380523717 37.32509041342348 -1 0 0
4847 70 15 0.053 0.9688079674726076 16.77961404189434 30.93077618093181 -1 0 0
4785 70 13 0 1.8174499771239037 10.789479382324158 32.17105287702266 0 0 0
4784 70 13 0 2.2080492434542194 12.006259267853066 31.538181606179624 0 0 0
2509 32 15 0.053 3.047688753740787 13.655812863724572 38.95791264600417 0 0 0
195 3 15 0.053 6.678785817566596 10.75985261217465 30.19014598289216 0 0 0
3275 42 15 0.053 1.230746458707333 15.695687796865325 33.16460011629838 1 0 0
5098 72 15 0.053 4.466913349012136 17.532004225156957 36.91890529204339 0 0 0
2532 32 15 0.053 1.037116667507917 17.712408342001094 38.69879300467018 0 0 0
5095 72 15 0.053 6.5960043968169915 17.35685998086611 38.00380843190909 0 0 0
770 10 15 0.053 9.271578448226514 15.558392287180514 35.94810314536073 0 0 0
773 10 15 0.053 9.744424986077588 18.317856471077306 34.506157063247805 0 0 -1
4798 70 6 0 0.7716218899218471 10.046724891347917 31.694982731633406 -1 0 0
4287 58 23 0.2736 7.837407228979436 18.875584156315558 31.434450296109464 0 0 0
3238 42 2 -0.053 0.02530615772871414 19.445660834785286 34.685901763616656 2 0 0
2479 32 2 -0.053 0.8743514135881411 13.42367730709562 38.40854921581903 0 0 0
2475 32 13 0 2.618519171861878 11.519667421626934 38.966091770812284 0 0 0
4303 58 15 0.1268 4.152243058629136 18.761793998974117 34.83717269706905 0 0 1
4290 58 13 -0.1268 5.751066768057605 18.707224312384092 33.44363241746527 0 0 0
5096 72 15 0.053 6.490751236857176 18.866889140426192 37.16769020588465 0 0 0
4825 70 3 -0.106 5.242462574313646 15.848540271760651 29.74590003818081 0 0 0
732 10 4 -0.159 9.363431074826924 17.71617726762831 35.38802651521818 0 0 -1
4880 70 15 0.053 9.731705225016702 15.273631605440995 32.13900712636613 0 0 0
5049 72 4 -0.159 3.7603472210896096 19.29643425840216 37.72148593076868 0 0 0
2505 32 15 0.053 0.03084465342572508 12.919818997484535 38.934030336720916 -1 0 -1
4781 70 4 -0.159 3.688360392904131 12.997465252828347 29.353814397199354 0 0 0
3359 43 15 0.053 4.922000995727122 19.224843693395904 29.3228896941084 0 0 0
3074 39 15 0.053 9.721826184070578 26.228392266968587 2.1540476776839497 0 0 2
1933 24 15 0.053 2.509291130969496 27.988965926868666 2.682886958449692 0 0 0
2104 27 3 -0.106 6.298812243699011 27.957513424425336 0.5204792673342683 0 0 1
2112 27 3 -0.106 6.436052258174264 22.901110443477805 2.406045218216817 0 0 1
2566 33 3 -0.106 6.061901954724742 22.123870324084724 8.651692004118745 0 0 0
4755 69 15 0.053 2.9957893811378202 27.932779788104973 7.136040166602849 1 0 0
2113 27 3 -0.106 7.497358988923981 22.88969135621677 3.5124913213751743 0 0 1
4751 69 15 0.053 1.4599407295558797 28.304624546700687 8.838632104931653 2 0 0
1883 24 3 -0.106 1.7006240579757654 24.25650493884231 6.460566965990351 0 0 0
1923 24 15 0.053 3.736412919944108 23.58770190920988 6.834419670256075 0 0 0
5091 72 15 0.053 6.179684369282567 19.992166155960064 0.2748364183853228 0 0 0
1924 24 15 0.053 3.501355461816704 25.21368934615841 5.890087975463095 0 0 0
1929 24 15 0.053 4.068865417977578 25.218079671211626 2.6934911224132967 0 0 0
1925 24 15 0.053 3.072599081846625 22.314032456722394 4.951258519394278 0 0 0
1926 24 15 0.053 4.524208360052819 23.428811332837647 4.5288443949205845 0 0 0
5039 72 4 -0.159 2.8484289708357178 19.91870777754974 7.112203784382574 0 0 0
1921 24 15 0.053 1.1685752596038608 24.845500858232057 5.70112557569104 0 0 0
5084 72 15 0.053 3.777139771280474 20.569745188255077 7.046762248497713 0 0 0
4779 69 15 0.053 6.959943571878537 26.79033003763987 7.654673451713228 1 0 0
2555 33 2 -0.053 6.557748730656233 23.27826818730994 9.554992903607674 0 0 0
1922 24 15 0.053 1.2806924914813511 23.244523207577966 6.369249204325182 0 0 0
1935 24 15 0.053 3.6164823158785397 27.378209687261524 1.3417716634473853 0 0 0
2605 33 15 0.053 7.719028661414196 22.53297182014444 7.14321224041859 0 0 0
4780 69 15 0.053 6.253764273034965 25.37286051087892 6.864318718084719 1 0 0
2155 27 15 0.053 8.108290492473804 24.997759807743833 3.32790673633538 0 0 1
2581 33 15 0.053 6.526183511376614 24.166876564249176 8.864787606769788 0 0 0
2153 27 15 0.053 7.984417260974425 21.991626931829753 3.2636963757108215 0 0 1
2283 29 15 0.053 8.969036488766788 28.63432428002738 7.344471824243573 0 0 0
2607 33 15 0.053 6.1388863721517035 19.967500145352506 7.143623145914495 0 0 0
2609 33 15 0.053 7.446700625339251 20.45271217477101 4.9572842761074725 0 0 0
1908 24 15 0.053 0.3071602319792841 27.44127078163573 3.7411312389683844 1 0 0
5083 72 15 0.053 1.992464894512091 20.589779276006702 7.146860048141225 0 0 0
2584 33 15 0.053 8.683281727025529 22.714802418102035 9.074895440335766 0 0 0
2148 27 15 0.053 5.143755139718634 23.37283814346136 0.1075805020604768 0 0 1
4756 69 15 0.053 4.136055010239111 28.076781526968592 8.402716359077669 1 0 0
1932 24 15 0.053 2.330265019552556 25.21757125184188 1.294717888243283 0 0 0
1934 24 15 0.053 1.9749355577683574 27.72405064041305 1.0452961079715049 0 0 0
1909 24 15 0.053 0.7227736776534617 27.268137479669196 5.3719542346279034 1 0 0
1920 24 15 0.053 1.672435654594076 25.90907627549065 7.895616336435573 0 0 0
2114 27 3 -0.106 8.515817203147948 24.00753925304019 3.439365132820838 0 0 1
1884 24 3 -0.106 3.1721764740896394 24.181720066143882 6.03888782082758 0 0 0
2535 32 15 0.053 1.4350064138534095 19.885170980209296 0.7255859056094701 1 0 0
1885 24 3 -0.106 3.395868328586762 23.367600331943308 4.800550025726772 0 0 0
4778 69 15 0.053 5.2213687132123905 26.419647720016236 7.929688606099921 1 0 0
1886 24 3 -0.106 2.6537187906855775 23.882520101959166 3.525820847538791 0 0 0
1887 24 3 -0.106 3.127435239615662 25.314112120075897 3.255149607005751 0 0 0
1888 24 3 -0.106 2.1617704220623515 25.86550766260129 2.1487122423885805 0 0 0
1928 24 15 0.053 2.9209772250193504 23.20551661951222 2.736777795815811 0 0 0
1927 24 15 0.053 1.5579000448573561 24.02470908009766 3.758295389021737 0 0 0
2568 33 3 -0.106 7.1053687007683255 20.438787880473026 7.141440317217589 0 0 0
2569 33 3 -0.106 7.910454878965644 20.06230807019834 5.870114295512317 0 0 0
1889 24 4 -0.159 2.6088952191167687 27.290464256412612 1.818906025694593 0 0 0
2149 27 15 0.053 7.60261716528525 23.865024517296693 0.9310981351157329 0 0 1
2134 27 15 0.053 5.933800447338683 27.254713069073762 1.3352642331604412 0 0 1
2567 33 3 -0.106 6.824877989929923 21.896188964695288 7.2974323857827565 0 0 0
1930 24 15 0.053 3.357787475562253 26.00118964253739 4.058711987946218 0 0 0
2540 32 15 0.053 1.1269110841206922 21.73602198402098 3.5683648375469383 -1 0 0
2495 32 3 -0.106 0.2491336220861091 19.988588189220458 2.5759040103958166 -1 0 0
1931 24 15 0.053 1.0731651226930143 25.68988905516063 2.5002093981352034 0 0 0
2151 27 15 0.053 5.738293263465439 22.069435294840414 2.4639998415596023 0 0 1
2111 27 3 -0.106 7.016784388579915 22.944920274320214 1.0008153334159948 0 0 1
2152 27 15 0.053 5.8608165577631155 23.812008934898905 2.542156580026895 0 0 1
4710 69 3 -0.106 5.060315073261898 28.663395912575417 6.530707148697631 1 0 0
2603 33 15 0.053 4.985101035549159 22.254188930676122 8.459995259460236 0 0 0
4759 69 15 0.053 4.580504602425939 26.858194883220854 5.685833000568428 1 0 0
2137 27 15 0.053 7.942814307998881 28.756328409189944 1.6019698443962842 -1 0 1
1919 24 15 0.053 2.167314687287655 24.374311675862785 8.534686972972775 0 0 0
4761 69 15 0.053 5.6418479137613 28.125401515954138 4.083382246955717 1 0 0
5088 72 15 0.053 6.305797026931828 19.930221851697482 2.9940905969667466 0 0 0
2154 27 15 0.053 6.88672683583392 22.795072726726683 4.475502270275156 0 0 1
4760 69 15 0.053 7.333512797771827 28.251486044029885 4.857855127750121 1 0 0
4711 69 2 -0.053 5.581342213360283 27.343922056191538 5.990336981869318 1 0 0
4762 69 15 0.053 6.718386611446787 26.669137801378113 4.217257083609256 1 0 0
2496 32 3 -0.106 0.27153710713771617 21.513532913383933 2.915114945473286 -1 0 0
4712 69 4 -0.159 6.461477054746732 27.614622053429613 4.771727037698138 1 0 0
4718 69 4 -0.159 6.023114217989536 26.449360494184706 7.170569152524321 1 0 0
2608 33 15 0.053 7.752697680442974 20.15687295897056 8.00261474862096 0 0 0
4757 69 15 0.053 5.869911035485387 29.089392478436427 7.1277700392379435 1 0 0
4709 69 3 -0.106 3.8843173112153213 28.57525222918613 7.529603086692578 1 0 0
2158 27 15 0.053 8.86481222346832 23.64147177563391 5.517060371372788 -1 0 1
2570 33 3 -0.106 9.431198351068845 20.495215604730266 5.93982965670542 0 0 0
1873 24 3 -0.106 0.06819107930990494 22.911343733008046 8.894150281150797 1 0 0
2150 27 15 0.053 7.797615384841037 22.080573644367355 0.8536535398368473 0 0 1
1882 24 3 -0.106 1.4128625185566503 24.77840301014227 7.892125110975713 0 0 0
2606 33 15 0.053 6.118966804829678 22.18553896909966 6.553458888954095 0 0 0
2130 27 15 0.053 5.9845965626774005 25.428286084062364 0.05996730472348774 0 0 1
1871 24 2 -0.053 0.025328783717917247 24.386091051037116 8.47568413862654 1 0 0
2276 29 15 0.053 8.752599796291806 29.08336884859519 9.72615955038029 0 0 0
2536 32 15 0.053 2.382368168402236 19.830249904172614 2.1829302448219403 0 0 0
1901 24 15 0.053 0.4403116206038394 22.18289292481522 8.109628308795577 1 0 0
2115 27 3 -0.106 9.482416283069579 23.901777815820054 4.644525906629655 0 0 1
2539 32 15 0.053 0.4290214912687287 22.063226716325357 1.9521514781398157 1 0 0
5085 72 15 0.053 2.8629314805811914 19.556608487915796 8.13894365035116 0 0 0
2604 33 15 0.053 6.094191816222622 21.279871708888358 9.281475639708516 0 0 0
2612 33 15 0.053 9.407584771505876 21.618051740860384 6.0061322119969525 0 0 0
2156 27 15 0.053 9.04059462238032 23.827771996545263 2.505062285694525 0 0 1
5092 72 15 0.053 8.397048538599925 19.59516913911402 1.1504845025282007 0 0 -1
2105 27 3 -0.106 7.088181298897576 29.138102487529288 1.0774466028293506 0 0 1
5755 80 15 0.053 9.74877877062789 21.33799813221756 0.18355810258118246 0 0 0
1900 24 15 0.053 0.7542358646884074 22.8414860256262 9.765061156916033 0 0 0
2135 27 15 0.053 5.324454658703445 28.247770759423187 0.17038749926275187 0 0 1
3588 46 15 0.053 2.879753513109998 23.301516277810155 15.596276031486617 0 0 0
3548 46 3 -0.106 0.0807811055816779 28.457553567768404 18.902026821045435 0 0 0
2560 33 3 -0.106 2.106302243789872 23.819986545747664 12.342375048272443 0 0 0
3605 46 15 0.053 5.651388985457915 21.178330452700457 18.61811701028461 0 0 0
2559 33 3 -0.106 3.6478010011429487 23.89963373144627 12.275100559953428 0 0 0
2561 33 3 -0.106 1.6521955030767623 22.393390225132915 12.5846206376558 0 0 0
2583 33 15 0.053 5.876455220550758 25.70546997777277 10.88000028320213 0 0 0
2586 33 15 0.053 3.8871967826335987 22.471451653016445 10.620466976308936 0 0 0
4980 71 15 0.053 0.2194808899128056 20.316464732618954 14.775437384719625 0 0 0
2554 33 2 -0.053 5.7646640817443835 23.590214886139584 10.863272478235997 0 0 0
3587 46 15 0.053 2.97471269520459 24.815934898028175 18.344167456852364 0 0 0
3585 46 15 0.053 1.6199160189982413 25.25262499783308 15.572044697832075 0 0 0
2552 33 13 -0.1268 8.32643180710505 26.01389156644996 12.259200966126365 0 0 0
3765 49 13 -0.1268 4.865867778639995 20.574980207986684 14.533996120168226 0 0 0
3586 46 15 0.053 1.548641179876183 23.72955253833556 17.86587369598432 0 0 0
646 8 23 0.2736 7.766586451124694 24.50272460932118 16.934444746877904 0 0 0
4357 60 20 -0.42 8.689209060367181 28.67107521841404 16.072432253132593 0 0 0
3606 46 15 0.053 4.177572798860714 20.26390944207603 18.53727553861982 0 0 0
4748 69 15 0.053 1.3465078427402293 29.088592343458906 11.473431563865939 1 0 0
3764 49 13 -0.1268 5.926777765964355 20.467286974680796 15.361118989599523 0 0 0
2562 33 3 -0.106 0.1460486612181237 22.38336704830688 12.770610682357747 0 0 0
3582 46 15 0.053 0.7205902683762012 27.505341333582894 16.198029742459916 0 0 0
2551 33 13 0 8.679287023853634 24.294488321419355 10.636541425661964 0 0 0
3793 49 15 0.1268 3.9345909573940285 21.103643262549493 14.813836123785496 0 0 0
661 8 15 0.1268 7.9890136843189365 21.477054961653227 17.509338734627907 0 0 0
3590 46 15 0.053 4.116521779211155 24.266601575229217 16.280343808260376 0 0 0
2580 33 15 0.053 6.074127038814868 22.793104193376568 11.560051578745842 0 0 0
660 8 20 -0.42 6.812836195197008 24.0766354905346 15.985672317004633 0 0 0
3549 46 3 -0.106 1.2407468016385217 27.53616678936351 18.324093226910644 0 0 0
2574 33 15 0.1268 9.596710202419796 27.308192258858632 14.200819801530926 0 0 0
2593 33 15 0.053 1.9601097880692033 21.86052861336724 11.68014824969755 0 0 0
4705 69 3 -0.106 0.5687060141536515 29.2408572182012 10.650445108842181 1 0 0
2591 33 15 0.053 1.8428296996811622 24.398523983956366 13.24031031527528 0 0 0
3792 49 15 0.1268 5.867426560258783 20.935425507924823 16.342261549851493 0 0 0
2582 33 15 0.053 5.922036769736483 24.97029102310481 12.467156879313102 0 0 0
2550 33 13 0 7.8015212676696315 25.07431959186408 11.398369635517895 0 0 0
3580 46 15 0.053 1.3752736645153363 26.815797839262846 19.167955762992104 0 0 0
648 8 13 0 7.2004208280594195 25.577125167702064 19.315743818237927 0 0 0
4932 71 4 -0.159 0.40521912853426567 20.628756773999005 16.889684819454214 0 0 0
2588 33 15 0.053 3.920434506803816 24.934809299195635 12.523376814100281 0 0 0
665 8 15 0.1268 5.754494793850353 26.90140287850387 16.48644612151705 0 0 0
4774 69 15 0.053 1.4629683456131757 26.92274403862537 12.391167998308669 0 0 0
2556 33 3 -0.106 6.302096092001779 24.870475528605834 11.460449972568268 0 0 0
3589 46 15 0.053 3.6604261953104076 22.824131992660867 17.165259991841914 0 0 0
2578 33 15 0.1268 7.7733857826288055 26.673819283540503 13.011599687395496 0 0 0
3561 46 4 -0.159 4.994411856232046 20.488725388281598 19.175786740517506 0 0 0
3584 46 15 0.053 2.812267711461158 26.199455312681057 16.384958474662813 0 0 0
2558 33 3 -0.106 4.224411174588987 23.516589961706497 10.863289589311655 0 0 0
647 8 13 0.0732 6.976266361745846 25.770521484429867 17.9349539933551 0 0 0
3550 46 3 -0.106 0.8625918933959617 26.778241526188758 17.04671571578225 0 0 0
4772 69 15 0.053 0.49906825663531146 26.472605395730447 13.920995239144565 0 0 0
3551 46 3 -0.106 1.896397317199279 25.706376117960886 16.59972591775576 0 0 0
2592 33 15 0.053 2.132247823670254 22.010312399310205 13.443928819717422 0 0 0
3552 46 3 -0.106 2.310969912392315 24.452784932738833 17.46499859684812 0 0 0
2596 33 15 0.053 0.5466598272432646 23.701875462483894 14.571299245037837 0 0 0
3553 46 4 -0.159 3.243539089256141 23.60242162072597 16.580703108355078 0 0 0
2585 33 15 0.053 8.118562950319651 22.261386526731766 10.56698901096049 0 0 0
3763 49 13 -0.1268 4.91661187894445 19.987637181053163 13.24725837048172 0 0 0
2589 33 15 0.053 4.098904479372979 23.201969452102716 13.00494346739317 0 0 0
3791 49 15 0.1268 4.085434559901879 20.04951647198946 12.546345943426576 0 0 0
4747 69 15 0.053 0.31995127992986655 27.137978661397124 10.39426195458754 1 0 0
4366 60 15 0.1268 7.94747236105843 28.760344296051773 12.549840796009358 0 0 0
642 8 13 -0.1268 8.089862614161744 22.07015241402829 18.401880436227373 0 0 0
4716 69 4 -0.159 0.6966948067010081 27.244238810942477 13.077219634357686 0 0 0
2590 33 15 0.053 1.588483512036364 24.242030948038572 11.422028610069898 0 0 0
649 8 13 -0.1268 6.170822838664637 26.792909709157364 17.50282136996956 0 0 0
3581 46 15 0.053 2.1945062061493394 28.156743209906363 18.235997177764162 0 0 0
4981 71 15 0.053 1.868414386090375 20.376197736635547 15.298677074579938 0 0 0
4773 69 15 0.053 1.1543748260037485 28.086106295427026 13.623205742236921 0 0 0
3335 43 15 0.1268 9.576608952212101 28.36040636662911 18.422673255195875 0 0 0
6035 85 15 0.053 9.352916487644096 21.964894963083037 15.868911952099596 0 0 0
640 8 13 0.0732 7.902043691915426 23.510506088687777 18.384390204521452 0 0 0
2557 33 3 -0.106 8.090134779646059 23.125158168248085 9.900340356770073 0 0 0
653 8 6 0 4.702450997004862 28.8277363200062 18.466298832287023 0 0 0
4931 71 3 -0.106 0.8626279927219468 19.92375747650499 15.579395815307807 0 0 0
650 8 6 0 5.550406731565954 27.716014851942205 18.487716155781023 0 0 0
6039 85 15 0.053 8.77931693997906 20.145156113655876 12.036061757916267 0 0 0
4983 71 15 0.053 1.072446350442825 20.4567329619004 17.754737264254892 1 0 0
4982 71 15 0.053 0.30101861135979546 21.73068516009884 16.822964673124964 0 0 0
2544 33 13 0 9.73049824439248 26.172883065247255 12.406017363116607 0 0 0
2587 33 15 0.053 3.566469504158601 24.167725500488665 10.192968515352131 0 0 0
3762 49 13 -0.1268 6.95619998253167 19.54050625218163 15.070677088240384 0 0 0
4975 71 15 0.053 1.9917302841646658 19.553742860505697 13.37473151171448 0 0 0
3607 46 15 0.053 5.558149553490209 19.61699302038464 19.402504400089963 0 0 0
1467 18 15 0.053 0.08318298870814544 22.67894334153628 19.284127270209183 2 0 0
3594 46 15 0.053 3.461577568874011 26.96646325610117 23.367568379648908 0 0 0
3319 43 3 -0.106 6.710985463273642 24.144905214005945 25.615029914321518 0 0 0
3357 43 15 0.053 4.355130809651684 21.7084858552986 27.722157482678153 0 0 0
3322 43 3 -0.106 6.441970032154744 21.346782255031318 28.288386091973475 0 0 0
3311 43 13 0 9.330313716331917 27.08924168793295 22.25233581471228 0 0 0
3360 43 15 0.053 2.4163263379685027 20.234820323035976 27.775167866986074 0 0 0
3353 43 15 0.053 7.066807150629131 21.35950068519591 26.166874229691217 0 0 0
3356 43 15 0.053 5.040704578879265 20.169118123832696 27.0235654627021 0 0 0
3638 47 15 0.1268 1.7845964924700473 24.252485602850445 27.478948365797716 1 0 0
645 8 13 -0.1268 7.927183914948884 22.280600132599968 20.898978579927668 0 0 0
3303 42 15 0.053 3.939924567096189 25.17286460668385 27.58857682508106 1 0 0
3321 43 3 -0.106 7.089920858601486 22.02486331907838 27.031035821357555 0 0 0
3315 43 2 -0.053 8.355010728658563 27.225348199110886 24.69624398929489 0 0 0
3341 43 15 0.053 9.22616891855837 27.585035126395105 25.33326313922445 0 0 0
3340 43 15 0.053 7.634698076276631 25.447939694271987 23.758691811501176 0 0 0
3596 46 15 0.053 3.8552729477849166 24.589063000143884 24.002779754079484 0 0 0
3597 46 15 0.053 4.121410141724919 25.33988319627458 21.627150624770724 0 0 0
3559 46 3 -0.106 4.151854983907405 22.65604751242215 20.30221929884222 0 0 0
3569 46 15 0.053 1.6950152262980271 29.070534340285132 23.34323068374363 0 0 0
3318 43 3 -0.106 8.118944507818803 24.73015116924021 25.661229093664026 0 0 0
3642 47 15 0.1268 0.9048677577439764 26.015146365204266 28.73206221178635 1 0 0
651 8 13 -0.1268 6.534809351940234 26.41539614623053 20.32466387356527 0 0 0
3612 47 13 -0.1268 0.76260327266887 22.30730386736813 27.083184586188683 1 0 0
3346 43 15 0.053 8.126887317568992 25.293617278796752 26.586601610446174 0 0 0
3599 46 15 0.053 3.0294883427066495 22.53643001688207 22.159345980781307 0 0 0
644 8 13 -0.1268 8.12661740160945 21.537352490166622 19.712587520899255 0 0 0
3591 46 15 0.053 1.466933716023487 26.916233457938134 22.094187549253423 0 0 0
3326 43 3 -0.106 7.080609078060185 27.637793156151695 25.505583377461523 0 0 0
3573 46 15 0.053 0.06896001823257414 27.618174675501393 25.49915841842611 0 0 0
664 8 15 0.1268 7.902543065057938 21.856538029244753 21.900938581947656 0 0 0
3257 42 4 -0.159 4.38273895280231 26.096701985621426 27.988281528068754 1 0 0
3560 46 3 -0.106 4.591720927620141 21.269153485620457 20.428470597797958 0 0 0
5885 83 3 -0.106 3.7331213013485653 20.097571891860444 24.412953206641557 1 0 0
655 8 24 0.026 5.022965866328657 28.28458459723916 21.24847999827146 0 0 0
1463 18 15 0.053 0.17408565288001634 20.26337243632735 19.851630358817584 2 0 0
3317 43 3 -0.106 8.52230276128587 27.863919770504687 23.290099709417692 0 0 0
3593 46 15 0.053 2.640266664104111 26.367460597659214 24.896238417706538 0 0 0
1468 18 15 0.053 0.7919233069789274 23.034141223376658 20.87880559446249 2 0 0
3348 43 15 0.053 6.552185892875849 23.568414526827727 24.706515101701026 0 0 0
3349 43 15 0.053 6.056100748569725 25.034198535315035 25.549019808660997 0 0 0
3554 46 3 -0.106 1.301940195291993 26.895149248045076 23.15562767738942 0 0 0
3602 46 15 0.053 3.314715124187701 22.734755755492085 19.639139183217182 0 0 0
3350 43 15 0.053 5.277250446716866 23.17938606964296 26.878097371951895 0 0 0
662 8 15 0.1268 7.425958551868412 24.233462524756366 21.655798311673948 0 0 0
3351 43 15 0.053 6.5972280753789985 23.968972557077805 27.791560412817912 0 0 0
3327 43 3 -0.106 6.586076406361335 29.05641820045986 25.240586323290476 0 0 0
3352 43 15 0.053 8.175427556739134 22.23622411698806 27.272736607813073 0 0 0
3347 43 15 0.053 8.806951829612993 23.881449843475345 25.89550815444137 0 0 0
3543 46 2 -0.053 0.9133439755768877 28.3064421944796 23.59438955900346 0 0 0
3324 43 3 -0.106 4.283605905602559 20.05413916217374 29.054718060920617 0 0 0
3320 43 3 -0.106 6.390391846324909 23.34426960380537 26.890134834078594 0 0 0
666 8 15 0.1268 6.670946668619468 26.191094153496785 21.394756916873085 0 0 0
3601 46 15 0.053 4.941636662379042 23.334339934533894 19.80112691922026 0 0 0
61 1 15 0.053 8.572243014743398 29.0946423897692 28.889852413030017 0 0 0
5921 83 15 0.053 3.597987064929832 20.734959795687935 23.498520414518136 1 0 0
3604 46 15 0.053 5.440670698047704 21.2391502843871 21.189756027466352 0 0 0
3600 46 15 0.053 4.613739276606984 22.92472343088996 22.360847239418604 0 0 0
3592 46 15 0.053 0.4815384802665295 26.249980118812125 23.443917327906036 0 0 0
643 8 13 -0.1268 7.766511611939215 23.632183994068825 20.808283116985844 0 0 0
3363 43 15 0.053 7.36046916127931 27.498774505417533 26.607587410133668 0 0 0
3555 46 3 -0.106 2.680986552106415 26.378394594211215 23.70816040411339 0 0 0
3314 43 2 -0.053 8.506709427026843 25.62720411561701 24.477162958284886 0 0 0
3364 43 15 0.053 6.231719373863794 26.921816165222594 25.234642283119562 0 0 0
3556 46 3 -0.106 2.938370016686721 24.910287615908445 23.362549085631066 0 0 0
3295 42 15 0.053 4.399053190420297 23.687596819507178 29.00874248966588 1 0 0
3598 46 15 0.053 2.4667879708839267 24.815641973676094 21.286183388115084 0 0 0
3557 46 3 -0.106 3.333116451713696 24.60660828922472 21.911297320772906 0 0 0
3545 46 3 -0.106 0.5793910081777106 28.44199119260224 25.091056319125087 0 0 0
3558 46 3 -0.106 3.8258932738988127 23.151995851665763 21.705764405969994 0 0 0
3595 46 15 0.053 2.0899557963825757 24.23772569711598 23.64271930889537 0 0 0
3313 43 13 -0.1268 9.41782121015821 27.611523080979456 20.98575505763184 0 0 0
3640 47 15 0.1268 1.5925374069879972 21.88054546354187 26.501100200192827 1 0 0
663 8 15 0.1268 8.202835847244652 20.439210778870322 19.671037816518176 0 0 0
3354 43 15 0.053 6.510718016417034 22.044721681505774 29.141516562780964 0 0 0
3345 43 15 0.053 7.4939500947176425 27.966241862680008 22.854269650287684 0 0 0
3339 43 15 0.1268 8.819265529396441 28.4532988604753 20.71098833324379 0 0 0
3302 42 15 0.053 3.944940645686321 26.947521838831715 27.464267175972214 1 0 0
3603 46 15 0.053 3.847934044700698 20.6536277949968 20.961656037378326 0 0 0
652 8 14 -0.013 5.804267096002026 27.414670982174737 19.747985179182376 0 0 0
3323 43 3 -0.106 5.01941426473936 20.841514644284782 27.986600048147498 0 0 0
3301 42 15 0.053 5.462315571835637 25.96793744213521 27.777489931416085 1 0 0
3576 46 15 0.053 1.3925171140243535 29.113759303937506 20.546927398334084 0 0 0
3572 46 15 0.053 1.5502568428691497 28.447950530974968 25.66760445546055 0 0 0
5920 83 15 0.053 3.7413283801607276 20.751642215647443 25.2661181885548 0 0 0
3547 46 3 -0.106 0.3765716412476103 29.06064271504074 20.336695253816067 0 0 0
3367 43 15 0.053 5.483919262191419 29.1898946698832 27.11832030198344 0 0 0
5923 83 15 0.053 5.96704298436229 20.34780269438265 24.042833321338414 1 0 0
3355 43 15 0.053 7.098111615001081 20.479800199045464 28.46260087625489 0 0 0
3610 47 13 -0.1268 0.8629570508527 23.616823872271215 27.51585271526138 1 0 0
1464 18 15 0.053 0.760064468642989 20.54960087355606 21.46403974130327 2 0 0
3344 43 15 0.053 8.963851816549546 28.911145195862694 23.292682133131116 0 0 0
3368 43 15 0.053 4.444655039198094 28.626053773043257 25.836595909814854 0 0 0
654 8 14 -0.013 4.436196473007928 29.219014193908723 19.72595169481457 0 0 0
5918 83 15 0.053 1.6492672453226307 19.545776241074773 25.086445791804604 1 0 0
3325 43 4 -0.159 2.842842167812979 19.72626246346577 28.678845054556163 0 0 0
3365 43 15 0.053 6.448903275097547 29.132308831968988 24.098945502337035 0 0 0
641 8 13 0 7.824585593213443 24.299486072762736 19.584560768884668 0 0 0
2123 27 15 0.1268 9.2909552768904 20.912397987980036 35.52944632150011 0 0 1
4283 58 13 -0.1268 9.46407372324846 20.92376270960943 30.44517203639836 0 0 0
3669 47 15 0.053 0.15040519529093324 26.303381276150574 32.62357164469169 1 0 0
4288 58 13 -0.1268 5.477708629454539 21.54274663662326 33.332636932739774 0 0 0
4289 58 13 -0.1268 4.5451274559383466 20.78857401806619 34.05634624522748 0 0 1
2097 27 13 -0.1268 9.17929503061739 21.891898848519276 35.18556532057678 0 0 1
2099 27 2 -0.053 6.486869074497049 23.29604058310571 37.52540232580157 0 0 1
30 1 4 -0.159 3.8614965373288213 28.725480976260258 35.84378880034887 -1 0 0
2110 27 3 -0.106 6.005851736848693 22.783880817031665 38.92971618553184 0 0 0
76 1 15 0.053 3.01706077070571 28.017757419270144 35.64620125066445 -1 0 0
3678 47 15 0.053 2.8111511786900754 24.385395744928516 36.538633821461076 0 0 0
2132 27 15 0.053 7.351847942161669 27.643116683890756 37.71200437262252 0 0 1
3293 42 15 0.053 2.2078589908197648 24.27134735608652 30.296380795470572 1 0 0
4298 58 15 0.1268 7.0646476741579445 23.788133681120257 31.710967323233977 0 0 0
29 1 3 -0.106 5.165255113039278 28.46105556040343 35.098131619944944 -1 0 0
4300 58 15 0.1268 5.43893878745607 22.68472087541116 33.509650094368475 0 0 0
27 1 3 -0.106 6.1114459262390115 27.58565222291995 33.06409295401727 0 0 0
3255 42 3 -0.106 4.83018089733373 25.19578658861515 30.45293723308185 1 0 0
4301 58 15 0.1268 3.8094765041033 21.32298644486958 34.65896647953084 0 0 1
4280 58 13 0 9.602167707490283 22.261223840679 30.102818857910766 0 0 0
3294 42 15 0.053 2.552524906589833 22.666527329288396 29.67741404333506 1 0 0
2127 27 15 0.053 6.189438790669777 25.0516482949896 35.6434865330103 0 0 1
2125 27 15 0.053 5.454158718666054 23.388906491516657 36.89877348001233 0 0 1
65 1 15 0.053 7.2961677829299445 28.245688587744308 30.484444976479327 0 0 0
2095 27 13 0 8.24675364412816 22.740923211435646 35.79732483800426 0 0 1
73 1 15 0.053 5.929807154672608 27.82489447217275 35.73157504543561 -1 0 0
5093 72 15 0.053 8.343547061059295 19.683417930616432 38.47859867539533 0 0 0
4284 58 13 0.0732 8.371016582315097 20.565869984592634 31.206617759481993 0 0 0
3287 42 15 0.053 1.912837953840525 20.651051349588403 33.36979735518506 1 0 0
71 1 15 0.053 4.123614735072623 28.361176094878946 33.16307313013214 0 0 0
3288 42 15 0.053 1.5559064701633405 22.132509031689967 34.287144376291465 1 0 0
3635 47 3 -0.106 2.1837847274254134 24.756450166873297 37.368481052640306 0 0 0
3298 42 15 0.053 4.684206000225899 25.531240729765372 31.533242513396868 1 0 0
70 1 15 0.053 4.215140601325865 26.840942227523325 33.87518251999491 0 0 0
3675 47 15 0.053 0.48708596526771203 25.97389429257062 37.558237456467744 0 0 0
3290 42 15 0.053 0.9129121284398118 21.625269675584345 31.377137529668424 1 0 0
3291 42 15 0.053 3.387128696330307 21.867208978422077 31.821921833731388 1 0 0
68 1 15 0.053 6.9353898556176015 27.08425690807113 33.69060151520117 -1 0 0
4292 58 20 -0.42 8.145715032890429 25.78498160581979 29.572078017596553 0 0 0
3292 42 15 0.053 3.075393477181516 23.36645789911505 32.68364393088749 1 0 0
4285 58 13 0 6.4002353042026146 20.943673369107284 32.52400203587024 0 0 0
3297 42 15 0.053 5.918670245451281 25.311116658947306 30.41278862673539 1 0 0
28 1 3 -0.106 4.823536456290706 27.76105819901086 33.7820686911418 0 0 0
4278 58 23 0.2736 9.18991924953739 24.90635686688285 30.136966700478084 0 0 0
2124 27 15 0.053 8.171558581240355 24.613788223967244 37.921243948131064 0 0 1
26 1 3 -0.106 6.694547505155156 28.945037966190547 32.49104585186205 0 0 0
2100 27 3 -0.106 7.235590008431623 25.109744971425606 35.97045514262323 0 0 1
3264 42 15 0.053 0.7229975043721495 19.615769682183192 35.50326697041474 2 0 0
69 1 15 0.053 6.065647836693014 26.785992609250183 32.26459986164542 0 0 0
3672 47 15 0.053 0.657919715719395 27.36018469955735 34.513957917764024 0 0 0
3636 47 3 -0.106 1.3758623961926275 23.716053900909845 38.00792622317528 1 0 0
3358 43 15 0.053 4.382131460851896 20.615741624166052 29.957674329352525 0 0 0
2128 27 15 0.053 6.611136607227866 21.534782873481472 36.49765575381349 0 0 1
2098 27 2 -0.053 7.160181249201557 24.679823868049393 37.47125783157265 0 0 1
3676 47 15 0.053 1.8549937891544557 26.814162019587172 36.83448851268866 1 0 0
2103 27 3 -0.106 7.121123079242166 27.097279496628556 38.57468193737002 0 0 1
2122 27 15 0.1268 9.339881617776552 25.649249589643738 34.37458247472853 0 0 0
4282 58 13 0 7.465175184724951 21.520551023956404 31.64762190568182 0 0 0
3254 42 3 -0.106 4.332171933050873 23.766027985953155 30.09843860750234 1 0 0
3300 42 15 0.053 3.101517624266452 26.289170160433322 29.83332711889587 1 0 0
64 1 15 0.053 8.616775823775992 27.99444051988027 31.584941302486683 0 0 0
2131 27 15 0.053 5.489336460525188 26.084917185043995 37.62609110949907 0 0 1
3361 43 15 0.053 2.110046638105074 19.94378240333357 29.51042487536492 0 0 0
2126 27 15 0.053 7.571046198650107 26.11255711775415 35.795609721881405 0 0 1
2129 27 15 0.053 7.980996074814393 21.653013679811387 37.631832116562464 0 0 1
3252 42 3 -0.106 2.719597594950069 22.725424158264822 31.86572102560539 1 0 0
3634 47 3 -0.106 1.3006710368900412 25.839168917312527 36.82236425166947 0 0 0
3679 47 15 0.053 0.5940966956796323 23.230763823861977 37.354577894311156 2 0 0
3250 42 3 -0.106 1.2160892859351913 21.468010717906054 33.473219881031724 1 0 0
3677 47 15 0.053 2.888895399914673 25.19879439444567 38.09529387627606 0 0 0
3251 42 3 -0.106 1.3003421317962445 22.250843323422135 32.16227266325741 1 0 0
3680 47 15 0.053 0.8569339817293778 23.98346254521306 38.9594672709107 1 0 -1
4281 58 13 -0.1268 7.667080191730337 22.908809306744594 31.43692100353325 0 0 0
2101 27 3 -0.106 7.344299008771628 22.178818361887583 36.92391145539936 0 0 1
4279 58 13 0.0732 8.718202009605504 23.250675896333632 30.580598534376406 0 0 0
25 1 3 -0.106 7.694802704188404 28.73534308994224 31.350097435856217 0 0 0
3256 42 3 -0.106 4.186563389164501 26.239546846242884 29.520870367215906 1 0 0
3299 42 15 0.053 4.732568640414192 27.196225398491197 29.77384574339141 1 0 0
5101 72 15 0.053 3.63749820950074 19.78065906557188 38.69877040432875 0 0 0
2094 27 13 0 8.226761851237145 24.12789328806404 35.40869481500212 0 0 1
3637 47 4 -0.159 2.3266399579245634 22.512779537068464 38.306415906692706 0 0 0
3673 47 15 0.053 1.285886113123857 24.913766013686438 34.86761606691253 1 0 0
3683 47 15 0.053 1.8136817399689116 21.61140458191404 38.9106366059853 0 0 0
3253 42 3 -0.106 2.900859339487811 23.407129288166782 30.48381536485303 1 0 0
1513 19 15 0.1268 0.23391811905037724 29.002135971078502 35.69889596149876 1 0 0
3296 42 15 0.053 4.97894175600537 23.011563422260053 30.555890376128048 1 0 0
3633 47 3 -0.106 0.6367402920298812 25.493915627004363 35.44410032070243 1 0 0
2102 27 3 -0.106 6.373777233659515 25.798322534003194 38.199076404961545 0 0 1
2096 27 13 -0.1268 9.239136339244666 24.570996747106758 34.550722667168706 0 0 1
2133 27 15 0.053 8.119864493367581 26.819677437829586 38.943249771242776 0 0 0
3682 47 15 0.053 2.7632112447509596 22.218745526727915 37.34965947370911 1 0 0
3289 42 15 0.053 0.6515449097830424 23.10344695780471 32.15666831872957 1 0 0
5100 72 15 0.053 4.167787898983717 19.95502033225823 37.03270099186207 0 0 0
1994 25 15 0.053 9.40646450085428 28.570960414804503 37.99809300072099 0 -1 0
2147 27 15 0.053 5.664573867107038 21.73928001652939 38.80444827858426 0 0 1
1993 25 15 0.053 9.186330768152006 28.974728830773405 36.28333166262205 0 -1 0
75 1 15 0.053 3.9391285341264166 28.893393634501695 37.02183326204686 0 0 0
3681 47 15 0.053 3.0570129021002024 22.830319323725533 39.02337270949402 0 0 0
1880 24 3 -0.106 0.373810320507102 31.474052953809903 4.797705184184224 2 0 0
6052 86 3 -0.106 5.249575772698825 35.013914507453855 5.303258743058162 0 0 0
4707 69 2 -0.053 2.598843013207844 30.034451189012696 9.345060458908495 1 0 0
5833 82 5 0.001 2.4614568968080204 33.28153607900267 2.3124670576606032 0 -1 0
1918 24 15 0.053 0.07786938306616698 33.14023744430494 6.159776133310528 2 0 0
6083 86 15 0.053 4.233521371466375 34.64215252669317 5.3500616176222655 0 0 0
6088 86 15 0.053 4.9343393522233185 32.51829410479903 6.261047144164448 0 0 0
6091 86 15 0.053 4.5815110928255045 34.1220239092332 8.871227419897362 0 0 0
6085 86 15 0.053 7.358965245840502 34.35395242172662 5.7000815510882 0 0 0
6087 86 15 0.053 6.636156870859493 32.05410727482779 6.1776061777076 0 1 0
1916 24 15 0.053 1.1466703321742409 31.79269144179936 6.788876012738843 2 0 0
2107 27 3 -0.106 6.088341138697661 31.503135470223583 1.4974497571574905 -1 0 1
2285 29 15 0.053 9.274236215449205 31.594694787541613 6.712654687976549 0 0 0
4775 69 15 0.053 2.00169218506563 32.17490236020535 8.97066761403164 1 0 0
5832 82 22 -0.272 2.8955977872436867 33.4125934974962 0.971818827085166 0 -1 0
6084 86 15 0.053 5.363841940597187 35.85440243665494 5.999214416093114 0 0 0
1508 19 3 -0.106 4.20701707948094 38.037748869148544 0.594868324907001 0 0 1
2291 29 15 0.053 9.41775497970448 32.13261132032751 4.3863709977610785 0 0 0
1879 24 3 -0.106 0.6560553925172277 30.005463227014378 4.656516148336966 1 0 0
6056 86 3 -0.106 5.663430158814857 34.23166115592997 8.689542419820851 0 0 0
5831 82 21 -0.45 3.0962596285419 31.144292651079457 0.84031832539161 1 -1 1
5612 78 15 0.053 2.4182214119531613 37.91664185207349 8.371765258680425 1 0 0
2254 29 3 -0.106 8.914267572542107 29.665699322916915 7.596823012824993 0 0 0
2286 29 15 0.053 8.701161645913158 30.048297072315687 4.856536210374885 0 0 0
5614 78 15 0.053 1.8487155306993177 35.64422196578182 6.398428285249339 0 -1 0
2136 27 15 0.053 7.3433413231983415 29.73596699536072 0.14060197460910903 0 0 1
1688 21 15 0.053 1.0081790615324382 38.34775913476854 4.582039382004785 1 0 0
5314 74 15 0.053 8.4645746808007 36.69466631088956 8.800230679560903 0 0 0
6055 86 3 -0.106 6.240286161755078 33.03111727597397 7.942747001096016 0 0 0
1552 19 15 0.053 3.9443346672881865 38.45394743968462 1.5932599488236734 0 0 0
1687 21 15 0.053 0.10107793597086609 36.55845178940612 3.258799833342315 1 0 0
1653 21 4 -0.159 0.5197582437884884 38.70469042028428 3.675057583932625 1 0 0
5615 78 15 0.053 0.5272444535756399 34.50779423425748 8.097423483456486 0 0 0
6082 86 15 0.053 4.210461179722543 36.097742529063396 3.660553149835008 0 0 0
2141 27 15 0.053 5.5574647042595515 31.55745978765574 0.6008406657042036 -1 0 1
2145 27 15 0.053 8.522971899547263 34.0194113816255 0.8261167076550329 -1 0 1
5609 78 15 0.053 4.42413541379529 37.415704286299636 6.742849925376183 0 0 0
6086 86 15 0.053 6.438623832873327 33.42944974066435 4.5116168005188975 0 0 0
2140 27 15 0.053 5.483587593499192 32.09045417668808 2.2618561007280182 -1 0 1
5867 82 15 0.053 2.351347014113328 34.28449613653948 2.803270140016495 0 -1 0
5610 78 15 0.053 3.0311701580226234 37.31460324950445 5.481356568061848 0 -1 0
6053 86 3 -0.106 6.315920442013149 33.925673059201074 5.520785350744925 0 0 0
2139 27 15 0.053 5.279819039486696 29.636438466945936 2.2979759567439304 0 0 1
5589 78 3 -0.106 0.7605930815445985 35.56534403722428 8.250837670579735 0 -1 0
6050 86 9 -0.1268 6.415070565337772 36.708254105045 3.829896499498041 0 0 0
6049 86 9 -0.1268 6.38164405535161 38.00504473156368 3.5058675473496463 0 0 -1
5341 74 15 0.053 9.514036831414412 34.866847237013914 7.423209091232865 0 0 0
5587 78 3 -0.106 2.218383661944824 37.467837139572055 7.399126622471698 0 0 0
6051 86 3 -0.106 5.272779221413357 35.76216786320353 3.8958286311430177 0 0 0
4754 69 15 0.053 2.9612418968736183 30.562632242912894 7.162175894302081 1 0 0
1913 24 15 0.053 1.500652695610262 29.797541031807906 5.358131228479734 2 0 0
2138 27 15 0.053 6.884417840505623 30.105053800032614 2.953142905186138 -1 0 1
5868 82 15 0.053 3.2497526021251946 32.77224322239393 2.877409846878395 0 -1 0
6054 86 3 -0.106 5.926725888104719 32.82638605548726 6.483574004932596 0 0 0
2282 29 15 0.053 7.845343527986201 29.989513442475683 7.54028625909136 0 0 0
1881 24 4 -0.159 0.2718191685910933 32.02014812094318 6.1965188848237345 2 0 0
5267 74 4 -0.159 9.143414367132378 36.449752490532184 9.61905784344093 0 0 0
2106 27 3 -0.106 6.301303660745504 30.066590749216044 2.050448001154923 -1 0 1
6080 86 15 0.1268 7.404272868575818 36.32213866955721 4.249580219698413 0 -1 0
1690 21 15 0.053 1.246523854591339 39.022214833364984 2.9186474142356924 2 0 0
6089 86 15 0.053 7.3351676134849795 33.04875359756523 8.040786554065946 0 0 0
6092 86 15 0.053 5.783002878314509 35.152645992246754 8.119736634570863 0 0 0
4753 69 15 0.053 4.417795817310737 30.542002851548677 8.10389046838601 1 0 0
6081 86 15 0.053 5.4302388538994295 34.960343296863286 3.1587547191535816 0 0 0
4708 69 3 -0.106 3.4491106244122296 29.969193189451776 7.9462446289421385 1 0 0
5869 82 15 0.053 1.476335728166236 32.719447327823296 2.419892948019852 0 -1 0
1912 24 15 0.053 1.1648521123947653 29.861434346599342 3.704782641179819 1 0 0
1915 24 15 0.053 1.0857690051988025 32.09100140417238 4.240387820142921 1 0 0
5308 74 15 0.053 8.352363511777336 38.7748476021038 8.447940906929485 0 0 0
5588 78 3 -0.106 1.9543580779435208 35.947270872704415 7.4372826658301 0 -1 0
5312 74 15 0.053 9.491217801978147 37.025395819031814 6.784228375378193 0 0 0
2146 27 15 0.053 6.919611907714883 34.33836166122194 1.1630206004458719 -1 0 1
6078 86 15 0.053 8.481325994218675 38.34441503324541 3.978240708888083 0 0 -1
2250 29 2 -0.053 9.330643862719196 29.756948037905506 9.127751141485 0 0 0
1550 19 15 0.053 2.5039546356216706 36.52757202707398 0.5109556890938759 0 0 1
6090 86 15 0.053 5.893429338584379 32.1806608657132 8.536609063660618 0 0 0
6079 86 15 0.1268 5.452101585751676 38.55567998748946 3.310792220614488 0 0 -1
4750 69 15 0.053 0.6296072631716921 29.884688001948394 8.586432131950643 2 0 0
5613 78 15 0.053 2.869598157279523 35.45705931175451 7.754725352337776 1 -1 0
5830 82 12 0.5620000000000001 2.9375231094000522 32.227306581635474 0.30028595331851243 0 -1 1
6072 86 15 0.053 9.346559171535652 37.56607458366216 1.8472954394068906 0 0 1
2143 27 15 0.053 7.6628332231429095 32.43677397800262 2.502516355139318 -1 0 1
6048 86 3 -0.106 7.5850288617160295 38.82983063557943 3.718168416686868 0 0 -1
2142 27 15 0.053 8.260671310267037 31.588220888272527 1.213170504665369 -1 0 1
6095 86 15 0.053 4.8583703817447885 38.47038921916697 9.483721977216128 0 0 0
5611 78 15 0.053 1.351357311018169 37.971987895538355 6.938428803249458 1 0 0
1547 19 15 0.053 1.496708418446135 38.95717319604009 0.02761041778654323 0 0 0
1551 19 15 0.053 4.813074873956486 37.07112812261992 0.7992895464155954 0 0 1
4706 69 3 -0.106 1.2751998083117078 29.315346940896852 9.307392596179657 2 0 0
2109 27 4 -0.159 7.5461847723570905 33.58375252766821 0.692165771206904 -1 0 1
6045 86 3 -0.106 9.326302688891035 38.36183838756622 1.0841375385032965 0 0 1
2108 27 3 -0.106 7.427944085182822 32.25229756717056 1.4541647411875036 -1 0 1
5586 78 3 -0.106 3.488650768533479 37.79643562450429 6.392043581417583 0 0 0
6073 86 15 0.053 7.243692989903368 38.36054681335929 0.9247790649722728 0 0 1
4758 69 15 0.053 4.833845617139586 29.340822126557395 5.629594485780483 1 0 0
2278 29 15 0.053 8.120919399454326 31.39936697725845 9.741984280099157 0 0 0
2256 29 3 -0.106 9.72775053976331 29.949263396118507 5.321765423670935 0 0 0
5616 78 15 0.053 0.012812560411518348 36.2304757818113 7.897030632077245 0 -1 0
4717 69 4 -0.159 2.423012810849685 31.485839844645664 9.748950410816866 1 0 0
2252 29 3 -0.106 9.17444645873317 31.12384050812071 9.716119549891983 0 0 0
670 8 15 0.1268 2.5747306833701478 31.892554845879825 19.149656764008377 0 0 0
2274 29 15 0.1268 8.465320643686983 32.82330589831452 11.550662104283548 0 0 0
1100 13 15 0.053 0.8518995552074864 35.47378101756348 17.232540957529057 1 0 0
4352 60 13 -0.1268 5.501261973123957 31.715221201205654 13.644053062035663 0 0 0
5624 78 15 0.1268 1.3172677147429106 34.691014897830186 14.422006908907525 0 -1 0
4350 60 13 0.0732 7.255892496488217 30.172040687088472 14.186141675760641 0 0 0
4348 60 13 0.0732 7.387809493006416 31.0110735608252 16.688787056517643 0 0 0
6060 86 22 -0.272 5.330652359579026 36.463605961691286 9.878330545789249 0 0 0
5625 78 15 0.053 2.5106748788534947 32.96268530457429 14.850484257075216 0 -1 0
5618 78 15 0.053 1.7007434516276423 34.65644287205527 9.975207655973938 1 -1 0
2242 29 13 -0.1268 9.123305256029317 33.43227250327707 14.219148552533918 0 0 0
3963 51 15 0.053 2.8732149951050476 38.031934987654644 18.586842737817584 0 -1 0
2826 36 15 0.053 8.215022700259983 38.54267914543625 18.34873203628301 0 -1 0
4344 60 13 0 6.6859405932512335 32.23846328277456 18.6555333454378 0 0 0
5627 78 15 0.053 1.264265510594622 31.213636884082227 16.161055975837574 0 -1 0
4349 60 13 0 6.264116093673099 31.12447448214829 14.609831888794972 0 0 0
4776 69 15 0.053 3.4201863786265205 31.939564634446203 9.934098191462382 2 0 0
263 4 11 0.4214 4.887058399020056 37.017893246980556 15.576238149130935 0 0 0
2248 29 13 -0.1268 9.234403157514395 32.24784375286678 12.005566946236433 0 0 0
264 4 4 -0.159 3.3751624173644243 37.12802207479799 15.645321910389894 0 0 0
265 4 4 -0.159 7.659852113402501 37.3697841427126 14.326040573733676 0 0 0
2825 36 15 0.053 8.380364297836168 36.41148742377505 17.315379348255185 0 -1 0
1099 13 15 0.053 0.6295262414276874 37.185345220007285 17.296702478597258 1 0 0
4351 60 23 0.2736 8.4292507645296 29.96231170338924 15.558170021081843 0 0 0
6059 86 21 -0.45 5.2708867514995195 35.59364595557211 11.919551097467226 0 0 0
5594 78 9 -0.1268 1.0217106542437213 33.823370303088424 13.799786841544746 0 -1 0
266 4 21 -0.4214 5.344321492944061 35.91946530125778 15.410614304172885 0 -1 0
4362 60 15 0.1268 4.710790305774596 32.947004901509686 15.907871819293002 0 0 0
4353 60 13 -0.1268 5.497813503404127 31.181640725414034 12.340102168379486 0 0 0
6061 86 5 0.001 4.995080490669612 37.775058531630165 10.349339232158755 0 0 0
2240 29 13 0 9.60291579821044 32.408248584414004 13.371286855072627 0 0 0
5626 78 15 0.053 1.8189693532649396 31.880629252406802 13.668970324252411 0 -1 0
5597 78 3 -0.106 0.1953990758678958 33.02365547689751 16.59356974767623 0 -1 0
4364 60 15 0.1268 4.9109570861460945 32.627217837870724 13.87674946461099 0 0 0
2792 36 3 -0.106 8.468946200400516 37.749659293136794 19.07909181632063 0 -1 0
6057 86 3 -0.106 6.343587205048333 34.43665329160273 10.081974291632921 0 0 0
5596 78 3 -0.106 0.7237533602581869 32.006293007471385 15.55320137740975 0 -1 0
5622 78 15 0.053 0.6261635804968005 36.05937015274922 12.420093755442078 0 -1 0
4354 60 13 -0.1268 7.240367786329415 29.523160505736495 12.953490195578091 0 0 0
5315 74 15 0.053 8.575328211648452 36.69314695169432 10.547758913239669 0 0 0
2824 36 15 0.053 8.607658519216637 35.49257196650135 18.880014116522936 0 -1 0
657 8 13 -0.1268 3.432046761032371 30.707202781064623 17.755716727052818 0 0 0
4356 60 20 -0.42 3.5130114131630386 34.514060502279115 18.810575013472125 0 0 0
4355 60 13 -0.1268 6.367725784020629 30.134111548462407 12.025281807476446 0 0 0
4342 60 23 0.2736 4.917382990521576 34.25306456378322 18.894437657580674 0 0 0
5630 78 15 0.053 1.1058087164288262 33.444041404383775 17.061075316888342 0 -1 0
4365 60 15 0.1268 4.893162698924484 31.65769072394529 11.564888204201793 0 0 0
3930 51 3 -0.106 2.6028773881152323 38.89498124817165 19.185733951350592 0 -1 0
2791 36 3 -0.106 8.925772928799251 36.42061304846356 18.307320675979252 0 -1 0
5593 78 9 -0.1268 0.3647839662925796 33.925320474504005 12.662707350628832 0 -1 0
308 4 15 0.053 7.179872650304349 37.24550044420367 13.298417957346166 0 0 0
4777 69 15 0.053 1.8117489519995376 31.672331330001345 10.661946233115255 1 0 0
4363 60 15 0.1268 8.291857150494359 30.749995807644385 18.687878676196508 0 0 0
4343 60 13 0.0732 5.764827760134491 33.00961222325739 17.848418408073908 0 0 0
668 8 15 0.1268 2.9501814697382054 31.261956539251532 16.961686266521422 0 0 0
4347 60 13 -0.1268 7.549307276244736 31.341685351483722 18.045039966344344 0 0 0
5290 74 15 0.053 8.543071041301822 38.432517076904766 11.019014647325601 0 0 0
2244 29 13 -0.1268 9.640339520274354 33.56192624389551 15.510201967734389 0 0 0
2272 29 15 0.1268 9.19381000874049 34.283526924443066 16.23386745951801 0 0 0
4345 60 13 -0.1268 5.545700070213482 32.58584626390488 16.57081701761285 0 0 0
306 4 15 0.053 7.6565705473913255 36.36729748873078 14.747346947362269 0 0 0
235 4 13 0 5.712447720862718 38.285962491872645 15.729080525447827 0 0 0
656 8 13 -0.1268 4.178115527238739 29.621129925304203 17.396458779925958 0 0 0
4346 60 13 0 6.386515952565871 31.660589182739212 15.947470976439353 0 0 0
236 4 13 0 6.938068336901113 38.457226160449274 15.04721681161091 0 0 0
5617 78 15 0.053 1.3834548173073045 36.505923423375 10.202377373319706 0 -1 0
6097 86 15 0.053 4.160371430580864 37.762369559007034 11.046070386645905 0 0 0
5590 78 3 -0.106 1.0187846403739687 35.52770430014305 9.787798551389889 0 -1 0
2270 29 15 0.1268 8.400541365087038 34.14949988599782 13.800019866812166 0 0 0
6058 86 12 0.5620000000000001 5.618295588533666 35.53209181836653 10.805179619463745 0 0 0
5595 78 3 -0.106 1.5468760296370372 32.5879643873966 14.433442612817865 0 -1 0
303 4 15 0.053 3.125022393538077 36.39366224283192 14.900012604180702 0 0 0
304 4 15 0.053 2.7381782808119444 38.00294206812765 15.319475668022617 0 -1 0
305 4 15 0.053 2.9744381384140595 36.7089363748755 16.532801915344592 0 -1 0
6094 86 15 0.053 6.182028887710216 33.62503921282152 10.789670113425167 0 0 0
4367 60 15 0.1268 6.285744859712334 29.83479499161021 10.983834859417843 0 0 0
6096 86 15 0.053 5.872014394767765 38.2180049582436 10.963689051984575 0 0 0
307 4 15 0.053 8.738379779535219 37.69854747987913 14.218835548250887 0 0 0
1039 13 4 -0.159 0.09561089897121318 36.25120945002739 17.507960229628758 1 0 0
6093 86 15 0.053 7.376111880817797 34.64591240785131 9.96402888158384 0 0 0
659 8 13 -0.1268 3.157566523543348 31.02022582943046 19.053258243958844 0 0 0
2820 36 15 0.053 9.753845413708015 37.864976716698926 16.400487237948877 0 -1 0
4752 69 15 0.053 3.249544871895953 29.46011782938988 10.05086862219816 1 0 0
667 8 15 0.1268 4.229935823801216 29.310003031395702 16.37919231802705 0 0 0
2246 29 13 0 9.658331951532105 31.17259663978994 11.213676056717256 0 0 0
3960 51 15 0.053 0.6415894068206037 38.68109642195007 18.69956189294492 0 -1 0
2830 36 15 0.053 6.417246257285926 37.33386021066597 19.35113131060823 0 0 0
5316 74 15 0.053 9.488134713597747 35.403581905800465 9.822618553642782 0 0 0
6 1 13 -0.1268 6.051486771381007 36.398885260920736 25.1446823261531 0 0 0
9 1 13 -0.1268 9.20560527536244 33.76756708633688 25.46436045984157 0 0 0
3964 51 15 0.053 1.7875772939451722 37.539321542330704 20.59880768527856 0 -1 0
42 1 15 0.053 7.286125815037499 31.451139823484034 28.744130375548714 0 0 0
4337 60 13 0 6.503664086597463 32.43272577886004 20.058867141992575 0 0 0
5636 78 15 0.053 0.02934052628755727 32.54622635735203 20.469337880137157 0 -1 0
669 8 15 0.1268 3.4434114782597343 30.429273619214428 21.23267481759894 0 0 0
5840 82 15 0.053 3.623604751254298 38.459205926627064 26.0912824686218 0 -2 0
5845 82 15 0.053 0.6665994962132671 35.5529521334787 26.139241293026085 0 -1 0
4338 60 13 -0.1268 5.361846800183172 33.777095423840386 21.75412813864098 0 0 0
5640 78 15 0.053 1.276686779791458 32.89558558339104 23.98761124710793 1 -1 0
5245 73 15 0.053 9.673937837096384 34.197368131790085 21.811992260121436 0 0 0
4 1 13 -0.1268 6.049694504539754 35.5108702502318 26.203328107305854 0 0 0
4359 60 15 0.1268 7.794737047695902 30.852878354849818 21.0785654584735 0 0 0
5635 78 15 0.053 0.6497355206111874 34.164246676880545 19.873853723153022 0 -1 0
3372 43 15 0.053 2.99181399537436 32.068801116668965 26.45083921776594 0 0 0
5843 82 15 0.053 1.9658987363249456 37.54464629578565 28.18390424713691 0 -1 0
4358 60 15 0.1268 4.767879847092941 34.59632569585544 22.04374979326381 0 0 0
5605 78 5 0.001 1.6628027384794228 33.80498978826939 23.579828806259773 0 -1 0
4361 60 15 0.1268 6.984030378275951 31.251986227032795 23.253780104272334 0 0 0
14 1 3 -0.106 8.248877606899693 32.00462827915994 28.71187886745531 0 0 0
4360 60 15 0.1268 5.7010818227250954 33.243064377981504 23.8505395309073 0 0 0
5639 78 15 0.053 2.7288137108187827 33.74204047141972 23.314944081237012 0 -1 0
3331 43 3 -0.106 3.5650312181587425 30.940622942168588 28.316940588331747 0 0 0
3507 45 15 0.053 9.33023523883379 38.93118345375211 28.24420771587736 0 -1 0
2793 36 4 -0.159 7.2718223664875845 37.6161341220378 19.971572596015523 0 -1 0
4339 60 13 -0.1268 7.082518173225901 31.6631819782553 21.121878725384484 0 0 0
3969 51 15 0.053 4.868317791860006 36.78757110687918 22.63732959130081 0 -1 0
5844 82 15 0.053 2.8917277855167205 36.7983139752848 26.862980311671947 0 -1 0
8 1 13 0 8.209438682205928 32.85648187853822 27.425463941810417 0 0 0
3932 51 3 -0.106 3.897024012228799 37.65584700928984 20.879985741766944 0 0 0
3374 43 15 0.053 4.422645765729406 30.252366934648645 28.53888044516732 0 0 0
5817 82 3 -0.106 1.8563171581055027 37.100794805010516 27.151960286592686 0 -1 0
3968 51 15 0.053 3.5959009999580567 37.84147430704304 22.974404491420824 0 0 0
4341 60 13 -0.1268 6.693656967472206 31.898952588622812 22.431138731684424 0 0 0
3967 51 15 0.053 4.157268432233353 36.86257405044241 20.187558659690797 0 0 0
5604 78 22 -0.272 0.9720129958149881 34.04555749456557 22.32659932048955 0 -1 0
5816 82 3 -0.106 1.5245688375265973 38.10708775823296 26.10758235874767 0 -2 0
10 1 13 -0.1268 7.050047724537477 33.59431116532741 27.220833665456368 0 0 0
3508 45 15 0.053 7.144683903568581 39.02694990875972 26.88448255177763 0 -2 0
3370 43 15 0.053 5.487136189285374 31.407381296106564 26.47313166609255 0 0 0
3330 43 3 -0.106 3.349333908069684 30.997876362034116 26.72265189458524 0 0 0
12 1 2 -0.053 9.497621952852228 31.084045636702836 28.782783700459664 0 0 0
4340 60 13 -0.1268 5.882495148543992 32.98793529299033 22.805371824929484 0 0 0
5841 82 15 0.053 1.3969933332156748 37.547004895611146 25.161253773792954 0 -2 0
3966 51 15 0.053 4.586516451580638 38.4844819957706 20.90033848295543 0 0 0
5848 82 15 0.053 0.8911267435615285 33.81539699929169 27.919176915465698 0 -2 0
4336 60 13 0.0732 5.576042080235658 33.43639759616151 20.367870508059227 0 0 0
3328 43 3 -0.106 5.238034825555358 29.35556993724282 26.057952747924773 0 0 0
1 1 13 0 8.133855852498806 34.673590167584294 25.285469442050427 0 0 0
5842 82 15 0.053 0.6419751091591474 38.70776035377638 26.45686984412232 0 -1 0
5818 82 3 -0.106 0.9021757365276142 35.89994749103789 27.175923475090503 0 -1 0
2 1 13 0 7.057016639670727 34.55822733452612 26.219089226140607 0 0 0
32 1 15 0.1268 5.210691689704974 35.56394768920532 26.892019599535217 0 0 0
3371 43 15 0.053 2.5885204835952926 30.399398063499813 26.190253865569748 0 0 0
37 1 15 0.053 9.629528153952176 30.271290776191396 26.704521688089276 0 0 0
36 1 15 0.1268 6.246215140704147 33.605010431964544 27.918704457637435 0 0 0
7 1 13 0 9.351008736797052 33.03754757953647 26.60694978807899 0 0 0
5847 82 15 0.053 2.5384998058708192 34.48746017831089 27.60176706221014 0 -1 0
3 1 13 -0.1268 8.10593323435814 35.61756422671891 24.28634000731617 0 0 0
34 1 15 0.1268 5.2606762476167654 37.14474377098254 25.23545449756091 1 0 0
3369 43 15 0.053 4.569728367491425 30.987987059083665 24.8973971405746 0 0 0
3933 51 4 -0.159 3.890552914149314 37.09583865007432 22.316833136093138 0 0 0
3329 43 3 -0.106 4.6915629350451455 30.774229087640844 25.94668110594788 0 0 0
3571 46 15 0.053 0.2919119420029938 30.781567170500516 22.395233473572105 0 0 0
3931 51 3 -0.106 2.5953456269344946 38.31213399585609 20.556064837160132 0 -1 0
2829 36 15 0.053 7.408282828811141 36.75665087907459 20.69693837383735 0 0 0
5247 73 15 0.053 9.145813622188623 32.968440757310304 20.126463091058714 0 0 0
3366 43 15 0.053 7.314009393697758 29.82202992028315 25.48331949067324 0 0 0
2827 36 15 0.053 9.208068259061463 38.114431708161064 19.76307573358503 0 -1 0
5819 82 3 -0.106 1.502448106412453 34.74087868477748 28.02468594309532 0 -1 0
3376 43 15 0.053 1.4851609018262535 31.25273006973907 28.766513212895294 0 0 0
3477 45 4 -0.159 5.277122983401088 38.44139976869089 28.926381854676446 0 -1 0
3375 43 15 0.053 2.0608109649969575 29.5339239121848 28.514872695228323 0 0 0
5641 78 15 0.053 1.426532958772433 34.62905165779319 24.30506142708299 0 -1 0
5 1 13 -0.1268 7.0398771095321875 36.46703020828308 24.1760859278929 0 0 0
658 8 13 -0.1268 3.7390740970567657 30.265288233686082 20.225286578055503 0 0 0
33 1 15 0.1268 7.211050547564588 37.19229292510449 23.334374758647485 0 0 0
3970 51 15 0.053 3.0980089473008925 36.29872135894677 22.445208112574782 0 0 0
3373 43 15 0.053 3.929041216578083 31.949007854535704 28.698567322272353 0 0 0
3512 45 15 0.053 4.972761051906474 37.72768457711545 28.18524746381056 0 -1 0
3476 45 3 -0.106 6.775512144146413 38.80514817863059 29.017449809348047 0 -1 0
31 1 15 0.1268 8.94946546616534 35.75758864440938 23.675960675545095 0 0 0
2828 36 15 0.053 7.1395919994928025 38.41015070075942 20.673992603030996 0 -1 0
3332 43 3 -0.106 2.2916093294477835 30.516118219373844 28.988803008299847 0 0 0
3965 51 15 0.053 2.3925937114862674 39.01149265654973 21.30604881899037 0 0 0
3511 45 15 0.053 7.415004200724129 37.940568396299476 29.153541717861543 0 -1 0
5828 82 3 -0.106 2.1913444372647457 33.78696742412307 37.41970760411633 0 -1 0
1549 19 15 0.053 3.3551222599086215 36.71132433149009 38.15230767525107 0 0 0
5824 82 3 -0.106 4.709609321052036 33.68568951873009 32.936449056999045 0 -1 0
1957 25 4 -0.159 9.705450460589201 29.40599465646484 37.191535127853186 0 -1 0
1512 19 15 0.1268 0.9329448489007103 29.392376580504926 33.32465987893462 0 0 0
5825 82 3 -0.106 3.3002877443905385 33.78487717791794 33.662713697102646 0 -1 0
3333 43 4 -0.159 2.4690041668522924 30.289049028965476 30.496545259606215 0 0 0
5826 82 3 -0.106 3.4723006031435117 34.005639272291184 35.15959308604749 0 -1 0
1986 25 15 0.053 9.013858693870539 31.18676588670042 34.59012249581924 0 -1 0
1506 19 3 -0.106 1.9574760033303593 38.29082541308642 38.37152438222703 0 0 0
5827 82 3 -0.106 2.196156234519898 33.719724915257885 35.921499343582425 0 -1 0
689 9 13 -0.1268 0.5751049918296316 38.394999953088956 31.085364212508246 0 -1 0
6069 86 15 0.053 8.600573497903122 37.19913732711361 38.53547623123531 0 0 -1
5862 82 15 0.053 1.3831981117232737 34.342873132683174 35.508520192582495 0 -1 0
72 1 15 0.053 5.735910877918986 29.305901083071337 34.95136861255032 -1 0 0
1507 19 3 -0.106 2.9951558362673825 37.37082848209733 39.01374293425946 0 0 0
66 1 15 0.053 5.865971893036131 29.48294180090225 31.97423793247891 0 0 0
5821 82 9 -0.1268 2.416869020726707 34.00883170941003 30.08360020187567 0 -1 0
1545 19 15 0.053 0.9494835642832973 36.97121250152496 37.02037470050389 0 0 0
6044 86 3 -0.106 9.558992426019575 37.720940984383525 38.791135225521074 0 0 -1
1982 25 15 0.053 9.119521078206924 32.65701568983415 32.2923466016834 0 -1 0
41 1 15 0.053 8.154561929017351 32.634151876893036 29.544616302007263 0 0 0
222 3 15 0.053 7.9561659861619365 36.91379900582314 34.385106411606884 0 -1 0
690 9 13 -0.1268 1.8973936281828467 38.40249334112603 31.46916210699131 1 -1 0
702 9 15 0.1268 2.272533865133181 37.752387932453324 32.30502388896092 1 -1 0
3378 43 15 0.053 2.744851826755451 31.16477743128339 30.997305027207627 0 0 0
1984 25 15 0.053 9.203834267302513 34.28876973916635 34.96089164273913 0 -1 0
23 1 3 -0.106 9.091912435048874 29.813423594853976 29.515011088969686 0 0 0
5865 82 15 0.053 3.854226809996163 32.38372072942884 37.51103263733339 0 -1 0
181 3 3 -0.106 5.609387906145945 38.48853182693939 34.013071599231175 0 -2 0
182 3 3 -0.106 6.164770604928505 37.74681813880635 35.2652097002836 0 -1 0
5853 82 15 0.053 5.462424910850576 33.40890448029095 31.054273664407166 0 -1 0
1983 25 15 0.053 7.713803841099495 33.72245019897499 32.8728329748475 0 -1 0
3514 45 15 0.053 4.812805601876277 38.146862360666404 29.908679947933425 0 -2 0
1548 19 15 0.053 2.470060198895098 38.8942469898419 37.66871100894027 0 -1 0
5852 82 15 0.1268 3.909557075183942 35.41116916682051 30.898804791196554 0 -1 0
5864 82 15 0.053 2.601574618382081 34.69955446972832 37.885165914686226 -1 -1 0
5851 82 15 0.1268 2.1321434353379667 32.91588348028724 30.08496967689052 0 -1 0
62 1 15 0.053 7.706463618092345 30.886469128865237 30.683719353305605 0 0 0
216 3 15 0.053 6.460013249874216 38.526972035921744 33.216952748099146 0 -1 0
67 1 15 0.053 7.0830535218249775 29.65442746783144 33.31099759943602 0 0 0
219 3 15 0.053 6.718593039369859 38.52567556642635 35.784456596635856 0 -1 0
2144 27 15 0.053 7.226955525268185 33.37157794343102 38.71465701969147 -1 0 0
5863 82 15 0.053 1.121799915947021 33.79140993505474 37.65678188168602 0 -1 0
5823 82 3 -0.106 4.469500149654918 33.38962691510201 31.48913412232047 0 -1 0
5822 82 9 -0.1268 3.5524303456335726 34.35700531695569 30.77992574788898 0 -1 0
221 3 15 0.053 7.452141121713482 36.17929795456084 35.93916181010781 0 -1 0
1979 25 15 0.053 8.63221908744866 35.60132408237008 30.61685301402349 0 -1 0
63 1 15 0.053 9.02166623603297 30.477039531823266 31.60948879350921 0 0 0
1484 19 13 -0.1268 0.3873522698760646 30.153039284756534 33.873383998530336 0 0 0
1510 19 15 0.1268 0.22345037421400274 31.32522914358532 32.13197115388287 0 0 0
5861 82 15 0.053 1.906637311203603 32.68258342484161 35.684081838699 0 -1 0
1952 25 3 -0.106 8.807000902943985 33.5254465484246 32.92151239976213 0 -1 0
183 3 4 -0.159 7.097414729097406 36.577370128078115 34.98186526244556 0 -1 0
1505 19 3 -0.106 0.7122043954132841 37.49963412514961 37.94471089650711 0 0 0
5855 82 15 0.053 5.221581336554304 34.61938602451985 33.11558806790671 0 -1 0
5854 82 15 0.053 4.166258100648327 32.30613761815736 31.345127007064583 0 -1 0
5856 82 15 0.053 5.304003382351053 32.86667532360809 33.3990343751551 0 -1 0
1987 25 15 0.053 7.632045345547868 32.148889656386615 35.307220999073024 0 -1 0
5850 82 15 0.053 1.6197037867593214 36.09126359066905 29.709916323588235 0 -1 0
5857 82 15 0.053 2.8045696764625556 32.80612326526933 33.53299997413155 0 -1 0
220 3 15 0.053 6.501549014941213 35.792254434168385 34.49107966567609 0 -1 0
5858 82 15 0.053 2.7726803909640356 34.53345911292784 33.12948910862523 0 -1 0
1988 25 15 0.053 9.18640723280738 32.81380053956373 37.11996892272825 0 -1 0
5859 82 15 0.053 3.814493343088124 34.97109594040529 35.370193956915735 0 -1 0
1955 25 3 -0.106 9.47621967879053 31.945821886772645 36.48941594776673 0 -1 0
24 1 3 -0.106 8.398563125837633 30.03572494755866 30.837592518277678 0 0 0
5860 82 15 0.053 4.219769234736297 33.33123713710606 35.54077638055859 0 -1 0
1954 25 3 -0.106 8.734026124996582 32.10102520626802 35.13443231815475 0 -1 0
5849 82 15 0.053 0.5216347528886649 34.77886488441931 29.846945242866372 0 -1 0
218 3 15 0.053 5.311664738711148 37.50662211000346 35.98887356703302 0 -1 0
1546 19 15 0.053 0.3937505865096419 36.68843482241613 38.677872644934375 0 0 0
1951 25 3 -0.106 9.559630146094442 34.85074787924648 32.494389404600824 0 -1 0
217 3 15 0.053 4.785942762982187 37.91842198105453 33.57796654138486 0 -2 0
1975 25 15 0.053 9.008212546106227 37.87288250768312 30.96012520979299 0 -1 0
5829 82 3 -0.106 2.841443890876691 32.46164272899969 37.931727460067286 0 -1 0
1956 25 3 -0.106 9.04191109908952 30.780812834561694 37.4288349031357 0 -1 0
5820 82 3 -0.106 1.5262241132418146 35.01929025859044 29.46295379602199 0 -1 0
5866 82 15 0.053 2.1340091441061433 31.62562071012516 37.580541139886726 0 -1 0
3377 43 15 0.053 1.4155992543614935 30.087783321403013 30.851880561875063 0 0 0
1991 25 15 0.053 9.211713731110002 31.076655048959406 38.500106407905356 0 -1 0
1990 25 15 0.053 7.913741125887833 30.597974127405095 37.40210764556636 0 -1 0
1953 25 3 -0.106 9.337163483864224 33.3326993932949 34.33530064618325 0 -1 0
1980 25 15 0.053 9.176130744978892 35.71392698349108 33.0492076450502 0 -1 0
3379 43 15 0.053 3.1476118370130086 29.464828248572395 30.695930262560914 0 0 0
1950 25 3 -0.106 9.586010661096987 35.20850251024374 30.99160418018262 0 -1 0
1555 19 15 0.053 5.194694481049671 38.67452790572606 37.78334671936226 0 0 0
74 1 15 0.053 3.44358084476736 29.721176646551676 35.55866023121644 -1 0 0
2328 30 3 -0.106 18.237009747274996 3.050944400637102 0.1763262709243161 0 0 1
2375 30 15 0.053 19.26610699174938 2.3871752976785654 2.538684605935435 0 0 0
1267 16 3 -0.106 16.662724627891556 9.551241291633959 6.307353941270912 0 0 1
2323 30 13 0 18.5711786414751 0.5089714966493739 0.5927054072028934 0 0 0
1301 16 15 0.053 17.866078452981245 9.56864806529272 8.461883864403815 0 0 1
2330 30 3 -0.106 15.784015119047405 2.6789513049572906 0.019791808380270608 0 0 0
2805 36 15 0.1268 13.061524549804457 7.8177725217578855 8.392083258052269 0 0 0
5949 84 15 0.053 12.512794040657196 4.577309775270249 7.1372537139830925 0 0 0
2381 30 15 0.053 18.556853806364163 5.732177650105026 5.826403368406069 0 0 0
1277 16 3 -0.106 10.994847910787383 6.153050324110995 0.6678252837563816 0 0 0
5955 84 15 0.053 10.97760614278613 1.8773892284087177 4.869443944557213 0 0 0
5951 84 15 0.053 10.923428048693287 5.576639709342554 4.734347391364151 0 0 0
1288 16 15 0.053 16.544614042495937 7.550925830826967 4.635067507685814 0 0 1
2352 30 15 0.053 16.805572498618325 3.990184923070501 1.4016393054842062 0 0 -1
1315 16 15 0.053 11.092068608650102 6.524799047740529 2.787756454525614 0 0 0
2360 30 15 0.053 13.929411793165709 3.4445802166377564 1.0445114527952566 0 0 -1
2377 30 15 0.053 17.267121299871416 3.852676526226124 4.315074084998931 0 0 0
573 7 3 -0.106 16.66783880035428 1.67931050697382 6.932279917280094 0 1 0
630 7 15 0.053 15.149598308232296 0.67950932304517 8.783240628154847 0 0 0
1290 16 15 0.053 18.304892411195027 9.157715711426576 4.4229348015718255 0 0 1
622 7 15 0.053 17.306505552957983 1.8148975646152559 6.000074407835952 0 1 0
1293 16 15 0.053 16.183395119660158 6.115235894742363 2.922051730625453 0 0 0
1258 16 13 0 18.26927580524363 8.240996494993487 2.6009443847523697 0 0 0
1292 16 15 0.053 15.677453945225928 6.56130603333716 1.2986341054589279 0 0 0
5931 84 3 -0.106 12.882332332417247 1.5121356412595433 3.806598552865219 0 0 0
1275 16 3 -0.106 13.051787567771093 7.241026591690869 2.0294483450430203 0 0 0
5309 74 15 0.053 10.919747452074825 0.7019179869012506 6.9824873755915045 0 1 0
2341 30 3 -0.106 19.20063571115311 5.7233653958129205 4.892200078041876 0 0 0
2329 30 3 -0.106 17.54847839292982 0.4961294365537534 1.7463113596393969 0 0 0
1314 16 15 0.053 12.763209618845996 8.306661990163114 1.6173791666656774 0 0 0
1318 16 15 0.053 10.89970119864208 7.151902562047947 0.20073027441546443 0 0 1
2339 30 3 -0.106 18.171470045722003 3.8199030289287172 3.679775434203369 0 0 0
2327 30 2 -0.053 17.186159421145657 1.9894584469241905 2.151006387263351 0 0 0
628 7 15 0.053 16.706271016780462 3.831751149141286 8.638520878334477 0 1 0
623 7 15 0.053 17.373385063532158 1.6981821201860403 7.765542489946503 0 1 0
5952 84 15 0.053 10.618218271232811 4.210707226456208 6.060764762979445 0 0 0
1312 16 15 0.053 13.97838163032453 6.6502986861078845 3.9157630901958504 0 0 1
1313 16 15 0.053 13.733188486976408 6.80754888213691 1.2306663261243607 0 0 0
5953 84 15 0.053 13.082065878916694 4.0283660969768 4.489913644539841 0 0 0
2385 30 15 0.053 19.1812288503862 7.922071331346913 5.683527510145721 0 0 0
5957 84 15 0.053 13.944784305688268 1.9169733359921635 3.9174788311713855 0 0 0
1289 16 15 0.053 15.21342452736124 8.820575709536067 2.118619034761557 0 0 0
2376 30 15 0.053 18.413996187353398 1.692743622167792 3.9141504602249424 0 0 0
574 7 3 -0.106 15.662432419389688 2.821148016124663 7.028595697933292 0 1 0
1297 16 15 0.053 17.06504766557239 8.623960627333778 6.572272143763233 0 0 1
627 7 15 0.053 17.014848756332825 4.500327801015148 6.965527647709803 0 1 0
575 7 4 -0.159 16.246296039383054 4.14047080636875 7.671510235736299 0 1 0
1276 16 3 -0.106 11.83624497815188 6.285238678244907 1.9549222047003998 0 0 0
3834 49 15 0.053 10.690746930495834 9.04648686101628 5.668991367989014 0 0 0
1311 16 15 0.053 13.38534626217941 8.364822438990183 3.91108541168525 0 0 1
1274 16 3 -0.106 13.880309781142735 7.517145261735266 3.293066848593295 0 0 0
5293 74 15 0.053 10.547082628100778 2.597416019343832 7.841390984305879 0 1 0
5929 84 3 -0.106 12.024591321402147 3.7208088484492965 4.587612318155171 0 0 0
2353 30 15 0.053 16.301416038435967 2.0697752476842566 2.8057155858431657 0 0 0
5930 84 3 -0.106 12.046428498951693 2.204337200674491 4.870798994903085 0 0 0
1259 16 13 0 17.546009835060136 7.323858333266245 1.8145231758426539 0 0 0
5948 84 15 0.053 13.218503861861876 5.838941193087541 6.299610844504921 0 0 0
2331 30 3 -0.106 14.375647484697764 2.4941907400673995 0.6170827761572908 0 0 -1
572 7 2 -0.053 16.12358657361675 0.2880448647559529 6.872809830239384 0 0 0
5286 74 15 0.053 11.898250307111484 0.5800156291967112 8.43110675420073 0 0 0
626 7 15 0.053 15.435832666649464 4.84244861125693 7.720569199427268 0 1 0
1287 16 15 0.1268 17.820211360761007 5.838220173473947 0.28056148747956616 0 0 1
5958 84 15 0.053 12.49413206984275 1.7523900819368003 2.8219882596269428 0 0 0
2361 30 15 0.053 14.335050564211317 1.769537226892291 1.5305459376211497 0 0 -1
1262 16 2 -0.053 16.261160519946692 8.4724793928451 4.109652151755702 0 0 1
1263 16 2 -0.053 15.283054974230348 8.007267465068834 2.914193321888515 0 0 0
2338 30 3 -0.106 18.32478482248479 2.433137776097346 3.104481943876459 0 0 0
1264 16 3 -0.106 17.533760917360194 9.099525508028547 3.622972026584433 0 0 1
5927 84 4 -0.159 12.28936482166343 5.408915787798393 6.524511318367706 0 0 0
624 7 15 0.053 14.790728968589285 2.5716873626782086 7.626960228874349 0 1 0
1265 16 3 -0.106 16.124712587500028 6.965307780141034 2.188573709193778 0 0 0
2382 30 15 0.053 18.837100205215513 6.422731308066667 4.17662161708335 0 0 0
5950 84 15 0.053 11.766309590855057 6.175754700642025 7.193541109211577 0 0 0
1294 16 15 0.053 14.831178105081346 8.80263681759023 5.782122014615826 0 0 1
2326 30 2 -0.053 16.935147550844498 3.005721806580514 1.0107362205112107 0 0 -1
1316 16 15 0.053 12.084224116626848 5.292388945363776 2.3099710618940756 0 0 0
2378 30 15 0.053 18.083899731055723 4.549533231339564 2.857754591029159 0 0 0
5956 84 15 0.053 12.317974365901206 1.9200599549178952 5.852280591469313 0 0 0
2354 30 15 0.053 18.97103420346479 3.627275747759016 0.6190655501798166 0 0 0
5954 84 15 0.053 11.453601642126337 3.647662649485524 3.6242711112334596 0 0 0
5928 84 3 -0.106 11.330195965273186 4.782958683664024 5.491085619413589 0 0 0
2340 30 3 -0.106 19.43523882093923 4.333907376012965 4.410869322093651 0 0 0
1266 16 3 -0.106 15.612639876778607 9.291566354828356 5.1865782340418285 0 0 1
5294 74 15 0.053 9.77100182331561 3.5921520544979444 9.17947277351779 0 1 0
625 7 15 0.053 15.27022475315886 3.1009231463416977 6.141917237727535 0 1 0
6071 86 15 0.053 10.168044203147472 0.03765440582587727 1.3720810005810047 0 1 1
621 7 15 0.053 15.17253456556788 0.25999954332442354 6.2579759325065965 0 0 0
1261 16 13 -0.1268 18.238083855376914 6.66058465375457 0.8282158516434774 0 0 0
5249 74 4 -0.159 11.471441441308668 0.6231463350789281 9.497061397064222 0 0 0
1320 16 15 0.053 9.901587174154917 4.610503132581569 1.4797629185448877 0 0 1
2367 30 15 0.053 14.747592643610403 0.009790703757019514 0.2544783280095651 0 1 0
2363 30 15 0.053 12.315677904998095 2.0306960821070685 0.17388802398661724 0 0 0
618 7 15 0.053 19.29301341100232 5.412999859521916 9.307586937722501 0 1 0
5263 74 3 -0.106 10.053017410323925 0.028430861677590253 7.178269404909705 0 1 0
2777 36 13 -0.1268 12.85021741156158 7.168082323984679 9.296736810647664 0 0 0
2357 30 15 0.053 17.974090787417538 0.005839526408069819 2.6199284692561964 0 0 0
5288 74 15 0.053 11.262258449827844 1.6943778736483819 9.688696037612518 0 0 0
2804 36 15 0.1268 10.850208094722928 7.937093548686567 9.575756341206493 0 0 0
3089 40 3 -0.106 16.200867484582936 4.6751371231118215 17.83585568081849 0 0 0
3136 40 15 0.053 12.966565527252294 6.046339186609563 17.775481916878576 0 0 0
2817 36 15 0.053 12.7114870003236 0.33654139092343077 16.205736250357006 0 0 0
3137 40 15 0.053 13.163000249189782 5.953995690578782 15.454527774056274 0 0 0
3138 40 15 0.053 14.877701274928471 6.146375098033932 15.310172301715758 0 0 0
3101 40 3 -0.106 13.407476284839872 8.293290989098235 14.242273379603622 0 0 0
3076 40 13 0 17.996799947191654 1.3167829221772265 15.56672650085162 0 0 0
2783 36 2 -0.053 14.733411770796135 1.0168132338199256 12.492275232176981 0 0 0
2811 36 15 0.053 11.945343542291296 1.1920990744891917 12.085566685051939 0 0 0
2812 36 15 0.053 16.154282405569372 2.484873409167887 11.88140746933403 0 -1 0
3100 40 3 -0.106 13.827686566752686 7.987952658111608 15.701461327501267 0 0 0
4334 59 15 0.1268 17.564917032261295 8.938209649154246 12.384342015956435 0 0 0
2813 36 15 0.053 15.551116766416463 2.6995628952801933 13.508701590861435 0 -1 0
3123 40 15 0.053 10.48665583530276 4.256305110441395 18.968236201347526 0 0 0
3082 40 13 0 16.11673746632731 2.2655501774445717 16.861608639131248 0 0 0
3083 40 13 0 16.843778648016364 3.4986846970393906 17.047908916495924 0 0 0
3084 40 13 -0.1268 16.701059614041878 1.2442287085115824 16.051173299335098 0 0 0
2802 36 15 0.1268 10.205948587121783 6.166515435734049 11.334526365950088 0 0 0
2773 36 13 0 13.564410043065678 5.5061321979347495 10.974803036452261 0 0 0
3086 40 2 -0.053 14.041831809105238 3.442578471234068 16.94811950513936 0 0 0
3087 40 2 -0.053 14.53729600284357 4.665122960543091 17.76950780771223 0 0 0
3088 40 3 -0.106 14.727340573759893 2.109373995404278 17.36200790481365 0 0 0
3111 40 15 0.1268 18.549708094465036 4.576220105936539 16.833393288564594 0 0 0
3090 40 3 -0.106 12.5585692006082 3.277675630228496 17.056636914067454 0 0 0
3092 40 3 -0.106 10.487371207024445 3.2494015319698866 18.51179074533188 0 0 0
2772 36 13 0 12.200001519551375 5.312735612447316 11.387867007153874 0 0 0
3141 40 15 0.053 12.55561205594458 7.5725808857706784 13.970174002907948 0 0 0
1336 17 13 -0.1268 17.942750263951417 8.756748948774545 18.733056659039132 0 0 0
3145 40 15 0.053 11.87701109602542 9.32230319446146 12.14373493601047 0 0 0
2782 36 2 -0.053 13.615186429901541 1.0251049320836167 13.598257378245645 0 0 0
2781 36 13 -0.1268 14.538688516831064 4.595872492490285 11.383598380477304 0 0 0
2785 36 3 -0.106 15.282061968705777 2.4523136166962094 12.507991445154437 0 -1 0
3113 40 15 0.053 14.187466295587816 4.517294222071966 18.80342537783412 0 0 0
2809 36 15 0.053 14.155440450723408 0.8106591106857938 11.602152711741885 0 0 0
2778 36 13 0 12.847256226028643 3.1429202840800268 12.312789347834396 0 0 0
3098 40 3 -0.106 14.022693591196305 6.08262950204421 17.37935226902688 0 0 0
2779 36 13 0 14.156466857617184 3.443450734612357 12.038370428419103 0 0 0
3099 40 3 -0.106 14.029754481239792 6.503114893686037 15.895192443463577 0 0 0
2780 36 13 -0.1268 11.868727915263184 4.080450620061058 11.999347625097746 0 0 0
288 4 15 0.053 10.483925273817672 9.113198663124297 15.821786773823964 0 0 0
2784 36 3 -0.106 12.497993909371445 1.8104681480015155 12.918605499062702 0 -1 0
510 6 15 0.053 13.746812053165755 9.009288173076852 19.49145187929786 0 0 0
2810 36 15 0.053 11.668116093326734 1.9286265930859048 13.620717780172466 0 0 0
3091 40 3 -0.106 11.962052360682048 2.8342523515420006 18.421438115654908 0 0 0
3077 40 13 0 18.735061473834065 2.5562689506523455 15.819151302644103 0 0 0
2816 36 15 0.053 11.434280095563036 0.3577554068994753 14.990185712577677 0 0 0
3122 40 15 0.053 10.075544490702455 3.294146932506687 17.50486332726465 0 0 0
4320 59 13 -0.1268 18.63802757065215 5.17092542621773 13.028830332975957 0 0 0
1328 17 13 0 19.02377749595474 8.100386665387227 19.342976581523963 0 0 0
2808 36 15 0.053 13.933980026315458 1.4668073925405367 14.502475761125632 0 0 0
4321 59 13 -0.1268 17.36168074203704 5.6208079312591614 13.386225283327889 0 0 0
4322 59 13 -0.1268 17.90909085575695 7.891268196136328 12.568867133424416 0 0 0
3135 40 15 0.053 14.561317999934953 6.7746728254871815 18.01989085054883 0 0 0
4323 59 13 -0.1268 17.027468370828647 6.9614977003154594 13.127651305408595 0 0 0
1362 17 15 0.1268 16.917070585478346 8.387532415584342 19.030064715662842 0 0 0
2806 36 15 0.1268 10.866708129441326 3.8091193263317704 12.305019827414133 0 0 0
2776 36 13 -0.1268 11.599992819629673 7.194088975918554 9.983136449884714 0 0 0
3112 40 15 0.053 14.202489781089563 3.6555812908267566 15.857427511846323 0 0 0
2774 36 13 -0.1268 11.226567029071973 6.232387670522073 10.902678120593059 0 0 0
3110 40 15 0.1268 16.159229733454058 0.28676875657343437 16.029450815749364 0 0 0
2832 36 15 0.053 16.590293081705493 0.4443366665336948 11.592992475883532 0 0 0
3114 40 15 0.053 14.197694815134136 1.3121557056977813 16.750969377071865 0 0 0
3120 40 15 0.053 12.503317001013919 3.176867642142521 19.339984163295664 0 0 0
3116 40 15 0.053 16.533168032634144 4.534922293766335 18.89860385628686 0 0 0
3121 40 15 0.053 12.086279013977913 1.760933472794129 18.493853501779842 0 0 0
3117 40 15 0.053 16.623527128862815 5.623194796775104 17.590529653525614 0 0 0
4333 59 15 0.1268 16.620028393551102 5.067779079504677 13.99691073259594 0 0 0
3118 40 15 0.053 12.19772262470542 2.5047177733168007 16.299762772306796 0 0 0
3142 40 15 0.053 14.212607842823862 7.872680811916848 13.597573481900294 0 0 0
3119 40 15 0.053 12.050406163583167 4.302820479082756 16.85911770740561 0 0 0
3115 40 15 0.053 14.635749660103235 1.8574058634092814 18.456662288503534 0 0 0
4335 59 15 0.1268 16.043562246201304 7.24056048473186 13.377342395573024 0 0 0
4318 59 13 0.0732 19.17133142250255 7.491064953576286 12.25732252622206 0 0 0
5287 74 15 0.053 12.289182342489418 0.3498430954381132 10.138698394114101 0 1 0
4207 55 15 0.1268 19.12111632763764 6.987214857480152 16.44228713896511 0 0 0
3140 40 15 0.053 13.078483369580278 8.418333384325143 16.422155986776577 0 0 0
3085 40 13 -0.1268 18.175071662966133 3.5451331384185205 16.642346944701085 0 0 0
967 12 15 0.053 19.452114413468713 0.8407554128199716 18.3501686316356 0 1 0
2807 36 15 0.1268 15.613232307021875 4.704964270131061 11.048878167802991 0 0 0
3139 40 15 0.053 14.838550351205923 8.409574124634936 15.780489133886796 0 0 0
3102 40 3 -0.106 12.957840755528514 9.720080192754866 13.943657083586343 0 0 0
4332 59 15 0.1268 19.025075945710633 4.1846869094424175 13.312139862963338 0 0 0
2775 36 13 -0.1268 13.896962818343722 6.4491970784490045 9.905227805201493 0 0 0
3078 40 13 -0.1268 18.55917584954593 0.38067800821326947 14.652393601868903 0 0 0
2831 36 15 0.053 16.428792095323594 0.11938920351380586 13.328358837344156 0 0 0
279 4 15 0.053 10.116986849231314 6.867730133595849 15.253560789800733 0 0 0
511 6 15 0.053 11.452013679969772 7.937531566176919 19.444915593541737 0 0 0
927 12 15 0.053 16.48003871254194 0.13109150652196888 19.345046170632525 0 0 0
2803 36 15 0.1268 14.966627965880978 6.460017758917646 9.78998140455089 0 0 0
1358 17 15 0.1268 17.814236363713636 6.707320714877722 20.585970076963182 0 0 0
942 12 15 0.053 18.762484026824797 0.5569877318102178 26.18542068763488 0 0 0
971 12 15 0.053 14.251004451532152 4.278109734851833 22.38685914929797 0 0 0
3471 45 3 -0.106 11.075952413187165 3.1403990312657495 25.850790100653903 0 0 0
897 12 3 -0.106 15.44529361343286 2.0835512738838093 21.38972791142745 0 0 0
439 6 4 -0.159 15.891203519772889 7.10174555237077 23.876382612120622 0 0 0
975 12 15 0.053 18.013497012209395 1.8405664297706337 28.203819846827773 0 0 0
898 12 2 -0.053 14.463812276224612 2.2395368115368117 22.61641155834903 0 0 0
503 6 15 0.053 14.96823501940525 7.466337329187939 24.43043589734689 0 0 0
3499 45 15 0.053 10.461695886624474 4.770165634884068 26.909056411531534 0 0 0
899 12 3 -0.106 15.200352532673072 2.3510898337241883 23.9296876729964 0 0 0
3756 48 15 0.053 16.918453399704656 7.573919769868547 27.858379674945112 0 0 0
900 12 3 -0.106 16.3904926036197 3.3294428551005675 23.943588230988347 0 0 0
901 12 3 -0.106 16.97117118747771 3.5522890741773505 25.401719809625565 0 0 0
513 6 15 0.053 13.034935167300823 6.606821956099861 20.04164467360781 0 0 0
3472 45 3 -0.106 10.592879141573484 2.094398512291087 26.897630112675504 0 0 0
3462 45 13 0 11.680572373962052 7.050047081218366 26.659817988139444 0 0 0
895 12 3 -0.106 17.101889099433368 0.7130022953354714 20.08598285165015 0 0 0
3755 48 15 0.053 17.49899457929978 6.194358846143467 27.005863027272973 0 0 0
3759 48 15 0.053 15.783270073853677 5.229200212062825 28.34129266539331 0 0 0
3464 45 13 -0.1268 12.700454255776682 7.2974054179579735 27.540147814404285 0 0 0
4587 67 15 0.1268 15.659694931141729 9.754341629313664 26.152996333347435 0 0 0
974 12 15 0.053 18.54219023608591 3.513727192256601 27.619520332832483 0 0 0
970 12 15 0.053 12.976337939809888 3.314560190345389 21.482187676290803 0 0 0
3124 40 15 0.053 10.322443886488843 2.1728079609283006 20.266307322674184 0 0 0
3502 45 15 0.053 10.76080308127286 2.5302147902048393 27.934905990567202 0 0 0
512 6 15 0.053 11.126880011858145 8.667723683005411 20.964592243085928 0 0 0
972 12 15 0.053 12.861825603033882 3.7035259419338526 23.244833259583462 0 0 0
3468 45 3 -0.106 12.010528407389494 6.180277581482296 25.403197678241426 0 0 0
3456 45 13 0 12.424267124755259 8.088769770817137 28.639921976950905 0 0 0
941 12 15 0.053 18.236085153248258 1.1518807596734864 24.471989934247883 0 0 0
896 12 3 -0.106 16.372944339619252 0.9127767178743353 21.452910641959825 0 0 0
3470 45 3 -0.106 10.304414272155208 4.421437610504621 25.903357954063228 0 0 0
3463 45 13 0 10.342089991317952 7.562267555504793 26.780311149406998 0 0 0
437 6 11 0.4214 16.20401917041186 9.285384544454178 22.802193484417643 0 0 0
501 6 15 0.053 17.14473125851138 8.58740684646769 24.838478797870465 0 0 0
3711 48 3 -0.106 18.871147075330665 6.764415376896959 28.675676717285157 0 0 0
902 12 2 -0.053 17.417082667711078 2.350119468766225 26.154836665971864 0 0 0
443 6 3 -0.106 11.923170129521699 8.35399013713191 20.31983374663367 0 0 0
3465 45 13 -0.1268 10.139193136501117 8.338990605292048 27.8786414512944 0 0 0
3457 45 13 0 11.14759950436853 8.590960306361925 28.872997620719126 0 0 0
918 12 4 -0.159 13.543010238368588 3.446484644477057 22.395870255547393 0 0 0
504 6 15 0.053 16.378577065524507 6.2118630252709295 24.309030895385046 0 0 0
444 6 4 -0.159 12.47231110295255 7.077672045197441 20.913517426731218 0 0 0
928 12 15 0.053 17.23262576941809 1.6770847481173459 19.607250733927554 0 0 0
505 6 15 0.053 15.500563170842018 6.788566958370059 22.83299432450569 0 0 0
939 12 15 0.053 17.77152449608925 4.273893027808347 25.243503765569805 0 0 0
2007 25 15 0.053 12.038631215252888 0.08340529683532129 22.546003445321077 0 0 0
515 6 15 0.053 13.175608830182842 7.244522585515759 21.735658012943684 0 0 0
929 12 15 0.053 17.16008680790439 1.049701280664422 22.22760837254799 0 0 0
3490 45 15 0.1268 13.733387470543743 6.821645189753765 27.354981753782447 0 0 0
3478 45 3 -0.106 9.971382232601375 7.444544090402006 23.338113012402705 0 0 0
932 12 15 0.053 16.084250621753178 2.971804670183109 21.3591063554903 0 0 0
3516 45 15 0.053 10.937314645673828 8.014832386761801 23.467111734221564 0 0 0
933 12 15 0.053 13.634394454038775 1.4626040149686845 22.75160994203024 0 1 0
934 12 15 0.053 15.58779462098563 1.3332647521299257 24.2929498063337 0 1 0
3494 45 15 0.053 12.356089307495944 6.991601619654949 24.691779187993852 0 0 0
935 12 15 0.053 14.609445214268924 2.7503464981156416 24.783310195842912 0 1 0
3495 45 15 0.053 12.85288401042066 5.546643366959903 25.48048827055189 0 0 0
3501 45 15 0.053 10.932488261974141 2.702798847997472 24.86065460150403 0 0 0
936 12 15 0.053 16.265871166804697 4.322065903807423 23.47441316010408 0 0 0
937 12 15 0.053 17.21779713136042 2.9015119930774547 23.393318446433533 0 0 0
3712 48 3 -0.106 17.450342113765874 6.626130452813842 28.083058003403277 0 0 0
3515 45 15 0.053 10.09381693599763 6.771932697821553 22.44321354304152 0 0 0
938 12 15 0.053 16.199120957157454 3.9493644925918443 26.092066012217252 0 1 0
502 6 15 0.053 17.790147429008268 8.089844314754169 23.306643825621165 0 0 0
1330 17 13 -0.1268 18.857788609703388 7.0493942692392695 20.39130237647601 0 0 0
919 12 4 -0.159 17.69572058412076 2.785145450603066 27.63353791623222 0 0 0
3466 45 2 -0.053 10.726052646149142 5.5126204913323935 24.93710731230851 0 0 0
973 12 15 0.053 16.8040946961657 3.1618247756501017 28.138556973355666 0 0 0
3500 45 15 0.053 12.134236178803064 3.273524511181774 26.035225788919234 0 0 0
453 6 21 -0.4214 16.082829786334415 8.909039275870798 21.639456025954257 0 0 0
3492 45 15 0.053 10.924623329973873 4.997763344386587 23.997897358223554 0 0 0
925 12 15 0.053 19.517134001197704 1.8470066862447316 20.88606680550821 0 1 0
940 12 15 0.053 16.574381073927036 1.5637604526132836 26.22472659356824 0 0 0
893 12 4 -0.159 19.532777613445692 0.8023936582594807 21.08035556634804 0 1 0
903 12 3 -0.106 18.58641600908707 1.46013137693198 25.534358962282816 0 0 0
924 12 15 0.053 19.2294885766343 0.6615786042837845 22.151064089300764 0 1 0
438 6 3 -0.106 16.852979187761388 8.273433679306743 23.798167462342935 0 0 0
514 6 15 0.053 11.71002637465378 6.382012676247673 21.150184769918226 0 0 0
3503 45 15 0.053 11.352402681723483 1.2818484703168507 26.850249231127542 0 0 0
442 6 2 -0.053 12.893264827992798 9.432999855340569 19.945139885698772 0 0 0
931 12 15 0.053 14.86268317980896 2.0894030183410073 20.464222137016975 0 0 0
3713 48 4 -0.159 16.554308293876996 5.748256867244 28.88127260527495 0 0 0
4583 67 15 0.1268 13.606462158672423 9.431064984987394 24.90358103191864 0 0 0
509 6 15 0.053 13.444399715811029 9.622523885712104 21.928813265681445 0 0 0
894 12 2 -0.053 18.48746898869961 0.05933346977495859 20.15760943242955 0 1 0
3131 40 15 0.053 9.893557252381173 2.3645377700155525 22.374890367149927 0 0 0
930 12 15 0.053 15.729363893152303 0.040875410246329125 21.7672266626303 0 0 0
3754 48 15 0.053 19.037218787905687 5.865749210758121 29.25423197602328 0 0 0
1158 14 15 0.053 11.333166213190651 7.951805673568511 33.88181058462452 0 0 0
1144 14 16 0.36 15.353348424586839 5.902188124399465 33.94262704705267 0 0 0
1107 14 1 0 15.682287402152717 7.174501378049615 36.01817384337003 0 0 0
1152 14 15 0.053 13.69475344048274 6.644210053705913 37.835889074598086 0 0 0
4098 53 11 0.4214 17.460448799635223 1.6074947204492407 31.162679198997065 0 0 0
1938 25 13 -0.1268 10.34009554050653 3.4857467896578735 31.99318742074525 0 0 0
4099 53 4 -0.159 16.94035529882655 2.9029234922885214 31.84639144997515 0 0 0
1155 14 15 0.053 12.73042009674043 5.344381738980696 34.55107114632384 0 0 0
1156 14 15 0.053 11.461492330525978 6.06586212048611 35.35273222093931 0 0 0
4228 56 20 -0.42 14.773217468363182 2.2719062264511325 34.84244930317653 0 0 0
1941 25 13 -0.1268 12.02026792831473 4.8126513157572415 30.841514980561527 0 0 0
1157 14 15 0.053 12.911041814201694 5.503720540883043 36.3627675650819 0 0 0
3461 45 13 -0.1268 11.945393058407705 9.56246430287634 30.97420985280468 0 0 0
4230 56 15 0.1268 11.729834430852959 3.5853332003223315 35.42469780540909 0 0 0
3458 45 13 -0.1268 13.48149907011954 8.373505258678174 29.550173940495487 0 0 0
1147 14 15 0.053 14.956400902782258 5.534657824574783 37.06397354223798 0 0 0
1109 14 3 -0.106 15.287490862448337 7.893617906731334 37.28925408736502 0 0 0
1940 25 13 -0.1268 10.975247905457376 4.7294222827677626 31.793077755666637 0 0 0
1162 14 15 0.053 18.384975863637617 6.926547341436984 37.019379186618444 0 0 0
1154 14 15 0.053 11.826192639115849 8.081161228783264 36.61502567158341 0 0 0
1143 14 15 0.053 16.194091223977473 8.54189620060511 32.89000797844924 0 0 0
1102 14 4 -0.159 18.134126047661713 5.9663820098438105 34.28407056567879 0 0 0
1103 14 1 0 17.677560260450356 7.46560298461412 34.2183704377173 0 0 0
1104 14 3 0.074 16.503494165726973 7.459799582444787 33.210427599034894 0 0 0
2365 30 15 0.053 12.794631156314255 0.7038432558104537 37.203045087542165 0 0 -1
3460 45 13 -0.1268 13.218600404797598 9.040093120445835 30.729487229440696 0 0 0
1105 14 17 -0.72 15.229268041025989 6.852204714794 33.721150329228756 0 0 0
1939 25 13 -0.1268 12.627303336610664 3.6484601368888083 30.364265520426066 0 0 0
1936 25 13 0 10.942271777112564 2.2984174383331055 31.471620126895612 0 0 0
1106 14 2 0.127 14.707502714400174 7.56051538195951 34.89636377463743 0 0 0
1111 14 3 -0.106 12.964032330030271 8.252275878952576 36.496903882525146 0 0 0
1108 14 4 -0.159 15.838771925054688 5.768683458844756 36.38828981889001 0 0 0
1153 14 15 0.053 13.14899023933852 9.295008887000415 36.3971301004908 0 0 0
1937 25 13 0 12.081088112881964 2.376311847038619 30.61448885007891 0 0 0
3487 45 15 0.1268 9.98788590019772 9.62957058088199 30.228758297070595 0 0 0
1170 14 15 0.053 19.05778343168471 7.600031386275999 31.90491513394768 0 0 0
3486 45 15 0.1268 14.558005831826472 7.875117262509376 29.424107372464416 0 0 0
4139 53 15 0.053 17.50879859374619 3.2710978351314846 32.72199082549476 0 0 0
1945 25 13 -0.1268 12.533674592504326 1.172090444817811 29.986938394487954 0 -1 0
2362 30 15 0.053 13.014076189637606 2.9093063718990355 37.95095116993236 0 0 -1
1112 14 1 0 13.1807834893052 7.467757886372184 35.20060284156892 0 0 0
1151 14 15 0.053 13.641123074387572 8.352137490294313 38.525237191630616 0 0 0
4515 65 13 -0.1268 18.439905009746983 1.2599117166377836 35.182727823217725 0 0 0
1113 14 4 -0.159 12.57797667154109 6.043497231486622 35.33918616753927 0 0 0
1968 25 15 0.1268 10.451498176743751 5.599624237575187 32.10890039676171 0 0 0
2359 30 15 0.053 15.764653032305512 3.518804829047576 38.327451440401745 0 0 -1
1115 14 2 -0.053 17.025016925959473 7.873117916393756 35.59949867034009 0 0 0
1116 14 3 -0.106 18.01254689091423 7.965121562050322 36.75570786971325 0 0 0
1145 14 15 0.053 14.903811310180052 8.64684806498051 34.69347391518415 0 0 0
2333 30 3 -0.106 13.663996245935502 0.9464979253139931 37.81945906139939 0 0 -1
1967 25 15 0.1268 13.550759483348934 3.7978678122486893 29.79848669265084 0 0 0
4527 65 15 0.1268 17.611589112629193 1.2831230437945569 35.91130139216392 0 -1 0
1110 14 3 -0.106 13.807519634791497 7.728345746273542 37.64879239505907 0 0 0
1139 14 15 0.053 18.470978748154973 5.788898139218617 33.30124502522011 0 0 0
1150 14 15 0.053 15.931829827972551 7.677971721532597 38.12677412703081 0 0 0
1168 14 15 0.053 17.799203141889176 9.738990708347915 32.54704151753317 0 0 0
4138 53 15 0.053 16.697582864583996 3.772886772148144 31.15173298198453 0 0 0
1114 14 4 -0.159 12.456337552944355 8.22610454657613 33.98189123112845 0 0 0
1971 25 15 0.1268 13.510358134010428 1.1718108994800274 29.438252327566047 0 -1 0
1146 14 15 0.053 15.66919972238547 5.010626319511377 35.70505961287864 0 0 0
3757 48 15 0.053 16.01069402115489 6.396236798775726 29.684437894214305 0 0 0
1163 14 15 0.053 17.65305283019688 8.489703210497431 37.620766451552846 0 0 0
1148 14 15 0.053 16.70067499860282 5.497036088714 36.9975186944869 0 0 0
2358 30 15 0.053 16.100298054966398 1.8278586342136536 38.56012487601712 0 0 -1
3488 45 15 0.1268 14.086215679168658 9.243099992139106 31.38855419974382 0 0 0
4514 65 13 -0.1268 19.113707088278183 2.4673959419480527 35.071978427188704 0 0 0
4068 53 13 -0.1268 19.4875260886454 3.1109021912057284 30.751476006104244 0 0 0
4209 56 13 0 11.613433062198894 0.22758067976686297 34.85112800165741 0 0 0
1149 14 15 0.053 15.439044440765805 8.983438329245946 37.14625819434141 0 0 0
3753 48 15 0.053 18.998210777897228 7.5678167939189525 29.422720366685194 0 0 0
4526 65 15 0.1268 18.828600761700987 3.4448842500473327 35.5291274633354 0 0 0
1969 25 15 0.1268 12.504944124901037 5.758633653866523 30.54671741833261 0 0 0
4208 56 13 0.0732 12.02800648215974 1.581461269022182 34.865788024734805 0 0 0
4140 53 15 0.053 15.961145956998248 2.513964903351595 32.18709672872827 0 -1 0
4210 56 13 -0.1268 11.273159835661566 2.623203912152699 35.323233462556296 0 0 0
1141 14 15 0.053 18.872458305379403 5.749541431689191 35.10194848643928 0 0 0
4214 56 23 0.2736 13.671846028419258 1.7044542830092544 34.0857216152871 0 0 0
4101 53 21 -0.4214 16.778939384879155 0.6344215695440463 30.907643294599065 0 -1 0
4212 56 13 -0.1268 9.985052671233651 2.429238853510317 35.88409001811656 0 0 0
3459 45 13 -0.1268 10.96095761422115 9.332427563462318 30.066041459983744 0 0 0
1140 14 15 0.053 17.214435752635378 5.41881826994801 34.44745446581135 0 0 0
1161 14 15 0.053 16.80218625742741 8.952933913967971 35.41598702762388 0 0 0
1117 14 3 -0.106 19.263491877775472 8.757105432843046 36.39398642363984 0 0 0
1159 14 15 0.053 12.880590796937934 8.077929007469212 33.02084785886855 0 0 0
1142 14 15 0.053 16.75118179154541 6.892984621628363 32.295679290073494 0 0 0
2364 30 15 0.053 14.545543059152417 1.2265432321009748 37.24285430291678 0 0 -1
1160 14 15 0.053 12.59809490177564 9.353169169867018 34.11865859026978 0 0 0
1119 14 1 0 18.887863703142223 8.379596922155521 33.84866912031884 0 0 0
2355 30 15 0.053 17.928998863054275 3.482712799244984 38.31049642417653 0 0 0
4070 53 13 0 18.89962040933045 1.7880605261577536 30.737561880774237 0 0 0
2332 30 3 -0.106 13.279002950012188 2.1590099290892746 38.69164042176925 0 0 -1
4102 53 15 0.1268 18.98075315190495 3.9473393723368857 31.243962789937875 0 0 0
1944 25 13 -0.1268 10.399856045943428 1.0131538097712687 31.809387807740688 0 -1 0
4513 65 13 -0.1268 18.943831753784288 0.026691340599743624 34.77217747553088 0 -1 0
3758 48 15 0.053 17.137497720485847 4.991809006893928 29.415053363817265 0 0 0
1317 16 15 0.053 11.470448717623787 5.487158975121836 39.010199580177265 0 0 0
2322 30 13 0 18.820753686339796 1.648980991079328 38.99332713262555 0 0 0
2910 37 15 0.053 19.26583981302838 10.611539594579261 0.6612475370369 0 0 0
724 10 13 0 12.564024513361277 15.037108817677387 1.955152902910319 0 0 0
762 10 15 0.053 13.936105457010992 16.99107885982348 6.628992003688981 0 0 0
3830 49 15 0.053 12.733453252402782 12.081731787237366 6.098553826176548 0 0 0
3784 49 3 -0.106 10.548565273353903 15.015026446084434 7.890546044350274 0 0 0
758 10 15 0.053 13.899308173630809 13.688365471107181 4.2634003288645 0 0 0
709 10 1 0 16.723144541355673 17.439242667851623 6.853007203316063 0 0 0
761 10 15 0.053 14.66304039911989 15.35578435301557 6.769303693312053 0 0 0
788 10 15 0.053 18.400711003683 19.12169193392089 4.8439488653269995 0 0 0
2573 33 4 -0.159 10.73081186410641 18.227881463802373 2.975104407303374 0 0 0
3835 49 15 0.053 11.728249136369742 10.241977760815427 4.670117553814028 0 0 0
1304 16 15 0.053 16.123631778291927 12.924383632641181 9.209318990103982 0 0 1
776 10 15 0.053 11.363162864923249 15.121794588182308 3.680723972511387 0 0 0
2888 37 15 0.053 16.952080927469382 11.571591274383184 1.399599654012619 0 0 0
1268 16 3 -0.106 16.130983827591756 10.343931840019433 7.479637076397021 0 0 1
3828 49 15 0.053 10.729926786624235 12.430315239440908 8.298952923325539 0 0 0
3785 49 3 -0.106 11.79987277531745 14.134806586679016 7.985502607391284 0 0 0
713 10 2 -0.053 16.57646987313637 15.505941783297272 4.964230743702458 0 0 0
2883 37 15 0.1268 14.574355925702841 10.950313644968576 1.3243409827157515 0 0 0
714 10 1 0 15.886727455545001 16.795301885267296 5.59950725012557 0 0 0
3786 49 3 -0.106 11.28776923604248 12.830190154339826 7.42065260546572 0 0 0
715 10 3 -0.106 17.306851454292072 14.718189933371386 6.033650961311009 0 0 0
760 10 15 0.053 13.311721360027454 16.69310922816584 4.396385114170822 0 0 0
3787 49 3 -0.106 12.336558543014664 11.780985293103372 7.06092808041943 0 0 0
3831 49 15 0.053 11.323970465237265 9.996256161133964 7.77660193621146 0 0 0
3788 49 3 -0.106 11.84599398991927 10.368663516177985 6.868880130752841 0 0 0
2857 37 13 -0.1268 14.342846203534164 11.323015049436396 0.31333706956188057 0 0 0
2851 37 13 -0.1268 11.877706670889589 10.963484406925133 0.5102768375289849 0 0 0
717 10 8 -0.053 14.240344534401242 14.702086385695983 3.9120638045074356 0 0 0
3833 49 15 0.053 10.158878601893123 10.574524714778907 5.594450921864974 0 0 0
718 10 3 -0.106 13.5879223237026 15.756185711862317 4.9251276497801015 0 0 0
719 10 1 0 15.79552502903305 14.74508656841913 3.834553015285401 0 0 0
720 10 3 -0.106 14.48857530563516 16.18376426552329 6.081134375325119 0 0 0
791 10 15 0.053 14.889110873483872 18.460103470889102 4.852179620569502 0 0 0
721 10 13 0 13.853807328655884 15.11782787062926 2.4452619081242357 0 0 0
754 10 15 0.053 17.733783165230513 13.78015044499367 5.750421725776683 0 0 0
722 10 13 0.2575 14.957846688528434 15.474581495322235 1.6702004926259446 0 0 0
750 10 15 0.053 18.220807987520022 17.34222320298463 5.657596775431551 0 0 0
723 10 7 -0.106 16.21562345480665 15.344838784427786 2.461821428091716 0 0 0
785 10 15 0.053 16.22650919747049 15.801557903437176 8.351743552790154 0 0 0
2687 34 15 0.053 16.756679925537146 19.44769928109792 0.9219245775202967 0 0 0
790 10 15 0.053 16.496920191371863 18.29049978064215 4.050805661633547 0 0 0
2907 37 15 0.053 19.06868096694463 13.051895294630906 1.5781421616191849 0 0 0
3829 49 15 0.053 13.229130515324346 11.853582374178032 7.759012368660185 0 0 0
777 10 15 0.053 11.47912219233347 13.523732740105443 3.1670610632718526 0 0 0
3823 49 15 0.053 10.319654060827324 15.102189413532281 6.833898669899175 0 0 0
792 10 15 0.053 15.124186263494561 17.333750477979553 3.5029800449362307 0 0 0
725 10 13 -0.1268 12.395474851799444 15.398316273126618 0.6519892039732217 0 0 0
793 10 15 0.053 16.041848238523297 12.805032167523697 4.823349193667938 0 0 0
794 10 15 0.053 17.240139116800993 13.26036561995003 3.5486451467812805 0 0 0
2689 34 15 0.053 13.871950559640075 19.176690146696313 0.9149749797906476 0 0 0
795 10 15 0.053 15.719066262103292 12.646901292472872 3.1208403789772206 0 0 0
733 10 4 -0.159 11.381449156467472 14.516298264017749 2.781071036926887 0 0 0
2618 33 15 0.053 10.049172698466458 17.353290448772768 2.7464415751788933 0 0 0
736 10 4 -0.159 16.132157861678753 16.917609268298882 8.252011516813099 0 0 0
2861 37 3 -0.106 16.889606237364024 11.679092877477338 0.28593711663371624 0 0 1
738 10 4 -0.159 15.60139103053083 17.776861221283138 4.447916830327402 0 0 0
739 10 4 -0.159 16.218362193530403 13.253647280795585 3.8219146379123385 0 0 0
710 10 3 -0.106 16.541170476589706 19.02140847249963 6.980274407476356 0 0 0
1298 16 15 0.053 15.249551954565174 9.90270286664031 7.900245938675544 0 0 1
748 10 15 0.053 15.684472563607203 19.084584272302877 7.581421889447064 0 0 0
759 10 15 0.053 12.667310901562102 15.347502978697985 5.368942868618211 0 0 0
1269 16 3 -0.106 17.323432528164208 10.537666618350949 8.406633259165812 0 0 1
2870 37 3 -0.106 19.199059033092315 12.838965171635538 0.48926853106245766 0 0 1
784 10 15 0.053 16.393739817005986 17.474184962296373 9.159404493414959 0 0 0
704 10 2 -0.053 19.121895011966842 19.44324478089942 7.525462602047142 0 0 0
1841 23 15 0.053 18.285175400973227 17.655761936763103 3.0563294758097386 0 0 1
3412 44 15 0.1268 12.144474490620954 19.024199018776883 9.050368720272614 0 0 0
716 10 3 -0.106 18.478586138670373 15.525208476538037 6.668174015145699 0 0 0
764 10 15 0.053 16.696466208365624 16.289456516574365 2.6083584776286024 0 0 0
786 10 15 0.053 15.074053650054562 17.141983208444863 8.29396861355113 0 0 0
763 10 15 0.053 16.97052700704639 14.701678067776857 1.9525184856682698 0 0 0
753 10 15 0.053 17.472237450503126 15.837982953244186 4.392964905891161 0 0 0
1295 16 15 0.053 15.261203555389352 10.232592575955113 4.832925352455238 0 0 1
2616 33 15 0.053 11.390989400236892 18.16127873892177 5.082854346382643 0 0 0
3826 49 15 0.053 12.532550409157485 14.574658247421961 7.269559910692983 0 0 0
755 10 15 0.053 16.53178376896355 14.505232801853841 6.802446099505116 0 0 0
757 10 15 0.053 18.59435868868192 15.166095137599251 7.716258842971686 0 0 0
3827 49 15 0.053 10.623816227943385 12.98926676562815 6.5523375617826005 0 0 0
735 10 4 -0.159 19.194770609267554 17.409661007218624 9.086457282177536 0 0 0
3783 49 3 -0.106 10.696915026652354 16.411008310629843 8.501929175057015 0 0 0
2572 33 3 -0.106 10.552920927384937 18.569474856558188 4.501475387319381 0 0 0
3822 49 15 0.053 11.40560045976057 17.110653235972645 7.887782861410499 0 0 0
726 10 19 -0.515 14.776838593415121 15.9837440385202 0.4456364866498504 0 0 0
1291 16 15 0.053 17.218884151449014 10.040475935663883 3.148422474393442 0 0 1
3789 49 4 -0.159 11.089928313920018 10.048309437401647 5.592538892854451 0 0 0
711 10 2 -0.053 18.22274515301615 17.0928185847097 6.722185340189288 0 0 0
775 10 15 0.053 10.364896569646943 14.596456115265939 2.3706914362828417 0 0 0
1840 23 15 0.053 18.98532332917874 19.095305518821615 2.315122730767691 0 0 0
1299 16 15 0.053 15.743534754624587 11.365899904932617 7.149311143239223 0 0 1
2619 33 15 0.053 11.784454292515923 17.934170255224153 2.6727226482443474 0 0 0
2885 37 15 0.053 17.27245150570514 13.68674558696879 0.20118525683377356 0 0 1
1300 16 15 0.053 18.02851341599038 11.225366237465279 7.825593336597579 0 0 1
703 10 1 0 19.20688643723792 17.913828676475347 7.579916569314735 0 0 0
3825 49 15 0.053 12.227279726682655 14.15687246677224 9.039451921318314 0 0 0
765 10 15 0.1268 11.416148487863595 15.245392200539438 0.3496112201097719 0 0 0
1296 16 15 0.053 17.423766224148057 10.180101180430245 5.822593312182266 0 0 1
783 10 15 0.053 18.26122906173737 17.22363635214904 9.69037344678156 0 0 0
756 10 15 0.053 19.439497097042924 15.228614595536811 6.233940718921886 0 0 0
2879 37 15 0.1268 11.95714266743285 10.484209459929819 1.5176082380788083 0 0 0
1305 16 15 0.053 17.88397577489319 13.048004724864217 9.758723203608278 0 0 1
3821 49 15 0.053 11.077699240107968 16.315019146735896 9.496922227864113 0 0 0
2617 33 15 0.053 10.432229522384503 19.078342881615107 2.3046059235509735 0 0 0
1842 23 15 0.053 18.54047102264726 17.772586738962048 1.2914319611485405 0 0 1
1805 23 4 -0.159 18.972842704615342 17.994039678139654 2.2596448108981297 0 0 0
3832 49 15 0.053 12.784443442069968 9.770150452822682 6.78421082734385 0 0 0
2853 37 13 -0.1268 10.622905028342993 11.214402441414075 0.0009554446388762017 0 0 0
3104 40 3 -0.106 12.122413430359247 11.424872524750512 12.269571917093833 0 0 0
445 6 4 -0.159 12.299812742269117 10.355825392291589 18.85327494983157 0 0 0
1344 17 3 -0.106 14.159591382250735 13.860423560229497 16.206541064720245 0 0 0
1345 17 3 -0.106 12.933072508024622 13.003932072937193 15.809174071847506 0 0 0
1346 17 3 -0.106 11.726517452214544 13.907436928878171 15.620301767828952 0 0 0
1347 17 3 -0.106 11.975879867958492 15.229898746067102 14.875080790250804 0 0 0
3103 40 3 -0.106 12.630060973947094 9.970410706364808 12.456593202806216 0 0 0
1615 20 15 0.053 16.638944611577934 15.89724328559623 19.02764398548075 0 0 0
1348 17 3 -0.106 12.637807351915944 15.263775798843074 13.467319851716262 0 0 0
6023 85 15 0.1268 15.591681448127702 17.122602947030515 14.965286832185226 0 0 0
1620 20 15 0.053 14.181477056869355 15.408702793920162 18.882959284086045 0 0 0
1382 17 15 0.053 11.979073049496591 14.68017616694268 12.773601796139184 0 0 0
1349 17 4 -0.159 12.993472165932411 16.698948747324657 13.07351113454815 0 0 0
1394 17 15 0.053 19.131420256759483 13.205198575406481 11.63773556765439 0 0 0
1339 17 2 -0.053 18.293392213155226 12.484602700587638 16.73894484101667 0 0 0
1385 17 15 0.053 13.840466712155447 16.987946176041866 13.664127805140618 0 0 0
1388 17 15 0.053 17.569144566994314 14.083106881965744 15.375512951180632 0 0 0
1599 20 15 0.053 19.42147171651779 15.766890734559182 18.750355383371886 0 0 0
1270 16 3 -0.106 17.05787651944495 11.082684117340774 9.852726616823793 0 0 1
1309 16 15 0.053 15.420564672577466 14.883960945817982 10.508505739023123 0 0 1
6025 85 15 0.053 14.492593157628743 17.141735253028216 17.160091810219765 0 0 0
1307 16 15 0.053 15.229252872539302 12.679701000691132 11.383272428079463 0 0 1
517 6 15 0.053 13.075249894602331 11.060383595892421 18.527943576362844 0 0 0
6021 85 15 0.053 17.581874228104823 17.537684649911107 13.656291027948752 0 0 0
1340 17 3 -0.106 16.91341779803989 10.633925557581744 17.556273149887215 0 0 0
297 4 15 0.053 10.507522597010183 16.27584163145658 17.284510332610935 0 0 0
1303 16 15 0.053 16.110349594153895 10.591800421637394 10.116304315347747 0 0 1
1273 16 4 -0.159 16.023644290654637 14.683246188412582 11.392396841402709 0 0 1
5994 85 3 -0.106 14.940658998682203 18.08317597661904 16.790676182576277 0 0 0
1334 17 13 0 18.115054417517396 9.954103448136616 18.04571330965609 0 0 0
1383 17 15 0.053 13.559126532352911 14.704729913911756 13.421246115226145 0 0 0
5996 85 3 -0.106 12.641948290211687 19.348049874139722 17.113478037040718 0 0 0
1338 17 2 -0.053 17.18655547611166 11.475100746470684 16.346605323689072 0 0 0
1384 17 15 0.053 13.235058278080198 16.799784251404986 12.04427644347218 0 0 0
5995 85 3 -0.106 13.75447546176455 18.92289099922133 16.225871172695985 0 0 0
1367 17 15 0.053 16.56513884178894 11.323898479331096 18.300098916880046 0 0 0
3143 40 15 0.053 13.855730399807287 10.387706655849211 14.138744949997333 0 0 0
3151 40 15 0.053 12.219105974571505 11.20056330291397 10.187274901544058 0 0 0
1370 17 15 0.053 15.177240016302376 11.271902862340323 15.406263961401091 0 0 0
1335 17 13 0 19.417667822605374 10.515244242730668 17.88923113797024 0 0 0
1371 17 15 0.053 16.08887018736235 12.713378793284779 14.862543058860535 0 0 0
1386 17 15 0.053 12.23763493809472 17.516833153911854 13.226437134276837 0 0 0
1372 17 15 0.053 16.17336400543733 13.673093076626486 16.914242144151764 0 0 0
1365 17 15 0.053 18.030042044939375 13.12137602879634 17.575020599318574 0 0 0
1373 17 15 0.053 15.059115593603137 12.638265551563332 17.704883850570678 0 0 0
1389 17 15 0.053 18.25169786758093 12.521113456306605 13.788316087648635 0 0 0
1374 17 15 0.053 14.460393104902712 14.411607582227072 15.320830100837915 0 0 0
1375 17 15 0.053 13.823259389416842 14.654007932916217 16.90371271301552 0 0 0
5992 85 9 -0.1268 17.081424940922492 18.494211032323978 15.52804710865615 0 0 0
1376 17 15 0.053 12.696599391917262 12.264251235750603 16.623784069055613 0 0 0
1272 16 3 -0.106 16.265757555900958 13.132914192693429 11.344480191924433 0 0 1
1377 17 15 0.053 13.200427145430462 12.38851296259527 14.94669890021312 0 0 0
3147 40 15 0.053 12.918600809158876 12.213848891619033 12.437321700233106 0 0 0
3105 40 4 -0.159 11.574805897780438 11.710961409356983 10.912322541573793 0 0 0
1378 17 15 0.053 11.384104708366845 14.150924655793471 16.598222318585027 0 0 0
1379 17 15 0.053 10.809814080739 13.469922092758406 15.27604997745006 0 0 0
1380 17 15 0.053 12.445302631570007 15.903514280467979 15.588875059015868 0 0 0
1381 17 15 0.053 11.010347266767514 15.780967374427659 14.752171503965696 0 0 0
3148 40 15 0.053 11.328571422146114 11.669356468615668 13.09932152967898 0 0 0
1310 16 15 0.053 16.96524037906126 15.247404350160023 11.28644046882295 0 0 1
5991 85 3 -0.106 17.98515760263514 18.29301058266782 14.339439034179257 0 0 0
6026 85 15 0.053 13.308822804554719 18.331492361864296 15.441384820315381 0 0 0
6024 85 15 0.053 15.355214749766406 18.545578509901436 17.69961129800296 0 0 0
284 4 15 0.053 9.865220066438896 11.306313063596082 16.24285890800009 0 0 0
1603 20 15 0.053 19.03775123995846 19.33082425099365 18.409976139177942 0 0 0
1271 16 3 -0.106 16.858238097645188 12.624587443761413 9.96674095767053 0 0 1
6029 85 15 0.053 11.895290195959173 18.53095951871 17.39576686053912 0 0 0
1343 17 3 -0.106 15.284231351890663 13.071554236869215 16.726521782928256 0 0 0
1350 17 3 -0.106 18.584814427486297 13.53606118815112 15.638517813788994 0 0 0
6016 85 15 0.053 16.822052534828998 19.232661586721736 11.936796931076 0 0 0
1364 17 15 0.053 17.618540929742313 10.889952987160216 15.493924472453623 0 0 0
1306 16 15 0.053 16.85526481361262 12.73292328570213 12.147943190692867 0 0 1
1598 20 15 0.053 18.31776533955839 17.185411727782828 18.264565709787522 0 0 0
5993 85 9 -0.1268 15.910357919786842 17.872026325129745 15.697328980407262 0 0 0
1342 17 3 -0.106 15.884828413626119 12.133807909144885 15.766144374715903 0 0 0
1302 16 15 0.053 17.9523314237068 10.804526253332526 10.50505684840811 0 0 1
1570 20 3 -0.106 19.210680129968917 16.82947183095555 18.88293040774922 0 0 0
3150 40 15 0.053 10.637097075976344 11.137035708497738 10.82318266012409 0 0 0
1308 16 15 0.053 15.415231357516033 15.09960524985753 12.243517173115633 0 0 1
3144 40 15 0.053 12.163958544747258 9.967454080386075 14.744760565048674 0 0 0
518 6 15 0.053 11.43575673582232 10.956735099738632 19.22824043964286 0 0 0
6020 85 15 0.053 19.07887610576822 18.00146833910202 14.672231251724932 0 0 0
3798 49 15 0.053 9.99298038127257 16.628833331888053 12.113483758051032 0 0 0
1621 20 15 0.053 12.750522156855908 17.238444835883907 19.30577499109394 0 0 0
1351 17 3 -0.106 19.126485382850234 12.953867646131782 14.311589309010609 0 0 0
6022 85 15 0.1268 17.44163195525565 19.34553631118921 16.109012074392407 0 0 0
1392 17 15 0.053 18.7411170695496 14.908463759333223 13.643330321919336 0 0 0
516 6 15 0.053 12.080394372092291 9.83849976965072 17.85407187963156 0 0 0
3149 40 15 0.053 11.364974991390554 12.778267228477205 10.6715456263772 0 0 0
1387 17 15 0.053 19.353877264865822 14.3075743325562 15.930924264025814 0 0 0
3146 40 15 0.053 13.562137679968236 9.818189370358251 11.857656183522677 0 0 0
1366 17 15 0.053 16.05074915205854 9.971743184646101 17.468463967807697 0 0 0
289 4 15 0.053 9.773193464889687 9.915070328909792 14.372393689912954 0 0 0
5215 73 15 0.053 15.655519228967421 18.347775114476974 24.163670326980952 0 0 0
1582 20 3 -0.106 13.003154915255912 17.767853425393305 21.39142403775658 0 0 0
1569 20 3 -0.106 17.56903856764453 16.12209300832543 22.488262786705732 0 0 0
385 6 13 0 15.747340687863586 15.8785935785833 28.250082921826372 0 0 0
4563 67 13 -0.1268 12.853313632133803 10.198383580510443 25.22858526819722 0 0 0
1597 20 15 0.053 16.548182663213606 16.491216925748443 22.828743039503063 0 0 0
387 6 13 0 14.338487970424652 16.02627273984786 27.96133356996934 0 0 0
390 6 13 0 18.344051095581587 15.44946155776742 29.061670565679822 0 0 0
389 6 13 0 13.393685685883609 16.652535420976168 28.781163545225247 0 0 0
440 6 3 -0.106 14.554150403336786 11.114506593183691 20.93684333200921 0 0 0
391 6 13 0 17.815674989667347 14.661030402634418 27.986050681883942 0 0 0
393 6 13 0 16.484457062044488 14.864318297242452 27.639457098422405 0 0 0
3715 48 15 0.1268 18.778814173865833 10.492202132694949 21.585825509460445 0 0 0
1567 20 2 -0.053 17.789678382931907 16.09367438260542 20.914201658127155 0 0 0
3717 48 15 0.1268 18.437233957690694 12.706320146664911 20.476872069055702 0 0 0
397 6 13 0 18.667304794409795 13.90044981357868 27.16454924992478 0 0 0
398 6 13 0 13.903192941717204 15.46411792245777 26.714492392180006 0 0 0
399 6 13 0 12.570355657431184 15.71816249198811 26.284901843677 0 0 0
1624 20 15 0.053 12.491177696364085 17.00140736917353 21.949105740858773 0 0 0
400 6 13 -0.1268 12.126422851563628 16.75227443566888 28.35879818196762 0 0 0
464 6 15 0.053 13.479637042832204 15.182259429829626 22.94981605458119 0 0 0
4560 67 13 0.0732 11.996819342068067 11.634080254087275 26.963478210683967 0 0 0
1617 20 15 0.053 15.086446334905474 15.754471588285165 21.724706391439476 0 0 0
401 6 13 0 11.641461082162643 16.239515948377864 27.15479052340913 0 0 0
465 6 15 0.053 13.959412691365527 16.453311692345068 24.018837861131455 0 0 0
4561 67 13 0 13.057717765421684 10.828954954143695 26.467032155765747 0 0 0
1587 20 15 0.1268 18.205465706739645 17.791152144394403 27.235830513129837 0 0 0
402 6 13 0 18.146352753687694 13.292643854435225 26.016538388010066 0 0 0
466 6 15 0.053 11.84882348947293 14.318125973572243 24.762250813465382 0 0 0
408 6 13 -0.1268 18.922189180496297 12.920033452753175 24.968772233453638 0 0 0
403 6 13 0 16.76638296172429 13.188272475902306 25.84113597913752 0 0 0
467 6 15 0.053 11.494462746225008 16.055737122160867 24.49201499844352 0 0 0
1563 20 13 0 18.649725199196467 16.841725850340378 23.2788519444387 0 0 0
404 6 13 0 15.981565019186158 14.143690113444643 26.578527100905543 0 0 0
468 6 15 0.1268 17.249320964858168 10.800615535150389 24.791538079719494 0 0 0
405 6 13 0 14.77756634275862 14.679477139981131 25.993389518075716 0 0 0
469 6 15 0.1268 14.095085877923209 13.344460760831584 22.113663611695728 0 0 0
4564 67 13 -0.1268 10.706298037495998 11.250790599691769 25.00197895232721 0 0 0
4567 67 13 0.0732 14.078624764407662 11.742016428685313 28.466815231620032 0 0 0
455 6 15 0.053 15.283923952905125 18.35862751491882 29.011342522742222 0 0 0
4562 67 13 -0.1268 10.812493601745881 11.81734561045587 26.24871744119469 0 0 0
4568 67 13 0 14.24771853908245 10.870752020882218 27.344484587367837 0 0 0
506 6 15 0.053 15.257380361568378 10.60077561743048 20.28822194416898 0 0 0
4566 67 23 0.2736 12.355367490391927 12.321063513306916 28.580454977010277 0 0 0
3689 48 13 -0.1268 19.428828661316587 12.425889027133897 20.86275969924046 0 0 0
4585 67 15 0.1268 11.570532179940935 9.913233610700823 23.481935038455234 0 0 0
4575 67 23 0.2736 18.236021231669376 10.020891463312038 27.702846737393042 0 0 0
4571 67 13 -0.1268 15.476276064199809 10.266686558639078 27.095727858778766 0 0 0
412 6 13 0 14.586487398635231 14.452262226361892 24.604828712975685 0 0 0
5214 73 15 0.053 16.62596359739214 19.26438761933976 25.380508097948873 0 0 0
4572 67 13 0.0732 16.544938229685286 10.60336466013368 27.857054968155953 0 0 0
1616 20 15 0.053 16.301622189024133 17.35056002781982 19.892125332499695 0 0 0
413 6 3 -0.106 13.564144388191753 15.427221372275506 24.027817150159212 0 0 0
1619 20 15 0.053 13.19161113449585 15.101332629713804 20.392838916520855 0 0 0
1596 20 15 0.053 17.4747162498948 15.080588544769036 22.82960915920253 0 0 0
1625 20 15 0.053 11.163602818920047 18.613016199597286 20.573711599193185 0 0 0
414 6 3 -0.106 12.241328350279156 15.36671507930145 24.807706899979348 0 0 0
508 6 15 0.053 12.453488930547012 10.934181311744426 21.518496305073715 0 0 0
4565 67 13 -0.1268 11.736024638107777 10.433875905986072 24.453556338319085 0 0 0
1566 20 2 -0.053 18.96823852981454 17.05637966089314 20.344439984029837 0 0 0
415 6 13 0 16.16890768348461 12.618047164864757 24.72327748458625 0 0 0
1618 20 15 0.053 15.64106303905769 14.391091778069976 20.57166278849504 0 0 0
507 6 15 0.053 14.254679261461265 12.031365890432292 20.338724476608544 0 0 0
460 6 15 0.1268 18.46647646035012 12.59575252049529 24.001197437923434 0 0 0
416 6 13 0 15.120754050620148 13.326917834026549 23.9930839220832 0 0 0
4574 67 13 0.0732 18.676843532566664 10.936568305020424 29.14328927738193 0 0 0
417 6 13 -0.1268 16.47575669059713 11.32189245181888 24.23223507575543 0 0 0
418 6 13 0 15.90079718371969 10.715504486753506 23.14010684793958 0 0 0
419 6 13 -0.1268 14.802411131762462 12.822152749626559 22.714957792471264 0 0 0
1591 20 15 0.1268 17.46621924931967 16.783269778399312 25.097253807389087 0 0 0
420 6 13 0 15.115886027682501 11.546561694417731 22.281873162995097 0 0 0
1581 20 3 -0.106 13.50869446952164 17.13789700970003 20.039236970870327 0 0 0
4581 67 20 -0.42 19.122065963577217 10.35990484100941 26.661762950308617 0 0 0
459 6 15 0.1268 11.37756473219597 17.041420057556376 29.1481022124441 0 0 0
1578 20 3 -0.106 16.500542277920896 16.27691031557969 20.106694581424858 0 0 0
294 4 15 0.1268 10.893183531626368 13.646188431951188 21.35348963253842 0 0 0
258 4 13 -0.1268 10.22968895923055 13.7853447816511 20.486609570852792 0 0 0
1623 20 15 0.053 13.918818576469963 18.14173476949277 21.932365184390864 0 0 0
1557 20 13 0 19.430961238945855 17.544410546712342 25.463154329585112 0 0 0
1579 20 3 -0.106 15.33820424702008 15.467804785586724 20.668534558405042 0 0 0
524 6 15 0.053 11.019843325193113 19.06075806560275 25.87472204790699 0 0 0
1565 20 13 -0.1268 18.47106250379687 16.972408395932696 24.6191583209638 0 0 0
4570 67 13 0 16.381436010470654 11.464451081274447 28.961861039531353 0 0 0
1580 20 3 -0.106 14.044423348977531 15.624497138557778 19.9418900876285 0 0 0
1593 20 15 0.053 17.976621304610397 15.003103440218513 20.775499834540287 0 0 0
1592 20 15 0.053 18.615389491880265 18.006870161768408 20.657319958274552 0 0 0
441 6 3 -0.106 13.277603670506798 10.32399451475264 21.15055601828934 0 0 0
446 6 11 0.4214 10.177846752948401 16.28197372660388 26.692603290323742 0 0 0
1628 20 15 0.053 11.292514458911132 19.278906261130647 23.065984002090296 0 0 0
5218 73 15 0.053 14.42789479115159 18.76668407414965 26.495659184342237 0 0 0
1583 20 3 -0.106 12.085337208458439 18.99867534100083 21.09778608064195 0 0 0
5208 73 15 0.053 16.60820007334635 19.269231280405005 22.070628216949572 0 0 0
4582 67 15 0.1268 9.954290128289246 12.44026998873215 26.578468047884545 0 0 0
292 4 15 0.1268 10.844007917136178 15.67633149816624 19.83885048860574 0 0 0
1559 20 13 -0.1268 19.222393194286912 17.723607761857842 26.838171921085717 0 0 0
4580 67 20 -0.42 12.100631986304395 13.716730653301894 28.818774414596373 0 0 0
5165 73 3 -0.106 15.721079248980512 19.31700008562648 24.717547151672253 0 0 0
5166 73 4 -0.159 14.44847762254736 19.489962751088797 25.66718400633274 0 0 0
449 6 4 -0.159 10.141363640980185 19.403071782551777 26.4414111224971 0 0 0
4569 67 13 -0.1268 15.118522792445457 12.039931314091746 29.249817850371105 0 0 0
256 4 13 -0.1268 10.326228106951236 14.825632823466313 19.629824168765946 0 0 0
5216 73 15 0.053 13.464761970320398 19.349232389394977 25.145206218928255 0 0 0
1622 20 15 0.053 14.259659581412883 17.880567613310312 19.680975439092055 0 0 0
2863 37 3 -0.106 18.643055810849493 15.154929738198215 37.025713732260066 0 0 0
4881 70 15 0.053 10.082840381509445 14.726263790959086 30.43743273305996 0 0 0
2848 37 13 0 12.903086522835387 12.157743255839925 37.63108205229614 0 0 0
476 6 15 0.053 17.790035299976264 18.98229474686767 31.65298634272025 0 0 0
767 10 15 0.053 11.220708532117035 14.889071478311243 37.47131948115507 0 0 -1
2882 37 15 0.1268 14.004003860626407 13.333703784336256 36.10104841543422 0 0 0
473 6 15 0.053 18.89823895356902 16.408229837370712 31.527334942016562 0 0 0
2884 37 15 0.053 18.04342632343006 11.823502185330945 37.01563874522392 0 0 0
1167 14 15 0.053 17.78550641001629 10.32257164377303 34.21787400298434 0 0 0
2862 37 3 -0.106 18.716972641830587 13.667857400792558 36.71639755737972 0 0 0
4831 70 4 -0.159 12.903165051142782 12.71944433408747 33.09396470403686 0 0 0
4882 70 15 0.053 11.137269500990183 12.72415692977511 30.9508350878088 0 0 0
2886 37 15 0.053 16.293492172532254 13.04854971837449 35.81688969999291 0 0 0
5751 80 15 0.053 13.713869889482785 19.371272204643798 37.624556194969536 0 0 -1
2887 37 15 0.053 16.330852470138197 14.296374162171796 36.94237704161878 0 0 0
388 6 2 -0.053 13.860299741565761 17.191292050219587 30.192242876088606 0 0 0
474 6 15 0.053 17.825857139167553 18.80772592790468 29.95153305570096 0 0 0
728 10 11 0.4214 13.040737430828102 16.13364947046223 37.49474682904055 0 0 0
1169 14 15 0.053 19.276317672693914 10.482960121189635 33.22507498542802 0 0 0
2890 37 15 0.053 18.657784363277678 13.589876205345732 35.651239751550136 0 0 0
2897 37 15 0.053 18.864366947052194 17.629032248746835 36.9000664978769 0 0 0
4887 70 15 0.053 12.23552533858227 12.29155057714843 33.85440426486298 0 0 0
768 10 15 0.053 11.716152083828907 15.044981277150761 35.19197867174919 0 0 -1
472 6 15 0.053 11.995104254219797 17.042146917463207 31.766487834020957 0 0 0
2893 37 15 0.053 17.722257588425844 15.489103341791647 36.4905557638859 0 0 0
4886 70 15 0.053 13.104708968781189 11.857242929483657 32.391463805685795 0 0 0
2878 37 15 0.1268 11.471293024465167 12.692123487830367 36.05805969134381 0 0 0
4586 67 15 0.1268 14.90224075847289 12.666996355620261 30.102968930815734 0 0 0
4829 70 3 -0.106 10.832289921697946 13.381560543188158 31.829545297499326 0 0 0
774 10 15 0.053 9.786355534768374 18.201206246291093 36.304628302301715 0 0 -1
769 10 15 0.053 11.90554328405159 16.922433386672033 35.190674655041605 0 0 -1
731 10 3 -0.106 9.897909274141492 16.22074986601414 35.333448763088626 0 0 0
4884 70 15 0.053 11.925921103506603 14.736930026766576 33.101524683055274 0 0 0
4885 70 15 0.053 12.831487821436994 14.309254487279055 31.683951272623023 0 0 0
4577 67 13 -0.1268 18.978295236158935 12.687611820240312 31.319717932590372 0 0 0
470 6 15 0.053 11.419718703508591 18.786028983647753 31.840641858560097 0 0 0
4888 70 15 0.053 13.848676793535104 13.032355192651425 33.56772828955717 0 0 0
483 6 15 0.053 15.986149639028973 14.01133631799315 34.21390056240756 0 0 0
426 6 3 -0.106 16.83963303921343 15.247269840886835 32.524049660818875 0 0 0
2892 37 15 0.053 18.38254821436387 15.189801653682864 38.09814918170902 0 0 0
730 10 3 -0.106 11.361454342657693 16.025289415228485 35.64254805709669 0 0 -1
457 6 15 0.053 13.926349384948896 16.4628823688011 31.079615958472125 0 0 0
477 6 15 0.053 16.208637563895422 17.292719741628453 32.35256523242389 0 0 0
392 6 13 0 17.50206082531313 16.294000218639987 29.876604148088433 0 0 0
386 6 3 -0.106 15.346486552821139 17.673064680880813 29.861995035912678 0 0 0
422 6 4 -0.159 12.268400219682308 18.141217893470323 31.819908445750645 0 0 0
2688 34 15 0.053 16.1926534492405 18.710643777761028 38.5461935279397 0 0 -1
4573 67 13 0 17.572092851171142 11.528717375870828 29.77799341028163 0 0 0
4830 70 3 -0.106 12.18114567512873 13.899674503326466 32.401039789802965 0 0 0
1165 14 15 0.053 18.906512542832374 9.814149612115745 36.40749781218923 0 0 0
480 6 15 0.053 16.320001016736445 14.712984116669471 31.719097250749883 0 0 0
482 6 15 0.053 16.867796882347488 15.525272399376732 34.63450599094621 0 0 0
2859 37 2 -0.053 17.803634251596613 12.752231589523191 38.970249147873524 0 0 0
4883 70 15 0.053 10.364543889113612 12.769882143139691 32.65075907603466 0 0 0
4576 67 13 -0.1268 17.710868302566855 12.243415868553917 31.00265636850919 0 0 0
4589 67 15 0.1268 19.054448729807763 13.342273339357723 32.214628387284385 0 0 0
481 6 15 0.053 15.18178934614247 15.508477716615454 33.98784948927248 0 0 0
421 6 11 0.4214 13.06118628392791 18.430643703431926 30.606033420038333 0 0 0
456 6 15 0.053 15.74095027678428 18.207294907456376 30.751065472610943 0 0 0
471 6 15 0.053 12.866481114355725 18.27678630952914 32.71513513209279 0 0 0
5752 80 15 0.053 12.457787962966744 18.952455498013453 36.285864911551 0 0 0
2850 37 13 -0.1268 11.605730319320518 12.274457266608055 37.10203640633637 0 0 0
2855 37 13 0 15.478045585109536 11.868028408470124 38.815709952574075 0 0 0
2900 37 15 0.053 19.068821727356877 18.36473545031018 34.58859715832225 0 0 0
740 10 21 -0.4214 13.870646399455216 16.596413234851177 36.718332947625264 0 0 -1
2852 37 13 -0.1268 10.48628225802671 11.932802244778072 37.86699308314712 0 0 0
478 6 15 0.053 17.608770598164117 17.043863028499224 33.26097172955547 0 0 0
2854 37 13 0 15.270298071333992 12.541143965899268 37.6163037726088 0 0 0
423 6 2 -0.053 18.048074225200065 16.94522031556325 31.152654875741288 0 0 0
766 10 15 0.053 10.9482335449362 16.65465722220748 37.69277978551136 0 0 0
2856 37 13 -0.1268 14.043868917425772 12.737796343733667 37.05023294470953 0 0 0
425 6 3 -0.106 17.13888954856163 16.727109080389962 32.337888394110905 0 0 0
2858 37 2 -0.053 17.70286469240068 12.804328236366109 37.43056226051912 0 0 0
4588 67 15 0.1268 16.86525559723776 12.63349137839334 31.534613654325813 0 0 0
729 10 3 -0.106 11.59577901766682 15.921605122558278 37.14365132190358 0 0 0
479 6 15 0.053 17.840371562856976 14.754051125381425 32.73122123330387 0 0 0
427 6 4 -0.159 16.156018735747523 15.073895269232407 33.925502363868524 0 0 0
2860 37 3 -0.106 16.429914390223676 13.156950870620213 36.84698047692239 0 0 0
424 6 4 -0.159 18.277335846632745 18.391592767998276 30.875306136679665 0 0 0
3489 45 15 0.1268 11.736656788998374 10.13726025599937 31.91720153167139 0 0 0
2849 37 13 0 13.053938753952012 11.434471768096618 38.91109462010224 0 0 -1
475 6 15 0.053 19.340787287990253 18.700858373657155 30.840684921514107 0 0 0
5717 80 21 -0.45 11.263872075504324 19.3155493017501 38.79596984017258 0 0 0
384 6 13 0 16.23611213706258 16.624947019112234 29.34875242507206 0 0 0
454 6 21 -0.4214 13.040806866442486 19.515717866667277 30.044296611122615 0 0 0
4828 70 3 -0.106 9.781027493623268 14.424259119147736 31.376142560859293 0 0 0
1120 14 4 -0.159 18.413125662959235 9.781349961865724 33.50501322842201 0 0 0
2889 37 15 0.053 17.172642066713482 10.696955074064986 38.90362460910465 0 0 0
727 10 13 0.2575 13.477808029031412 15.834440269759357 38.94248086441991 0 0 -1
5748 80 15 0.053 13.910803075604727 19.402325785737748 34.69996726527716 0 0 0
6007 85 15 0.053 18.04573929971389 25.535375659289123 8.909225978250394 0 0 0
3416 44 15 0.053 16.939777035884017 24.3316765863775 4.908604462287181 0 0 0
3381 44 13 0 13.390646632567726 22.51633638193946 8.047129121577344 0 0 0
2571 33 3 -0.106 10.347015485253115 20.10130142046833 4.779616855592303 0 0 0
2300 29 15 0.053 10.538959882265745 27.42869487165837 8.81759300465879 0 0 0
3392 44 3 -0.106 15.255963711429503 23.137279890250735 4.221735681948237 0 0 0
3065 39 15 0.053 15.81893901132381 24.135082580507373 0.06575624084715107 0 0 1
3393 44 3 -0.106 15.039970696181086 25.37834989102392 6.071485666659003 0 0 0
3410 44 15 0.1268 12.88102768980818 19.549999913222862 6.525610293233862 0 0 0
2695 34 15 0.053 12.432460502589631 20.356845275472377 2.0904420460697892 0 0 1
3072 39 15 0.053 10.978059190158325 24.790984884108717 0.3898673471020992 0 0 2
2648 34 3 -0.106 14.588414718459426 20.825040328744443 2.005636575003772 0 0 1
2613 33 15 0.053 11.356184351933337 20.550117598732665 4.811651066573801 0 0 0
3439 44 15 0.053 16.39306929355875 27.099630645977616 3.3776423779332614 0 0 0
3402 44 3 -0.106 15.902051707004652 26.95069844854371 4.350520723593218 0 0 0
749 10 15 0.053 16.33611518927568 19.553510222021966 6.018580344935107 0 0 0
2161 27 15 0.053 11.867221366237304 23.939044427271387 6.239182684097866 0 0 1
3027 39 3 -0.106 12.978585681954668 25.72150468171825 0.8085642534294613 0 0 2
3422 44 15 0.053 17.46158489509481 25.517719974396122 2.7154666637143197 0 0 0
2262 29 3 -0.106 11.243589490418296 28.245017825723806 8.546125854245567 0 0 0
2117 27 4 -0.159 11.194212888122465 24.83874966114927 6.35542251255043 -1 0 1
3067 39 15 0.053 13.843162675997728 23.715706163161734 0.8267299682189985 0 0 2
6005 85 15 0.053 19.07184090379682 24.622190233708025 7.830763396995391 0 0 0
787 10 15 0.053 17.947984803426923 20.749807506831324 5.19904023865115 0 0 0
3060 39 15 0.053 17.594356926727666 28.020307305377912 0.5572375948649099 0 0 0
3387 44 13 0 14.483553959066866 24.07149192425157 6.468827532940596 0 0 0
3382 44 13 -0.1268 12.902061981478441 20.257684126706163 7.386720981405194 0 0 0
2116 27 3 -0.106 10.475692831221043 25.03789261524872 4.9998769038918125 -1 0 1
2301 29 15 0.053 12.82872450383429 26.722067403724115 7.998816299103874 0 0 0
3394 44 3 -0.106 16.886903595870386 24.57754491706379 2.7606621819157624 0 0 0
2163 27 15 0.053 11.695345612375053 25.820854438220383 6.6919394131789804 0 0 1
3386 44 13 0 14.657438398151418 22.970014095727567 5.6170808663889344 0 0 0
3071 39 15 0.053 11.696559794645314 24.582034251418023 2.022778088225265 0 0 2
3389 44 13 -0.1268 14.016164567353838 23.7673282457151 7.705217315962432 0 0 0
3414 44 15 0.1268 14.077558627994076 21.0196854224387 5.122903263858156 0 0 0
2649 34 4 -0.159 13.137558642663269 21.187006088783217 2.3093419116616 0 0 1
751 10 15 0.053 17.23186858595731 19.751710088143337 8.834194112962278 0 0 0
2305 29 15 0.053 15.103910807585079 26.667077709349616 8.645810101280452 0 0 0
3415 44 15 0.1268 13.960895196286025 24.542595294619808 8.493290599877694 0 0 0
3442 44 15 0.053 14.073205032972517 27.75769015784574 3.5895178417206037 0 0 0
3390 44 2 -0.053 16.152516992561573 24.37666577869415 4.122958038247302 0 0 0
3417 44 15 0.053 14.244435188033496 25.398459301277427 4.044800650821887 0 0 0
3418 44 15 0.053 15.896436223609202 22.271135130356388 3.8866510129470804 0 0 0
3419 44 15 0.053 14.451777584471193 23.286679306248292 3.4367921922664033 0 0 0
3420 44 15 0.053 14.41208181191309 26.22339512604655 6.310979167946308 0 0 0
3421 44 15 0.053 16.097686692773564 25.447658545581046 6.517769287775065 0 0 0
3441 44 15 0.053 14.171368236966916 28.149375926426867 5.288030389825043 0 0 0
3423 44 15 0.053 16.168232314969263 24.652239091663002 1.9616416006941 0 0 0
3388 44 13 -0.1268 14.140057023511654 21.758150013493157 5.907819828887148 0 0 0
5985 85 3 -0.106 17.74230612866555 23.357338571321343 9.18459554869587 0 0 0
3403 44 3 -0.106 14.817248183293977 28.028720548997775 4.362878255394409 0 0 0
3061 39 15 0.053 17.841217425443848 25.67991820370125 0.21411613620327632 0 0 1
3073 39 15 0.053 11.237458642885569 27.03821261259603 2.5519748812343273 0 0 2
2264 29 3 -0.106 13.969789128869964 28.41560544374042 8.863709409525955 0 0 0
779 10 15 0.053 18.89758759234445 22.385190507326453 6.6210318315544 0 0 0
6006 85 15 0.053 19.310231114740162 24.714523771198994 9.607576420098887 0 0 0
3075 39 15 0.053 10.502561373675961 27.233467496385924 0.8719680016707034 0 0 2
3440 44 15 0.053 16.72645192197639 27.072320659871245 5.087544101362693 0 0 0
3395 44 3 -0.106 17.807145542043266 23.450454571425745 2.2606926425821454 0 0 0
5984 85 4 -0.159 18.560049311049262 24.57557370747786 8.831145940723179 0 0 0
3391 44 2 -0.053 15.205225752984605 25.5373991308236 4.527125613551662 0 0 0
2157 27 15 0.053 10.108100666367054 22.946800969040748 4.557795946289103 0 0 1
2263 29 3 -0.106 12.669402789752917 27.53513690866219 8.76313628514359 0 0 0
2159 27 15 0.053 10.02025775702958 26.06105238145518 4.918803896766327 -1 0 1
3424 44 15 0.053 17.989607095415202 23.652401656021887 1.2125868349015303 0 0 0
3029 39 4 -0.159 10.677181380727808 26.544215553114174 1.7155027595026242 0 0 2
3380 44 13 0 13.49481646392526 21.490768168648508 7.109596813266993 0 0 0
3426 44 15 0.053 18.966708087297658 22.76975732443533 3.8774734284213377 0 0 0
2691 34 15 0.053 15.267104054905834 21.699347248816718 1.7708639232381411 0 0 2
3384 44 13 -0.1268 12.491945972020766 19.995526019112276 8.681296932558363 0 0 0
2311 29 15 0.053 19.292079845672497 28.689648312854885 8.596811122573286 0 0 0
6008 85 15 0.053 18.305036405352652 22.453444941573846 9.232723485044309 0 0 0
3028 39 3 -0.106 11.536571537395078 25.315951702471693 1.2305701768551196 0 0 2
2299 29 15 0.053 11.169543355773625 28.519625632378055 7.448723295092668 0 0 0
3425 44 15 0.053 17.371100870669448 22.436753011689078 2.175957766549218 0 0 0
6009 85 15 0.053 17.043324838851472 22.993579983609397 8.366693580085371 0 0 0
2310 29 15 0.053 17.375627877339603 28.03981987368821 7.169608117021672 0 0 0
2265 29 3 -0.106 15.186342712168885 27.546449027725934 9.311048026132308 0 0 0
2160 27 15 0.053 11.227428388962473 25.02937423294036 4.159983482170827 -1 0 1
712 10 3 -0.106 17.649667271923807 19.84027089332169 7.776761351801959 0 0 0
752 10 15 0.053 17.48453620020604 20.84951258549379 7.484254665521077 0 0 0
789 10 15 0.053 19.310013138365484 20.553291015131997 4.15012644742889 0 0 0
2266 29 3 -0.106 16.63851393918891 28.16582920207461 9.276622803500375 0 0 0
2304 29 15 0.053 14.230744425100164 28.969676847981894 7.993108594093904 0 0 0
3448 44 15 0.053 13.787483212890098 28.583853178508896 1.6293507397865046 0 0 0
3070 39 15 0.053 13.56810985335425 26.06779797838756 1.6722277184943795 0 0 2
2162 27 15 0.053 10.505629536191066 24.52675774950737 7.165206309620791 -1 0 1
2693 34 15 0.053 12.881903258696585 22.061417511575268 1.7268910045658241 0 0 1
3396 44 3 -0.106 19.13855709255138 23.31018961498469 2.9519455737017695 0 0 0
2287 29 15 0.053 9.934590161110961 28.804564821639485 5.476384232799181 0 0 0
3383 44 13 -0.1268 12.994534485027241 22.236564757090175 9.396003214943748 0 0 0
2694 34 15 0.053 13.008025570525106 21.52791193528239 3.37463714062923 0 0 1
737 10 4 -0.159 18.783918564833186 20.122225240856764 5.045299886729711 0 0 0
2267 29 3 -0.106 17.2341981094489 28.750781193480563 7.986034210235148 0 0 0
2647 34 3 -0.106 14.681199138070966 19.919822419905557 0.6878422526612231 0 0 1
5754 80 15 0.053 11.223476934870614 22.338149543664876 0.6068409329529677 0 0 0
3064 39 15 0.053 15.485037175028465 26.642199939629208 0.5157541028120471 0 0 2
3445 44 15 0.053 16.28410165995508 28.933615314171007 2.245304792969595 0 0 0
2692 34 15 0.053 15.159610651134876 20.28816751139711 2.797213116906294 0 0 0
2302 29 15 0.053 12.704922462391552 27.080258974565915 9.763808857572823 0 0 0
2303 29 15 0.053 13.84968324525732 29.128105126586107 9.636508353551706 0 0 0
2614 33 15 0.053 9.843629556630535 20.61740107541379 3.9557733497518344 0 0 0
2307 29 15 0.053 17.312505075615952 27.44936436821208 9.67938346840432 0 0 0
3026 39 3 -0.106 13.733750070880948 24.569115510746766 0.10943860271212719 0 0 2
2646 34 3 -0.106 16.06245890510345 19.616806123164935 0.1283315231931627 0 0 0
3429 44 15 0.053 19.50926925853275 21.53354216941834 1.9568424291137432 0 0 0
2611 33 15 0.053 9.978267769806486 20.185581184833378 6.833071455225845 0 0 0
3385 44 13 -0.1268 12.674474912774315 20.93563410497026 9.700938910050496 0 0 0
6036 85 15 0.053 11.697803758156459 23.639019836397846 14.535588824078843 0 0 0
5148 73 6 0 15.339264553384012 25.01950975717742 19.34888700345981 0 0 0
5230 73 15 0.053 14.680533012865677 28.608768196541494 13.380700584080103 0 0 0
1742 22 15 0.1268 19.253136852202257 28.030480383004523 17.547284187891155 0 0 0
5997 85 3 -0.106 11.88950592479233 20.275985811805185 16.15106523734293 0 0 0
5189 73 15 0.053 17.11161410973334 27.490580442980615 16.512085988500363 0 0 0
5188 73 15 0.053 16.73451168737119 27.96682858089007 14.804768803800037 0 0 0
6011 85 15 0.053 17.475842842289435 23.99951758690987 11.211103912075655 0 0 0
3336 43 15 0.1268 12.044623641391992 25.001407204956447 17.230871345748607 0 0 0
5193 73 15 0.053 16.17847247070559 26.07484171310253 15.053000242468167 0 0 0
2306 29 15 0.053 14.953417874226405 27.08389703605463 10.34231663957331 0 0 0
5201 73 15 0.053 17.569543097377768 24.55241926780686 15.28324053829525 0 0 0
5194 73 15 0.053 14.594681917506232 26.7642367337322 15.19159942578565 0 0 0
5195 73 15 0.053 13.741263682442142 24.50668074346621 15.799249303827647 0 0 0
6015 85 15 0.053 18.333654555277555 21.007307279136345 11.226480582394105 0 0 0
5196 73 15 0.053 14.40320483189907 23.15778459492479 13.743591677259223 0 0 0
5197 73 15 0.053 15.429200756847385 24.50177873194227 13.15020915674123 0 0 0
6040 85 15 0.053 10.449475157797751 19.555039926788236 12.386613844213619 0 0 0
3308 43 13 -0.1268 11.523750403401507 25.501349588520142 17.997382620479982 0 0 0
5198 73 15 0.053 13.65294923653964 24.757459173718313 13.382339316388483 0 0 0
2577 33 15 0.1268 13.622796843123783 26.77772262554498 12.71845180111368 0 0 0
6010 85 15 0.053 16.025969223822624 23.93889192061677 10.246732840239831 0 0 0
5135 73 13 0 14.846390254639024 27.323321344729052 17.85249603225286 0 0 0
5134 73 13 0 14.772988377216974 28.652167863561164 17.287533241551415 0 0 0
5199 73 15 0.053 15.307309727323846 22.554218395321463 15.743992586414274 0 0 0
6031 85 15 0.053 12.468127150463427 20.608116360975256 15.277275832970133 0 0 0
6004 85 5 0.001 9.808905694216792 20.461579733848097 12.205517564703449 0 0 0
2281 29 15 0.053 10.656492640079756 28.202699710171192 11.125503063108749 0 0 0
5200 73 15 0.053 17.89718302913964 22.915389631156646 15.84430485927799 0 0 0
5990 85 3 -0.106 18.11670601479964 19.682951403752092 13.659568829366423 0 0 0
5158 73 13 -0.1268 15.91525391327632 22.623868822383717 18.264374079469516 0 0 0
5228 73 15 0.053 16.34709986654177 28.861690416047804 12.653081743197914 0 0 0
5999 85 3 -0.106 10.393342265067913 22.361225056489168 15.954549490559822 0 0 0
5203 73 15 0.1268 16.073459988185547 21.703177106624693 17.745637430377915 0 0 0
6019 85 15 0.053 19.09129178583355 19.73791451181059 13.259109652697617 0 0 0
6032 85 15 0.053 12.360827281951316 22.07925289862157 17.153928628693908 0 0 0
5136 73 13 0 14.499104041812117 27.178422093371303 19.20232737662998 0 0 0
3307 43 13 -0.1268 10.07043504137555 27.364154418205583 18.667844748952113 0 0 0
3411 44 15 0.1268 12.77312415692815 23.07817311327331 10.03248448847567 0 0 0
5150 73 13 0 15.583169453836382 25.04766873606356 17.977594090483194 0 0 0
5151 73 13 0 15.273440316638778 26.147199855542794 17.159670102129706 0 0 0
5152 73 3 -0.106 15.22993471152334 25.99494873403422 15.625900454038414 0 0 0
6013 85 15 0.053 15.644773944170582 22.233673747878335 11.727024995532833 0 0 0
5153 73 2 -0.053 14.771940712431405 24.548674837224215 15.333724748690875 0 0 0
2553 33 13 -0.1268 10.055208603614242 24.50010155787284 10.628103589804688 0 0 0
5154 73 4 -0.159 14.57548364719224 24.28777751653816 13.806226845721953 0 0 0
4063 52 15 0.053 19.197620216548795 26.73346203775532 11.562040345837534 0 0 0
5155 73 2 -0.053 15.741638435126047 23.530642738234707 15.94287322601305 0 0 0
5988 85 3 -0.106 17.57473267869608 21.343875217161003 11.940815311029192 0 0 0
5156 73 4 -0.159 17.156757264203524 23.54483257852652 15.326233449529859 0 0 0
5987 85 3 -0.106 16.506800343880165 22.091845260860822 11.112632415621054 0 0 0
2548 33 13 -0.1268 11.633413490203461 27.137345200809694 13.5247675910715 0 0 0
5157 73 13 0 15.774304217396702 23.74472744469614 17.389614251849256 0 0 0
3337 43 15 0.1268 10.872684557349988 27.05135727799264 16.61360626350754 0 0 0
6033 85 15 0.053 10.855233872053642 21.23699422066494 17.705877198772228 0 0 0
6001 85 12 0.5620000000000001 11.026894018713342 21.955766914068196 13.540351426453944 0 0 0
5998 85 3 -0.106 11.414740308922912 21.56103115644787 16.819484695866837 0 0 0
2549 33 13 -0.1268 12.524112390360804 26.652945901530934 12.569173346550059 0 0 0
5177 73 4 -0.159 15.347052883435468 29.23468893211084 12.77874116047494 0 0 0
6012 85 15 0.053 16.025984968515214 21.413100336716816 10.419887114567064 0 0 0
5229 73 15 0.053 14.973131790034165 29.046562736238737 11.767500816009962 0 0 0
3309 43 13 -0.1268 10.851450358827945 26.71273993007772 17.659490993561015 0 0 0
6014 85 15 0.053 17.99484064154272 22.09841578077367 12.647739101541061 0 0 0
4065 52 15 0.053 19.012134424187867 28.56282411402123 11.30361005891013 0 0 0
6028 85 15 0.053 13.037943646966383 19.89512161172061 17.912181851715513 0 0 0
6037 85 15 0.053 10.012150404936547 23.70404106759758 14.273420968575106 0 0 0
2547 33 13 -0.1268 12.024187925753209 25.693277384997675 11.637722871356605 0 0 0
5202 73 15 0.053 17.07712402585098 23.216303677320862 14.266627692261135 0 0 0
5986 85 3 -0.106 16.963970483315496 23.429982992344687 10.505689940443085 0 0 0
2579 33 15 0.1268 10.748454748355497 23.899299778750862 9.99127911551316 0 0 0
6002 85 21 -0.45 12.071167486829053 21.710172977696544 13.003736863057068 0 0 0
2576 33 15 0.1268 11.947362459917235 27.807773598637073 14.368008657037599 0 0 0
6018 85 15 0.053 18.15624472472833 20.476414619346393 14.448527012690782 0 0 0
1606 20 15 0.053 19.25982832627062 21.616074944717838 17.744244768995213 0 0 0
6034 85 15 0.053 10.246549368857675 23.256895908873712 16.537161409565872 0 0 0
1610 20 15 0.053 19.388603127994898 23.662924887792855 19.226951451101975 0 0 0
5132 73 4 -0.159 16.86041634542388 28.333576166854826 15.891670922645142 0 0 0
3413 44 15 0.1268 12.328822332344227 20.74325061572249 10.741104396475004 0 0 0
2546 33 13 -0.1268 10.260742812439107 26.87635614938635 13.452341078248875 0 0 0
6027 85 15 0.053 14.19892678634596 19.825952683753968 15.709834452811485 0 0 0
2280 29 15 0.053 12.171391882763764 29.1111790689056 11.139904519446961 0 0 0
2308 29 15 0.053 16.637331098191815 28.984928128005148 10.040007128061887 0 0 0
2545 33 13 0 10.62240178226425 25.470413712330828 11.556780346678725 0 0 0
6017 85 15 0.053 16.06087319262868 20.39819929993308 13.017606117386785 0 0 0
2575 33 15 0.1268 12.684016162496171 25.33583235087227 10.84022745504345 0 0 0
6000 85 3 -0.106 10.805738631909854 22.978063227939305 14.567251376672345 0 0 0
5133 73 13 0 15.690874066643762 29.17294569079228 16.32328903449759 0 0 0
6003 85 22 -0.272 9.873548576364836 21.34923214338598 13.358388691193563 0 0 0
5187 73 15 0.053 17.767205756803627 28.95086353894561 15.846484674792837 0 0 0
6038 85 15 0.053 10.237018660533248 20.982565710749242 11.322720480927458 0 0 0
3306 43 13 -0.1268 11.57846181326561 25.049038642210423 19.304172889086377 0 0 0
5989 85 3 -0.106 17.05759107537342 20.047167113625534 12.64212515560897 0 0 0
6030 85 15 0.053 11.025509077319546 19.736272319222344 15.740352331165091 0 0 0
1738 22 15 0.1268 19.318831282288425 26.848611575338474 15.322286397151826 0 0 0
2253 29 3 -0.106 11.10654401648438 29.178603505563334 10.88444743790789 0 0 0
5146 73 20 -0.42 13.368968410705744 23.39848362567744 22.087819852485335 0 0 0
1751 22 15 0.053 19.149329822011676 28.40507962082425 22.389479227528298 0 0 0
54 1 15 0.053 15.427603514922376 26.232067381476003 24.118239351998 0 0 0
5204 73 15 0.053 15.689469099598323 20.480894345717488 19.84924266799068 0 0 0
1630 20 15 0.053 11.300639228888572 21.686093904706567 21.002191625340412 0 0 0
2412 31 3 -0.106 16.299323524884127 22.843592247466738 28.37232820039629 0 0 0
1626 20 15 0.053 12.681670101211058 19.686939792788884 20.44152985765562 0 0 0
5190 73 15 0.053 12.608686296621384 27.594531329022885 19.89258867180457 0 0 0
57 1 15 0.053 17.069066459776923 25.122636246521473 22.78639703896135 0 0 0
4272 58 13 0.0732 10.39466572602169 24.195591599085446 29.103106748666235 0 0 0
4296 58 15 0.1268 12.793724653514513 24.90127337744326 26.795787370250352 0 0 0
5192 73 15 0.1268 13.250364959917945 26.841555136087745 23.000498262874835 0 0 0
5525 76 15 0.053 18.752189732863634 26.817271903864107 27.55980441260837 0 0 0
4297 58 15 0.1268 13.111714551011719 22.484981418492485 26.98771137167753 0 0 0
2413 31 4 -0.159 16.547515458790627 24.326665359576317 28.523693643797554 0 0 0
5526 76 15 0.053 18.142842047810806 28.320517625152036 27.24729630750973 0 0 0
1631 20 15 0.053 10.612588617756636 21.718694248382043 22.59216818584475 0 0 0
2410 31 3 -0.106 18.636503498700804 22.12164783585519 27.382966699305204 0 0 0
4276 58 13 -0.1268 12.023089726775547 24.261482787388932 27.317216010698758 0 0 0
5527 76 15 0.053 17.976936796499437 27.661437948718532 28.885613041075178 0 0 0
5191 73 15 0.053 15.042140127781419 28.59271940919171 21.380363464035508 0 0 0
5147 73 6 0.0732 15.266217230093666 23.834121165906392 20.163802259904333 0 0 0
2448 31 15 0.053 16.39710520368407 24.819077483001465 27.526512566752757 0 0 0
56 1 15 0.053 18.341273236721158 26.83645790263645 24.952914605309022 0 0 0
59 1 15 0.053 18.699705726911986 24.961379167877094 23.301369612038282 0 0 0
1585 20 4 -0.159 10.843378582824345 20.98643294869632 21.747181422671275 0 0 0
1747 22 15 0.053 19.33792803687924 28.00462373150007 20.254981152494548 0 0 0
21 1 3 -0.106 17.468647766320178 26.154200559782907 24.804349016117197 0 0 0
5149 73 6 0 14.830827518358458 26.092480815812944 19.93830974206516 0 0 0
3304 43 13 0 10.835387897441706 25.757458590702857 20.289485427758798 0 0 0
58 1 15 0.053 17.55234202452386 24.123297625458076 24.224313930175317 0 0 0
47 1 15 0.053 13.480485941785727 28.068429864219972 27.38536690618841 0 0 0
5142 73 8 0.067 14.041476586692625 28.228671376650265 21.323143713175853 0 0 0
5471 76 4 -0.159 18.639960947577663 27.76842459644777 28.059771729978493 0 0 0
53 1 15 0.053 16.443223875098546 27.52162923853338 23.59783251231229 0 0 0
5205 73 15 0.053 14.592982112037408 21.378518952617572 21.000842146750358 0 0 0
20 1 3 -0.106 16.23746644412297 26.937760935228486 24.449832784024522 0 0 0
50 1 15 0.053 13.603712613158446 27.600347708630693 24.906665174061132 0 0 0
5206 73 15 0.053 16.878224028620924 22.33875315553307 21.998436212963078 0 0 0
4277 58 13 -0.1268 12.292877138410594 22.88600981055736 27.566843934145833 0 0 0
52 1 15 0.053 16.355482137514148 28.53434530806304 26.006119912060324 0 0 0
5143 73 9 -0.1268 13.815276312399213 26.883670046504406 22.05183327174467 0 0 0
5207 73 15 0.053 17.56179675466028 21.259408834112424 20.685593740171466 0 0 0
3338 43 15 0.1268 11.24303031953851 24.329120529155254 21.7983335078576 0 0 0
5144 73 10 0.0732 14.34868770651007 25.858896902674715 21.37972241516625 0 0 0
5145 73 23 0.2736 14.548219084138578 24.184540059630837 21.78339385036935 0 0 0
3343 43 15 0.053 10.774176687211783 25.33246534860675 24.582971869207732 0 0 0
4295 58 15 0.1268 11.746771259618432 21.140143297575953 28.676430892434432 0 0 0
1629 20 15 0.053 9.868956681628012 20.54620772318265 21.399923482980753 0 0 0
2411 31 3 -0.106 17.099827828110868 22.241628055810114 27.2178414657896 0 0 0
2441 31 15 0.053 19.073428194850457 22.774994539949596 25.29648790808373 0 0 0
2445 31 15 0.053 16.884167117618794 22.88483844608595 26.30669957681664 0 0 0
2443 31 15 0.053 18.86792876205546 21.270080035913818 28.093108129195087 0 0 0
2442 31 15 0.053 19.03768170588638 23.018384434838392 27.83187385403875 0 0 0
43 1 15 0.053 11.412444864946789 29.010634367536145 28.369104571975114 0 0 0
3305 43 13 0 10.154568273100335 26.9117078820221 19.983298370252093 0 0 0
4274 58 13 -0.1268 11.173525626252047 24.923381277838512 28.166750797363214 0 0 0
55 1 15 0.053 17.410887148570968 25.5364802943829 25.724279780907768 0 0 0
5137 73 8 -0.053 13.60532179598652 28.09288791714717 19.86157693228921 0 0 0
5211 73 15 0.053 18.48768068827842 21.24993498414041 23.552051568966622 0 0 0
2409 31 3 -0.106 19.38380171841791 21.974631393351906 26.043507343690983 0 0 0
51 1 15 0.053 15.583304145171665 26.986021495011713 26.448134267679798 0 0 0
522 6 15 0.053 10.563948620508555 19.66115589681468 27.425544984907237 0 0 0
3342 43 15 0.053 9.839736071165564 24.122030411479937 23.701779317663267 0 0 0
1584 20 3 -0.106 11.749633707791974 19.856895169348217 22.283588940875017 0 0 0
5160 73 3 -0.106 15.530678206395454 21.42415915040158 20.46736434057519 0 0 0
5213 73 15 0.053 16.23577000691356 21.340190666679106 24.352769192384855 0 0 0
2447 31 15 0.053 15.232265881319728 22.80140058304822 28.165471084329912 0 0 0
5161 73 3 -0.106 16.76750084340993 21.406024509283892 21.441930260537887 0 0 0
19 1 3 -0.106 15.646056942399804 27.804994228175037 25.619675961724887 0 0 0
4275 58 13 -0.1268 11.551077956416208 22.170561342138612 28.473864417828967 0 0 0
5162 73 2 -0.053 16.89335171775624 20.245885023561282 22.52882084187646 0 0 0
22 1 4 -0.159 17.712108694450183 25.076650293057853 23.71671445753767 0 0 0
5212 73 15 0.053 14.934896281919965 20.885931142783992 23.20330484391926 0 0 0
5209 73 15 0.053 19.01253853652239 19.7872269299003 22.501056254531285 0 0 0
5164 73 3 -0.106 15.908579269825768 20.494513774835045 23.68493069760576 0 0 0
46 1 15 0.053 11.482584616490033 28.960281817556744 25.89863365378895 0 0 0
2440 31 15 0.053 19.028883207970775 20.986181751561876 25.67583594707621 0 0 0
4294 58 15 0.1268 11.218988152608928 26.032170993941477 28.137734542859864 0 0 0
3316 43 3 -0.106 9.880719783987724 25.208390939224362 23.930563996270145 0 0 0
18 1 3 -0.106 14.256264596788647 28.369845002711646 25.377177784286356 0 0 0
1627 20 15 0.053 12.676627089123002 20.269320845964607 22.707288022043326 0 0 0
5217 73 15 0.053 14.464055866968527 20.469880789349386 26.118503025180953 0 0 0
2444 31 15 0.053 16.702892093965637 21.247115238977024 26.887984354902596 0 0 0
3310 43 13 0 10.02510870332708 25.91624831462316 22.575122852941902 0 0 0
3312 43 13 -0.1268 10.792347353657313 25.295439113791 21.623301486910403 0 0 0
17 1 3 -0.106 13.622989612356896 28.8559895925413 26.645751243466776 0 0 0
5163 73 4 -0.159 18.255140734179186 20.226716034059567 23.159687850453032 0 0 0
49 1 15 0.053 14.403236765255361 29.288168008696395 24.68175651134709 0 0 0
4273 58 13 0 10.560372665031363 22.814499169703986 29.200602056393702 0 0 0
2449 31 15 0.053 17.550668716717258 24.595497740690394 28.881303076031905 0 0 0
2450 31 15 0.053 15.718944054975879 24.773943002356997 29.076022835558632 0 0 0
5159 73 13 0 15.555753816209728 22.639697493277524 19.629517322218476 0 0 0
523 6 15 0.053 9.824755742557096 20.284018023068313 25.847272304729895 0 0 0
5210 73 15 0.053 18.2975588062301 19.64726764773773 24.141417739236076 0 0 0
3334 43 15 0.1268 12.155895799291855 24.151023332668956 19.592197335437525 0 0 0
5737 80 15 0.1268 16.25561030703902 24.35088881028568 34.2935266269322 0 0 0
5715 80 3 -0.106 12.878443532469742 19.714845704693158 37.00937483129693 0 0 -1
2093 27 13 -0.1268 11.762088855415819 21.932315176709206 32.54142612802993 0 0 0
2684 34 15 0.053 18.14101513549164 19.762155496762716 37.06570442639183 0 0 0
5706 80 3 -0.106 15.876360718864216 26.30169709471195 33.32558402993288 0 0 0
2446 31 15 0.053 16.468002435226552 22.36742841150234 29.365523764002248 0 0 0
5744 80 15 0.053 14.954496817813208 20.136067981130203 32.44273877583751 0 0 0
5704 80 3 -0.106 13.952006290083908 28.063924987863594 33.37648603333709 0 0 0
3063 39 15 0.053 15.33731250161972 26.78073661790184 37.79431702718165 0 0 0
5716 80 12 0.5620000000000001 11.707797066504142 20.081990597504927 38.01120543798128 0 0 -1
5498 76 15 0.053 19.38993723882333 25.851544641142354 29.333250139063807 0 0 0
5711 80 3 -0.106 15.78094374036379 20.665696560336677 32.95554219942946 0 0 0
2119 27 15 0.1268 10.900801712441405 20.41479672118938 33.78668263567414 0 0 0
2120 27 15 0.1268 12.669000962671097 23.668217576580194 31.681369720216708 0 0 0
2092 27 13 -0.1268 11.866848836552979 23.29921153303657 32.24151360937343 0 0 0
3011 39 2 -0.053 19.204868405512837 28.025851351904056 38.19293793663596 0 0 0
5746 80 15 0.053 15.468297621656728 22.04083458974378 34.67577431796776 0 0 0
3066 39 15 0.053 15.137823940105061 24.49768968217701 37.55991624112348 0 0 -1
5738 80 15 0.1268 17.31148350239025 24.614943233931307 31.496996064169476 0 0 0
2660 34 15 0.053 18.799968569007575 23.96335637228386 35.6248733404468 0 0 0
5707 80 9 -0.1268 16.338792033640527 24.841442880147174 33.37711253613358 0 0 0
5708 80 9 -0.1268 16.97263555057759 24.12752331908307 32.45033414040872 0 0 0
5709 80 3 -0.106 17.297878114989416 22.69339452684437 32.70379756557567 0 0 0
2089 27 13 0 9.934315405967029 22.29150630759823 34.09653034451378 0 0 0
5741 80 15 0.053 16.732259160636325 21.417749217266735 31.149227174972705 0 0 0
3023 39 3 -0.106 17.303942381635032 26.260148930416634 38.52273383183521 0 0 -1
5712 80 3 -0.106 14.917106714762944 21.26542304710576 34.112415297256824 0 0 0
2690 34 15 0.053 14.213123319018138 20.60170503456622 39.06279140811644 0 0 0
5713 80 3 -0.106 14.34758867987484 20.280926303742042 35.120049472900234 0 0 0
5732 80 15 0.053 14.554057696052586 28.629668180599474 32.631357122572744 0 0 0
5734 80 15 0.053 13.81446750569154 26.031795469972977 34.00704054552234 0 0 0
5749 80 15 0.053 12.597351747694713 21.351417231826993 35.583244228841856 0 0 0
5719 80 5 0.001 10.582762824718575 22.02450931354397 38.85920136494774 0 0 -1
2623 34 13 -0.1268 19.277125042452898 28.437343602091993 33.406776725132495 0 0 0
5743 80 15 0.053 16.54002381118776 19.940239293389148 33.364474489565474 0 0 0
2645 34 3 -0.106 16.73432825850534 20.841050567809727 38.41159734168529 0 0 0
5705 80 3 -0.106 14.353406273225978 26.553924141340147 33.25779817691373 0 0 0
2091 27 13 -0.1268 10.823230944495007 21.42691249530886 33.47550319537278 0 0 0
2121 27 15 0.1268 12.639833063934375 21.310143427800483 32.12381320847481 0 0 0
5718 80 22 -0.272 11.372708876030867 21.394339626176045 37.808734825311305 0 0 -1
5735 80 15 0.053 16.21221410475376 26.750688490428402 34.32416555717455 0 0 0
3024 39 3 -0.106 15.757706342857905 26.17428398806813 38.62857334377739 0 0 0
2681 34 15 0.053 18.099034928109273 22.05093679764539 36.20125436148187 0 0 0
5714 80 3 -0.106 13.371121342134472 20.84914910993769 36.12575558427129 0 0 0
5730 80 15 0.053 11.88419882546901 27.64947291068944 33.67859911035631 0 0 0
3059 39 15 0.053 17.11035695170512 28.370063702557413 37.969447335680336 0 0 0
5710 80 3 -0.106 16.28913341694586 21.760589865560757 32.043295882857755 0 0 0
2685 34 15 0.053 16.14713091147993 21.300232164165138 37.564100888837864 0 0 1
2118 27 15 0.1268 10.985822365947037 25.20262380787025 32.61220239842376 0 0 0
5733 80 15 0.053 13.99697960672307 26.129073224177993 32.396126660171696 0 0 0
2682 34 15 0.053 18.416905755381105 22.7183511442402 37.915130455752816 0 0 0
3022 39 3 -0.106 17.768297500844785 27.709476448905747 38.557014716739836 0 0 0
5750 80 15 0.053 13.899115673292503 21.594307585134537 36.687936316082066 0 0 0
5736 80 15 0.053 16.32885316066994 26.75064633207219 32.429659777165966 0 0 0
2655 34 15 0.1268 18.63748820949347 26.082973336803352 34.46130255991367 0 0 0
2090 27 13 -0.1268 10.931593069636042 24.155346225074002 32.7869268387703 0 0 0
5753 80 15 0.053 10.083728320410907 22.834882594573624 38.39428288661449 0 0 -1
5703 80 3 -0.106 12.448181046834616 28.291332216642157 33.08528316931259 0 0 0
3452 44 15 0.053 13.3795567772918 29.235675718783273 37.9781860692715 0 0 0
5739 80 15 0.053 17.281164982727212 22.51527060102933 33.80486648892828 0 0 0
2643 34 3 -0.106 18.712577534387368 21.914901266849807 37.15354895565206 0 0 0
3025 39 3 -0.106 15.156325233619755 24.786496626381194 38.61042397336864 0 0 1
5742 80 15 0.053 15.33381752490355 22.29344251605245 31.70188741676161 0 0 0
3068 39 15 0.053 13.186795937284499 24.243020306833074 38.30782144574525 0 0 1
3062 39 15 0.053 17.571637156926784 25.65329835768756 37.59210230375787 0 0 -1
2088 27 13 0 10.007102593609817 23.67921428051125 33.77771280865316 0 0 0
2644 34 3 -0.106 18.164568808814835 20.59676913426857 37.81795835296203 0 0 0
5740 80 15 0.053 18.37832617873156 22.47546646069107 32.29709502124132 0 0 0
5745 80 15 0.053 14.098514206559063 21.76519664819634 33.52715144374289 0 0 0
4299 58 15 0.1268 10.157105945509604 20.107804592102784 30.20398440664052 0 0 0
5729 80 15 0.053 12.22953089385019 28.21272843999222 32.034308852772945 0 0 0
3037 39 15 0.053 19.186528783615735 27.943051411150883 37.09801876998813 0 0 0
2651 34 15 0.1268 18.34281643639293 28.14360089571286 32.89948577447163 0 0 0
5731 80 15 0.053 14.121324129352796 28.49938690081308 34.35960183608231 0 0 0
5497 76 15 0.053 19.092284267699366 27.02709221946949 30.631984126391046 0 0 0
2683 34 15 0.053 18.790968044157346 20.155643317760223 38.579542111345674 0 0 0
5747 80 15 0.053 15.24232892255023 19.958174208925282 35.627367694751584 0 0 0
3069 39 15 0.053 12.912698751159514 26.453234915760625 39.066495220541476 0 0 1
2686 34 15 0.053 16.84516120506929 21.748619249292858 39.05150337788868 0 0 1
5265 74 2 -0.053 11.171600520698371 36.96452667880765 8.248640259597286 0 0 0
5962 84 15 0.053 13.809857152826096 38.37211216354592 2.3269322465734628 0 -1 0
2261 29 4 -0.159 13.432798185525531 33.35411329828409 2.0040798931361072 0 0 1
5270 74 8 -0.053 11.922823575085909 34.74316183010517 9.3444485256192 0 0 0
5313 74 15 0.053 12.109498506156225 37.48604144796515 8.284470536554558 0 0 0
5959 84 15 0.053 11.904021030406627 38.62352775477527 3.832904085384985 0 -1 0
620 7 15 0.053 17.076052368099557 38.88603097853982 5.1110155469221485 0 -1 0
2277 29 15 0.053 11.483202219518073 30.32540332409055 9.201786553926716 0 0 0
5329 74 15 0.053 17.459290829240437 34.82530225935691 6.744317566485373 0 0 0
5973 84 15 0.053 19.436405877585702 31.726593878938964 3.78283345641387 0 -1 0
3446 44 15 0.053 16.050049352623077 30.58934408482446 2.3642333829788154 0 0 0
2284 29 15 0.053 10.845018622050207 30.692962442244827 7.031610106519916 0 0 0
5934 84 3 -0.106 14.061178730579 36.67919463228401 3.6967869513841607 0 -1 0
5939 84 3 -0.106 18.813709720919693 33.110406653040926 2.2925371899262066 0 -1 0
2297 29 15 0.053 14.497709628283294 32.9220373276645 2.068199272511077 0 0 1
2258 29 3 -0.106 10.510563075935192 32.12794953256381 4.2438375056336834 0 0 0
6068 86 15 0.053 10.052378077940874 35.85796266989563 0.4995244481558924 0 0 0
2260 29 3 -0.106 12.65565957055078 32.66531464459683 3.1204987817941516 0 0 1
2296 29 15 0.053 13.0566206272399 33.02147673275107 1.034908554062814 0 0 1
5960 84 15 0.053 12.888608739225944 38.84440597835352 5.221592432497617 0 -1 0
5966 84 15 0.1268 15.853317088525111 34.92130580077546 4.768610403487788 0 -1 0
5326 74 15 0.053 17.39351175110966 32.108321953410005 8.152023683697472 0 0 0
5327 74 15 0.053 17.02808092460893 32.451975000307954 6.513707075628 0 0 0
2290 29 15 0.053 10.980146838183057 32.582779431634094 5.135753119012618 0 0 0
3404 44 3 -0.106 15.227110779422354 29.448951721366317 4.044122808306909 0 0 0
2279 29 15 0.053 9.791326532160326 31.861594155956404 9.175593109213164 0 0 0
2268 29 3 -0.106 18.618591537884328 29.514435320526772 8.126521281732417 0 0 0
2292 29 15 0.053 10.803698620105097 33.79400424149331 3.1150186931503367 0 0 0
5967 84 15 0.053 18.38979079788064 35.387414924458575 4.310689990175583 0 -1 0
2351 30 15 0.1268 18.794111414419728 37.436725296864346 0.5365546719495072 0 0 0
619 7 15 0.053 17.00829754034585 37.42235907280192 6.165915556197019 0 0 0
5275 74 13 -0.1268 15.274225322659186 32.84663028817771 9.254185506147067 0 0 0
2251 29 2 -0.053 10.821565659556288 29.419026046044426 9.401803060455219 0 0 0
3405 44 3 -0.106 15.559195299367586 29.622613067918433 2.5874620848347023 0 0 0
3406 44 3 -0.106 14.338088652317657 29.600078552453695 1.608922557738264 0 0 0
5933 84 3 -0.106 13.929059157260866 38.24546712934248 3.4423222496578294 0 -1 0
5280 74 3 -0.106 19.379301266365413 33.65419852264514 6.853205198877816 0 0 0
5969 84 15 0.053 16.870249080735164 33.70971171152277 2.272378816806993 0 -1 0
2325 30 13 -0.1268 19.163673936925562 38.36404905798348 0.16967194191559704 0 0 1
5271 74 13 0 13.303280891456515 34.194408178126196 9.095126347815182 0 0 0
3444 44 15 0.053 14.405375842339526 30.19364183283855 4.222707853416363 0 0 0
5272 74 13 0.2575 13.84226450818716 34.640525243779514 7.894089630067227 0 0 0
5273 74 19 -0.515 14.981039392483746 34.24202182724079 7.378222305405604 0 0 0
5337 74 15 0.053 12.684146265826435 35.191433188137836 6.132040572652498 0 0 0
5311 74 15 0.053 10.984658837566824 37.40430461973473 6.091443710671291 0 0 0
5274 74 13 0.2575 15.752232270510401 33.331635187393786 8.051773694600174 0 0 0
5338 74 15 0.053 13.351949456709912 36.55003471782991 7.02101402610796 0 0 0
5285 74 4 -0.159 10.532171287024413 34.62250416774909 7.271245311779755 0 0 0
5330 74 15 0.053 19.194641607919355 33.03390141421024 5.913371849191107 0 0 0
5970 84 15 0.053 17.43271242231804 33.12995112270106 3.906913385200966 0 -1 0
3407 44 3 -0.106 14.822395404258977 30.01779918928959 0.21663596361350462 0 0 0
2295 29 15 0.053 13.028997473887676 33.0137079193196 4.064368369070504 0 0 1
5278 74 3 -0.106 17.087126592760164 32.89611941096865 7.523510780634209 0 0 0
582 7 21 -0.4214 18.390210165505195 38.375534447970885 8.26423608767011 0 1 0
5283 74 7 -0.106 12.92216057169485 35.555575971918344 7.125886721004422 0 0 0
5284 74 1 0 11.629048368887627 35.55737523605799 8.005788012256522 0 0 0
5965 84 15 0.1268 15.880079408939391 36.787229673322344 2.3604199511789594 0 -1 0
629 7 15 0.053 14.750878883439356 38.262742886140686 8.242864745772156 0 0 0
631 7 15 0.053 16.28752478077407 38.38611474408788 8.876243547041598 0 0 0
5328 74 15 0.053 18.1662295963429 34.68371109992438 8.319276530041645 0 0 0
2294 29 15 0.053 12.881568486929632 31.56227903526245 3.1055950121379396 0 0 1
5279 74 3 -0.106 17.991142955115702 34.109939401253676 7.397877507615602 0 0 0
5339 74 15 0.053 10.72463975391224 33.58600666617101 7.50094521528534 0 0 0
5266 74 1 0 10.456902118899945 37.33889682604213 9.534505652129303 0 0 0
2289 29 15 0.053 11.709835597738138 30.34071447191123 4.58591688936388 0 0 0
6067 86 15 0.053 11.56386168018295 36.860853955695895 0.2822533922614785 0 0 0
5935 84 9 -0.1268 15.473291568910216 36.30323834151876 3.304617869366065 0 -1 0
5936 84 9 -0.1268 16.26707587546805 35.5079690491062 3.942088410189686 0 -1 0
5250 74 1 0 10.197952601342255 38.84460435737754 9.634699148390329 0 0 0
5937 84 3 -0.106 17.664490462223593 35.23198889330462 3.467366060548303 0 -1 0
5972 84 15 0.053 18.439582766401138 32.256018383693565 1.7432185064796064 0 -1 0
2366 30 15 0.053 13.095019419666444 38.51957737145555 0.17149818386944485 0 0 0
5938 84 3 -0.106 17.61037714975668 33.71063340415014 3.0548036375048526 0 -1 0
3447 44 15 0.053 13.51691258166689 30.31166799327183 1.9044931876762332 0 0 0
2257 29 3 -0.106 10.673236285706372 30.59425044115353 4.293333463662368 0 0 0
5964 84 15 0.053 13.879455601985821 36.3614175210501 4.70416459170199 0 -1 0
5963 84 15 0.053 13.281097950337083 36.1751517109135 3.108724173841555 0 -1 0
5340 74 15 0.053 10.671249437384919 34.555646002004764 6.201839134151786 0 0 0
2298 29 15 0.053 13.355473537663721 34.444930481564015 2.173042835254871 0 0 1
592 7 15 0.1268 18.793680915730434 37.72734208703857 4.55947482415334 0 0 0
3443 44 15 0.053 16.090952962130125 29.839739390721718 4.667961541597601 0 0 0
5321 74 15 0.053 11.221186963381541 33.82444438269246 9.396161258284163 0 0 0
5968 84 15 0.053 17.958783902672657 35.76537162837376 2.5789087490110263 0 -1 0
2293 29 15 0.053 10.64073004529498 32.27667898288694 2.0855845438855116 0 0 0
2312 29 15 0.053 18.669770939575642 30.196884174664792 8.965799935065354 0 0 0
2259 29 3 -0.106 11.086145643705887 32.78505746021601 3.019783484155441 0 0 0
570 7 11 0.4214 18.42655222898204 38.59168184018215 7.054271734619091 0 1 0
2255 29 3 -0.106 9.793531776417511 30.611165822322395 6.746107909491611 0 0 0
576 7 4 -0.159 15.605516039180415 38.95287277037208 8.25415636831521 0 -1 0
2309 29 15 0.053 16.479683612674986 29.506940352018084 7.601213079828503 0 0 0
2315 29 15 0.053 18.515093432853877 30.75960979241747 6.231847434036646 0 0 0
5264 74 3 -0.106 10.427716281257934 37.59322739106078 6.980424985525918 0 0 0
5961 84 15 0.053 14.866512444151756 38.76946425252955 3.592851826249895 0 0 0
2288 29 15 0.053 10.468949099240344 30.206840402023026 3.278907864060932 0 0 0
3450 44 15 0.053 15.367306627282973 30.981024016521353 0.14829003479512018 0 0 0
571 7 3 -0.106 17.190251501225042 38.48785256083541 6.161782404559318 0 -1 0
5971 84 15 0.053 19.12935717335646 33.95538151761486 1.5785187424929072 0 -1 0
2269 29 4 -0.159 19.21425027933965 30.159149912325162 6.893114459874749 0 0 0
2356 30 15 0.053 16.62455173027236 39.00620039117592 1.431970001883118 0 -1 -1
5932 84 3 -0.106 12.855547151124329 39.04014135395129 4.131866392061154 0 -1 0
2842 36 15 0.053 17.419929215573802 32.78662189072231 11.49229812487382 0 -1 0
2273 29 15 0.1268 11.3308806270323 33.138769668493076 16.828866507716064 0 0 0
2836 36 15 0.053 17.789222254569964 37.4323033325065 11.726019094031365 0 -1 0
5289 74 15 0.053 9.884543796943266 38.93007079013504 11.947166066218363 0 -1 0
2839 36 15 0.053 18.212891093714212 34.36002605005279 12.845458359276908 0 -1 0
5323 74 15 0.053 13.655477308381771 33.18021189231375 11.86988916798514 0 0 0
2243 29 13 -0.1268 11.219989888032487 31.796386899721366 15.184514259815352 0 0 0
2245 29 13 -0.1268 10.788669070292933 32.83024372362236 15.919676013319096 0 0 0
2275 29 15 0.1268 11.860480557651488 29.789702978007377 13.363218515643025 0 0 0
5176 73 3 -0.106 15.546058691724326 30.68598663648426 13.164362040433788 0 0 0
5276 74 13 0 14.040536922050572 33.22810565062411 9.780360505341116 0 0 0
2840 36 15 0.053 18.969636337528115 35.3356935114664 11.35417716221854 0 -1 0
5226 73 15 0.053 16.030053891469926 31.211441843756468 12.330131232759163 0 0 0
2794 36 3 -0.106 15.896017828649072 39.056013368018576 12.422900222106538 0 -1 0
2814 36 15 0.053 14.203128768184698 38.17258840911514 14.657372492370282 0 -1 0
2819 36 15 0.053 11.439355875710339 36.90711474021374 15.212008451849355 0 -1 0
2249 29 13 -0.1268 11.036780111351288 30.47276213601312 13.025391865272361 0 0 0
5277 74 4 -0.159 13.48824900068323 32.565826107778015 10.982802941319214 0 0 0
5182 73 4 -0.159 14.487287637157037 36.32411915384008 18.716703492083496 0 0 0
4025 52 15 0.1268 19.13528485325879 29.473276472606106 13.184437675409622 0 0 0
5317 74 15 0.053 10.768945269114882 36.81243600170725 11.716527745919457 0 0 0
4036 52 15 0.053 18.34630027354154 33.89198401376564 17.786062918520553 0 0 0
5170 73 13 0 13.997873222770297 29.585412515551802 17.924581339922014 0 0 0
5225 73 15 0.053 17.292944082499066 30.308685474484008 14.36054800342245 0 0 0
917 12 4 -0.159 18.957234500852916 38.983439543344055 18.73765216122418 0 0 0
5178 73 13 0 15.482576538510116 30.35723502808775 15.63712625885146 0 0 0
2835 36 15 0.053 17.160494290222815 36.79418579282159 13.276285491658404 0 -1 0
2837 36 15 0.053 16.607421734442735 35.690478238916285 10.555645624303704 0 -1 0
5180 73 3 -0.106 15.085210843086298 35.587720384393464 16.32162744214218 0 0 0
2841 36 15 0.053 17.869708785290758 33.46311540875129 9.95812879563561 0 -1 0
2818 36 15 0.053 12.792714207089379 37.12318190741485 16.386816530156022 0 -1 0
2786 36 3 -0.106 13.288502556487224 38.70268121021605 14.177627122175277 0 -1 0
2823 36 15 0.053 10.723543133743117 35.590523276216445 17.398274461633715 0 -1 0
5236 73 15 0.053 15.544982221693516 34.54352027613493 18.178980923777804 0 0 0
5324 74 15 0.053 13.924419572407672 31.58561288267835 11.037354703025677 0 0 0
2833 36 15 0.053 15.28242195971605 37.548967522766304 10.990756578604694 0 -1 0
5237 73 15 0.053 13.641887516559615 35.62313943902332 18.971091997451776 0 0 0
4004 52 3 -0.106 18.62036637329506 32.96704341955027 18.41148527800184 0 0 0
5174 73 3 -0.106 16.61707842710031 32.425169105170575 14.64724120136693 0 0 0
2787 36 3 -0.106 12.248173845067287 38.81105472790382 15.348271587031876 0 -1 0
2799 36 3 -0.106 18.21488737936502 33.347515378952075 11.028586577911641 0 -1 0
4005 52 3 -0.106 19.212731065277556 31.905993837632217 17.57573647551486 0 0 0
2241 29 13 0 10.61400544436067 31.529221433292083 13.895608625978207 0 0 0
5181 73 3 -0.106 15.454731988351742 35.52738177742016 17.819377773005936 0 0 0
2271 29 15 0.1268 11.946497148469973 31.11577080475569 15.522337529389201 0 0 0
5268 74 3 -0.106 11.287394713237902 36.77989845383481 10.755187048656076 0 0 0
5233 73 15 0.053 13.980276501081164 35.357833290815016 16.2384262864 0 0 0
2795 36 3 -0.106 15.713637062127587 37.614466766776815 12.07538150627591 0 -1 0
5320 74 15 0.053 12.959266269664777 35.66546442225929 11.094280465338482 0 0 0
5269 74 3 -0.106 11.993948648805029 35.42532164087668 10.707162202628037 0 0 0
5319 74 15 0.053 11.531477088250858 34.7661096821031 11.45505659406674 0 0 0
5219 73 15 0.1268 13.497262699748267 32.93652294600172 17.90023550367295 0 0 0
2247 29 13 0 10.577373914984642 30.263526053485794 11.687375776913662 0 0 0
5220 73 15 0.053 13.663060548994428 33.35975672712251 16.086088363732667 0 0 0
2834 36 15 0.053 14.92178228654153 37.04549421838087 12.657845553601234 0 -1 0
5221 73 15 0.053 14.011007235673143 32.64747456987363 14.590880037842561 0 0 0
2789 36 3 -0.106 10.710793195595544 37.7231502876428 17.0813933042977 0 -1 0
5222 73 15 0.053 16.193242924981124 33.101261082969216 16.624708418183523 0 0 0
5175 73 2 -0.053 16.338410945985895 30.92369146169481 14.513656771917496 0 0 0
5223 73 15 0.053 17.695325944725596 32.669658943982306 14.752680256698417 0 0 0
5179 73 3 -0.106 15.988499276857134 34.75397909151181 15.391556698150751 0 0 0
5224 73 15 0.053 16.435019436650318 32.91163689749668 13.706373176043607 0 0 0
5325 74 15 0.053 12.43117681125936 32.565562895069775 10.904475443693451 0 0 0
3106 40 15 0.1268 18.098782527434256 38.47549030209258 14.511484324226009 0 0 0
2798 36 3 -0.106 18.169988227072352 34.6804334614485 11.803572730026007 0 -1 0
2788 36 3 -0.106 11.826106045201598 37.540295436868114 16.009961580257304 0 -1 0
2822 36 15 0.053 11.043442506947017 36.602630146873956 18.79328607162067 0 -1 0
2796 36 3 -0.106 17.024436326072696 36.87979466138152 12.187384667514218 0 -1 0
2797 36 3 -0.106 16.933602720518174 35.49913160586085 11.579822455738412 0 -1 0
5231 73 15 0.053 15.803296084363303 35.04945282539917 14.384184294848934 0 0 0
5168 73 13 -0.1268 13.439748148749715 31.893774930335447 18.27472062591637 0 0 0
5232 73 15 0.053 17.071967486207612 35.00380854465041 15.695795343698883 0 0 0
2838 36 15 0.053 16.056365307521972 34.92457102011933 11.912783973805443 0 -1 0
5169 73 13 0 13.945488253489039 30.86863292068982 17.397083950824886 0 0 0
5234 73 15 0.053 15.161344661860035 36.671155209086 16.06589344999492 0 0 0
4037 52 15 0.053 17.627647499434897 32.588336944402705 18.842829041884364 0 0 0
5235 73 15 0.053 16.522501575364352 35.82969132928254 17.903081815840835 0 0 0
5171 73 13 0 14.481498196319414 31.249571248382967 16.148476127235263 0 0 0
4039 52 15 0.053 19.31013393065973 31.050840936541377 18.13700882950936 0 0 0
5172 73 3 -0.106 14.369307205028644 32.65888237206579 15.632181650948889 0 0 0
5173 73 2 -0.053 15.823297205021255 33.27192565689461 15.630205514071715 0 0 0
5227 73 15 0.053 14.56714894806387 31.223493509751492 13.229896200484236 0 0 0
2815 36 15 0.053 12.909805415596463 38.05636315316917 13.405200391695239 0 -1 0
5238 73 15 0.053 14.066551827079225 37.17997564066078 18.24912440605217 0 0 0
5318 74 15 0.053 12.068956096517105 37.54423064326552 10.978572523722681 0 0 0
5138 73 13 0 13.51610102380395 29.360658190405466 19.207428279581976 0 0 0
2821 36 15 0.053 10.952116395725982 38.641374594088006 17.72628010519196 0 -1 0
2790 36 3 -0.106 10.388335808440516 36.51784913553243 17.91566802145734 0 -1 0
4038 52 15 0.053 18.498865538770186 31.731445654331885 16.72422143987842 0 0 0
968 12 15 0.053 18.117847188617095 38.79703924704762 18.0610961366974 0 0 0
5246 73 15 0.053 10.449230253598541 33.07067203723343 19.04196866073721 0 0 0
4045 52 15 0.053 18.478502285130883 35.49718920757664 19.52587268846497 0 0 0
5322 74 15 0.1268 15.757967316371273 32.024702897755056 9.790428220640823 0 0 0
2843 36 15 0.053 19.516216210951544 31.71467200176073 10.861638956319636 0 -1 0
1998 25 15 0.053 13.200807975235472 36.31201437923532 27.18821846274077 0 -2 0
1758 22 15 0.053 17.01593655503055 32.75016722510648 25.1443234630007 0 0 0
1728 22 3 -0.106 16.980322365986567 35.333140895987086 24.327801400658533 0 0 0
1725 22 3 -0.106 17.408410725781856 32.32816014857828 23.018075005072813 0 0 0
5465 76 3 -0.106 18.736012084000897 35.15467463390634 28.971430186149874 0 0 0
1729 22 4 -0.159 16.55540228094802 36.67110088789718 23.83433833681029 0 0 0
35 1 15 0.1268 10.07019466050396 33.801902984171235 24.762128247662897 0 0 0
5183 73 3 -0.106 12.64819930417313 32.93532056734524 20.434715657451463 0 0 0
1965 25 4 -0.159 12.523806737380369 38.00000001249297 20.811819926814355 0 -1 0
5515 76 15 0.053 18.67558366223116 36.21683453974779 29.18517039619418 0 0 0
4041 52 15 0.053 18.979425402471897 36.258230114642416 21.63975455267991 0 0 0
5140 73 23 0.2268 13.141784019819832 29.759033308102964 21.737276768157606 0 0 0
5520 76 15 0.053 16.881085180066894 37.195703254667265 28.92594409561093 0 0 0
2004 25 15 0.053 12.514449661062542 38.68191507790658 25.020160826563167 0 -2 0
1976 25 15 0.053 12.749871369563158 37.83292493697507 28.523087375149213 0 -2 0
5466 76 3 -0.106 17.42542347220923 34.51007750225559 29.106605041893577 0 0 0
1997 25 15 0.053 12.550813704010896 34.79377916243017 26.97695668163256 0 -1 0
5184 73 2 -0.053 11.168058081054825 32.779286511562496 20.968152645477616 0 0 0
1964 25 3 -0.106 12.12446775718528 38.13216292457945 22.269824780255696 0 -1 0
2002 25 15 0.053 11.834536887590302 35.65012203367068 24.49022549077701 0 -1 0
5248 73 15 0.053 10.07318062614056 31.467194284816138 19.565411528069912 0 0 0
2000 25 15 0.053 10.196037553746454 36.02314035737264 26.453297069446258 0 -1 0
2006 25 15 0.053 14.16328773725965 38.09268772936272 23.201410460793465 0 -1 0
5517 76 15 0.053 17.33120232901574 33.46155246265196 28.70899320154802 0 0 0
44 1 15 0.053 12.257279821438509 30.546689247238657 28.349763976194428 0 0 0
5241 73 15 0.053 13.358213198115246 32.98229695416362 21.322903486865748 0 0 0
5244 73 15 0.053 11.27377718069792 34.12232418810063 22.65637682555806 0 0 0
4046 52 15 0.053 17.780203110192417 34.23585771841893 20.70919902247615 0 0 0
40 1 15 0.053 11.237056315339743 32.6640747719089 27.541759678393163 0 0 0
1961 25 3 -0.106 11.545217619263534 36.6355396605841 24.911495808034758 0 -1 0
1766 22 15 0.053 16.270916735686903 36.53031881701953 22.782766260552258 0 0 0
5186 73 4 -0.159 10.159866942085586 32.532525569166566 19.929313178798555 0 0 0
1958 25 3 -0.106 11.723235374910272 35.53948867992453 28.687033055941495 0 -1 0
926 12 15 0.053 18.332472655889504 38.126368186253785 20.51900642536148 0 0 0
1754 22 15 0.053 18.786191968823857 31.3452698387431 24.214909335349486 0 0 0
5141 73 20 -0.42 13.592575823855306 30.754643416737906 22.644211293170553 0 0 0
45 1 15 0.053 12.330046048322778 30.469453926669146 25.7609130311393 0 0 0
5240 73 15 0.053 12.760353997747542 33.867616085381286 19.837322857684416 0 0 0
5139 73 13 0.0732 13.20516668139043 30.37644072863936 20.068115604249616 0 0 0
5519 76 15 0.053 16.33052208209638 35.12799595478339 27.472890537462224 0 0 0
4003 52 2 -0.053 19.45717296069563 33.55186020675736 19.597283598930563 0 0 0
1727 22 3 -0.106 15.955807642868484 34.27194714555951 24.078880438682926 0 0 0
1761 22 15 0.053 15.590003042995312 34.353645114465465 22.97416163684007 0 0 0
5242 73 15 0.053 11.219403294867835 31.948295651797217 21.71036472979636 0 0 0
1755 22 15 0.053 17.624801405078777 30.18895433352701 23.57761239955369 0 0 0
5185 73 4 -0.159 10.778174542931433 34.07773898313192 21.72117128935458 0 0 0
39 1 15 0.053 11.041380640619117 32.10685636930256 25.900234270002937 0 0 0
13 1 3 -0.106 10.579337257209849 32.186416168605206 26.893778564551614 0 0 0
1999 25 15 0.053 11.081531514862078 37.48673124261341 26.867572474461024 0 -2 0
1726 22 3 -0.106 16.525138928813416 32.826800617987246 24.20968939329623 0 0 0
1759 22 15 0.053 15.629414124438645 32.16076087263247 24.253828177353927 0 0 0
1760 22 15 0.053 15.098909648236496 34.314737435457296 24.779047766013765 0 0 0
48 1 15 0.053 14.297312494386395 29.632717228427136 27.076927420050424 0 0 0
1762 22 15 0.053 17.933387098824287 35.01541952261759 23.90850872264658 0 0 0
1763 22 15 0.053 17.174614721896443 35.42124396089933 25.380273633420362 0 0 0
4009 52 3 -0.106 18.74199343838956 34.70600953519992 20.273427387109162 0 0 0
1765 22 15 0.053 15.605131537318925 36.9495848089775 24.423336950470496 0 0 0
2008 25 15 0.053 11.17885345550152 37.491294032333286 22.485391968888624 0 -1 0
11 1 2 -0.053 10.21754418366324 30.790221060858407 27.444155992327325 0 0 0
1959 25 3 -0.106 12.27360347384302 35.77849330173315 27.27990872654913 0 -1 0
1962 25 3 -0.106 12.684119441789429 37.62236274962342 24.689067192277562 0 -1 0
2010 25 15 0.053 13.448171138524138 38.50968897855583 20.58608243724866 0 -1 0
2005 25 15 0.053 13.390534521854033 36.44799117952416 23.13054055064238 0 -1 0
1764 22 15 0.053 17.220225090803215 37.54024867930158 24.02152656349009 0 0 0
1963 25 3 -0.106 13.13357242179677 37.51748576929466 23.28049836506917 0 -1 0
2009 25 15 0.053 12.77473871131911 36.96065644464486 20.616505037181525 0 -1 0
5522 76 15 0.053 15.084427168207975 37.117342654714015 28.717130945048016 0 0 0
1757 22 15 0.053 18.108479820402824 33.083301506057964 22.574816251736625 0 0 0
5467 76 3 -0.106 16.11427771008214 35.22523916898798 28.552888110200485 0 0 0
1960 25 3 -0.106 11.246475644392223 36.50911660320209 26.392390966738013 0 -1 0
5243 73 15 0.053 11.065695874614994 34.988054861532774 21.19592104651473 0 0 0
1756 22 15 0.053 16.767756608815127 31.966174030588913 22.086642386738657 0 0 0
5518 76 15 0.053 15.251562114063 34.665743991343945 28.828010491175267 0 0 0
5167 73 13 0 13.101159132530444 31.718163779275763 19.594006621820544 0 0 0
15 1 3 -0.106 11.51692668927094 30.005289545755947 27.782587365209086 0 0 0
5514 76 15 0.053 19.045955316028326 35.15602150242093 27.924273309748852 0 0 0
2003 25 15 0.053 13.521240938856355 37.3833650050074 25.394411885146212 0 -1 0
5239 73 15 0.053 14.827250816298758 36.53438814788622 19.70370039664253 0 0 0
1995 25 15 0.053 10.92631938289256 34.84585265774847 28.490081298390432 0 -1 0
1723 22 3 -0.106 19.26538957818801 30.68165736403058 22.24854349695098 0 0 0
1973 25 15 0.053 10.28745815390726 37.11022962834865 28.858408614904533 0 -1 0
1724 22 3 -0.106 18.247895799657957 31.06775164080277 23.293052134422425 0 0 0
2001 25 15 0.053 10.646844331828548 37.06668963847595 24.420776169847443 0 -1 0
2011 25 15 0.053 11.728485481582698 38.31946109051076 20.120150537445262 0 -1 0
1752 22 15 0.053 18.85387733259122 30.777205835399773 21.264348936429432 0 0 0
5468 76 4 -0.159 15.95807106874322 36.597378086046454 29.111471624546123 0 0 0
16 1 3 -0.106 12.197907047823971 29.550243402312923 26.46509133198081 0 0 0
1996 25 15 0.053 12.47573282722074 35.05487788822424 29.291633147398027 0 -1 0
2335 30 3 -0.106 14.447686554918198 37.570479176964795 37.79658056515638 0 0 -1
6043 86 3 -0.106 10.600028863362622 36.55082137912801 38.89569439211629 0 0 -1
2369 30 15 0.053 14.247139140151903 36.571989435149895 38.33455489715018 0 0 -1
4224 56 13 -0.1268 17.04832549380203 35.74708803836052 33.11570097815373 0 -1 0
4219 56 13 -0.1268 12.326628669005217 36.99929682996027 34.1351363226049 0 -1 0
2374 30 15 0.053 15.770339457172275 35.7762186655496 36.44481342300991 0 0 -1
4225 56 13 -0.1268 17.909761907919457 34.6573987641212 33.055786908769406 0 -1 0
4235 56 15 0.1268 11.419836464977868 36.52076739092695 34.46785726353936 0 -1 0
4226 56 13 -0.1268 15.967545889061697 33.24840824938323 33.51884569608407 0 -1 0
5702 80 3 -0.106 12.097577506860818 29.695687175541675 33.58462172484331 0 0 0
5720 80 15 0.053 13.90271144876952 32.12868638377856 30.712441193251994 0 0 0
4227 56 13 -0.1268 17.338512832823017 33.403076800636605 33.36373605473651 0 -1 0
3451 44 15 0.053 12.859406957389227 30.747272585296166 38.60240561066423 0 0 0
3455 44 15 0.053 13.542933282769097 31.224426245576257 36.25164031431963 0 0 0
38 1 15 0.053 10.2295506448526 31.64912732503382 29.423534736355663 0 0 0
1978 25 15 0.053 9.875071265938534 34.37393787031123 30.311574808662915 0 -1 0
2337 30 4 -0.159 16.477874976587376 36.41205967228832 37.066734950124776 0 0 -1
6063 86 15 0.053 11.668232181536409 33.96648196736057 36.845923445439546 0 0 -1
4229 56 20 -0.42 12.976105344855744 33.767270896421046 34.96794271301517 0 -1 1
4217 56 13 -0.1268 14.846498047888565 38.14682724871661 33.533454381220565 0 0 0
4231 56 15 0.1268 9.944322149806725 38.02972197573469 35.3775659181307 0 -1 1
1972 25 15 0.053 11.564991437615344 36.022180773435785 31.40160100030071 0 -1 0
4100 53 4 -0.159 19.115235369944944 38.35402219973287 30.42111298024926 0 -1 0
5516 76 15 0.053 17.176826798145154 34.314439672726984 30.146739282634993 0 0 0
2371 30 15 0.053 15.922118585575692 38.41049323461291 36.439570607590205 0 0 -1
1981 25 15 0.053 10.598061208128295 34.647569329553384 32.82585741214093 0 -1 0
4236 56 15 0.1268 17.463039784086472 36.75472191175917 33.118685469925275 0 -1 0
3045 39 15 0.053 18.681056644148587 32.46247266469749 38.97037014708046 0 0 0
4238 56 15 0.1268 15.391716536991218 32.289348919576376 33.65478500345035 0 -1 0
5725 80 15 0.053 12.57197542725793 31.75575857207199 33.423998741521245 0 0 0
4239 56 15 0.1268 18.00986275351301 32.62237384217375 33.41438407874943 0 -1 0
5728 80 15 0.053 12.350712436170328 29.82627369616739 34.618541499018555 0 0 0
6070 86 15 0.053 9.861259660794085 38.462789453369076 38.02650496004986 0 0 -1
1989 25 15 0.053 10.55059147044064 31.95783806188542 36.33074038506003 0 -1 0
6042 86 3 -0.106 10.797339805694397 35.93372421632803 37.51023287556981 0 0 -1
4221 56 13 0 15.658800524892674 35.69608298345116 33.336016890743736 0 -1 0
4234 56 15 0.1268 15.773774712815785 38.5543678510089 33.436324660209124 0 0 0
2373 30 15 0.053 17.38085436304871 36.441747903244995 36.532527002405715 0 0 -1
4216 56 13 0 12.542754360883999 38.41218524380297 34.22257245531466 0 0 0
2368 30 15 0.053 13.890652662579212 37.459895671710136 36.850357785599556 0 0 -1
5723 80 15 0.053 12.302290594414755 30.05024174082343 30.784136341127493 0 0 0
5727 80 15 0.053 10.95975312291214 29.763797188761767 33.50952308407046 0 0 0
1948 25 3 -0.106 10.044748311396956 37.70675165647492 31.37760993821523 0 -1 0
4223 56 23 0.2736 13.39884357217306 34.372937755024374 33.75024005460847 0 -1 0
4142 53 15 0.053 18.20658684897974 38.106415254195845 29.839490829023394 0 -1 0
3042 39 15 0.053 17.767817149125413 30.385102583555142 38.12535292418497 0 0 0
3043 39 15 0.053 18.806766633606998 30.272551269799003 36.75042421280951 0 0 0
1985 25 15 0.053 10.43824575452426 33.133518843687675 34.25524267988951 0 -1 0
1977 25 15 0.053 13.224565859516298 37.239391831689424 30.139354713402152 0 -2 0
4237 56 15 0.1268 18.9947872179865 34.66036295068587 32.831157128882836 0 -1 0
5721 80 15 0.053 12.546688445675478 33.069562553190515 31.199432225478702 0 0 0
4525 65 15 0.1268 18.495053787294335 38.13779689784974 35.012514496903606 0 -1 0
3016 39 3 -0.106 18.629061243585326 32.87148024994982 36.8172649574045 0 0 0
5722 80 15 0.053 12.306844483222182 32.36072651967745 29.71515465767679 0 0 0
4215 56 13 0.0732 13.80289638316147 39.01387567013974 33.87276657608602 0 -1 0
3454 44 15 0.053 14.940846985379999 31.818342115701732 37.10167622322203 0 0 0
2336 30 3 -0.106 15.890316113101647 37.73471387879651 37.402155537254274 0 0 -1
1947 25 2 -0.053 11.118166613213639 36.75468419821038 29.467981357750165 0 -1 0
6041 86 4 -0.159 11.613913678183087 34.71146078625309 37.608078392243755 0 0 -1
4222 56 13 0.0732 15.166426734605537 34.33605226417204 33.490527829687316 0 -1 0
4220 56 13 0.0732 13.392768483906456 36.1790139604897 33.863245320221395 0 -1 0
4218 56 13 0 14.660475629532245 36.70577561700109 33.57687366890393 0 -1 0
3409 44 4 -0.159 14.37615937045219 30.90478746558068 36.95811588448021 0 0 0
6062 86 15 0.053 12.697794379131588 34.91795743840581 37.9900406234383 0 0 -1
5700 80 3 -0.106 12.135596906936403 30.9438438977052 31.413726374890317 0 0 0
3453 44 15 0.053 15.05907550005188 30.327190569899678 36.376842105992765 0 0 0
5726 80 15 0.053 13.786535936677724 30.610205958476392 32.76510380594395 0 0 0
3408 44 3 -0.106 13.770906726937593 30.247157367693706 38.20044484130302 0 0 0
5701 80 3 -0.106 12.726612781004293 30.8324211814955 32.805151778592446 0 0 0
1992 25 15 0.053 10.865575779090639 29.40954582151849 37.02920922292356 0 -1 0
6066 86 15 0.053 11.200823384218426 36.773015725721464 36.893852941942484 0 0 -1
4211 56 13 -0.1268 10.348997634297458 39.03433152452698 35.39250114116652 0 -1 0
1946 25 2 -0.053 10.645753965473421 36.37134765289733 30.87138826426095 0 -1 0
6064 86 15 0.053 11.277934422805366 34.133119224211235 38.525689860432195 0 0 -1
3046 39 15 0.053 17.542691665732498 32.92259567385478 36.71411622749183 0 0 0
3047 39 15 0.053 19.096111025990876 32.49464502060489 35.926330304282835 0 0 0
2653 34 15 0.1268 19.051555626572615 30.532120876241727 32.82717655707952 0 0 0
5523 76 15 0.053 18.39632963913965 29.522398812807783 29.77097395589683 0 0 0
2370 30 15 0.053 16.48989514266641 38.24837163324324 38.118390368384105 0 0 -1
3449 44 15 0.053 15.552318291810117 29.376539499767713 38.81980922444559 0 0 -1
4143 53 15 0.053 18.681651139886483 38.23936090574916 31.48644047808274 0 -1 0
5521 76 15 0.053 15.719093627645442 36.51394086845202 30.158348385232287 0 0 0
3049 39 15 0.053 18.59552057307326 35.039300364813 36.13847676290101 0 0 0
3015 39 3 -0.106 19.12729286098162 32.06417760991673 38.01271206127977 0 0 0
5699 80 4 -0.159 12.74103429273994 32.152921874146 30.652289852408096 0 0 0
1942 25 13 0 10.821643473561114 38.991914262022966 31.122261926173756 0 -2 0
5724 80 15 0.053 11.051769721290952 31.153860916796678 31.446650190965034 0 0 0
6065 86 15 0.053 9.863605591162603 35.688364264897686 36.921479602619925 0 0 -1
1949 25 3 -0.106 12.33767066238595 37.72627550261736 29.589809315973792 0 -2 0
2372 30 15 0.053 16.525193954937283 35.806598192232876 37.966416166122144 0 0 -1
2334 30 3 -0.106 13.987919648376344 38.76519264667314 38.614217395249234 0 0 -1
3014 39 3 -0.106 18.792682346790105 30.563794711381068 37.82015741646921 0 0 0
3017 39 3 -0.106 19.168990493797878 34.33009048649395 36.85379412415515 0 0 0
3048 39 15 0.053 18.895866975015736 34.754385703483166 37.832059417424766 0 0 0
5469 76 7 -0.106 19.44031315817993 29.537698467182054 29.60462738759203 0 0 0
1943 25 13 0 11.92418400930401 39.02642856241802 30.242013169474195 0 -2 0
60 1 15 0.053 10.044564801906876 29.36617986298523 29.777298718592768 0 0 0
1974 25 15 0.053 9.915742648170076 37.626579975346175 32.4296877373037 0 -1 0
2384 30 15 0.053 21.263899788155477 5.849035028871545 5.8744548273653425 0 0 0
1809 23 3 -0.106 26.11982914910081 5.835585037192956 0.11044379725531035 0 0 0
1845 23 15 0.053 26.771116293448078 8.334779582280389 1.4304122205425929 0 0 -1
594 7 15 0.053 20.03711205908727 0.9772814877515824 8.606947675437778 0 1 0
1260 16 13 -0.1268 19.597317020928678 8.521942062809732 2.3395583122900474 0 0 0
568 7 3 -0.106 20.525862365256202 3.5827027522568256 9.0141103830075 0 1 0
370 5 15 0.1268 26.299380618790266 2.4359053331056546 3.680471857727788 0 0 0
5696 79 15 0.053 28.541054230658432 2.6035158416930897 0.5592903609262847 0 1 0
580 7 20 -0.42 27.69647010214523 2.698390395261152 8.144933295631606 0 1 0
1256 16 13 -0.1268 22.382593943398096 7.01695043513422 0.18592522766634076 0 0 0
1852 23 15 0.053 26.836929471141538 3.9203026441465747 0.8384895106974063 0 0 0
369 5 15 0.1268 22.352432057796065 3.758880191583439 4.824432083323056 0 0 0
377 5 15 0.053 21.12362660410027 3.6539862195098056 1.3229819397928664 0 0 0
331 5 11 0.4214 27.678552256050367 4.042232526155767 5.4527762102859025 0 0 0
5662 79 5 0.001 29.103961261752026 1.646851354126265 0.6181346558865054 0 1 0
332 5 13 0 26.169890958895273 3.842090987867503 5.410243542937113 0 0 0
333 5 13 0 24.32163097802351 3.0606099542949994 4.139711521619239 0 0 0
334 5 13 -0.1268 23.459928697565143 3.8221807537067916 4.940105103036621 0 0 0
1806 23 3 -0.106 25.12940231268439 8.389006542256421 2.907714633666699 0 0 0
375 5 15 0.053 22.728885416791393 3.0614428299268566 0.7155940094142935 0 0 0
335 5 13 -0.1268 25.679878829516586 3.007623455355867 4.397368580605654 0 0 0
1254 16 13 -0.1268 21.766429387554886 7.8084233841297275 1.1559145549561434 0 0 0
1807 23 3 -0.106 25.735424326264862 7.928733482317295 1.6016905236318706 0 0 0
1846 23 15 0.053 25.12887967076751 8.320276532930198 0.7554244967897075 0 0 0
364 5 15 0.053 29.099424410827556 6.306000593507691 4.393390532685618 0 0 0
336 5 13 -0.1268 23.934055975362995 4.509339996391389 6.017267445732782 0 0 0
2342 30 3 -0.106 20.553463138975676 6.3536530002784275 5.203163304508168 0 0 0
616 7 15 0.053 20.213808885641054 5.383985682297398 7.818824871376611 0 1 0
337 5 13 -0.1268 25.297763913033204 4.647133686647743 6.172060197940835 0 0 0
1844 23 15 0.053 25.727533818951155 8.189086713493356 3.7892098297316967 0 0 -1
1847 23 15 0.053 24.731137340975586 6.024021299232905 1.803144353301113 0 0 0
542 7 6 0 25.675683410408542 0.09050255512978496 6.791486113196304 0 1 0
338 5 11 0.4214 23.721859132533673 2.13049383523153 3.06742351227819 0 0 0
557 7 3 -0.106 20.985181882260587 0.5666608511170471 8.274227568639184 0 2 0
1808 23 3 -0.106 25.732164061103536 6.345945402297532 1.5313073908894934 0 0 0
339 5 3 -0.106 22.252848896135596 2.3479362867076183 2.59894492213815 0 0 0
567 7 3 -0.106 21.738128037863227 3.010671373882045 8.250948870782613 0 1 0
340 5 4 -0.159 22.170679656810325 3.402574865552075 1.5654396756818205 0 0 0
2345 30 4 -0.159 20.87339839897534 9.465386232401459 7.7677001591639 0 0 0
1822 23 15 0.053 24.6010394269038 8.670865513419136 5.554752092082015 0 0 0
2344 30 3 -0.106 20.83151388177407 7.982559465180299 7.236612856224063 0 0 0
1286 16 15 0.1268 20.14248715872005 9.25422036086803 2.9714437629986303 0 0 1
347 5 21 -0.4214 24.407378322059767 1.266010870756463 2.5386894003542113 0 0 0
545 7 13 0 23.335593794117727 0.24893193362094587 6.792401338909195 0 2 0
371 5 15 0.1268 23.246766805601368 5.072053392657931 6.581295094970553 0 0 0
617 7 15 0.053 21.074999022195055 5.6589600909172075 9.422844696749785 0 1 0
374 5 15 0.053 22.095599648303182 1.3668256182145728 2.1902016153595207 0 0 0
1282 16 15 0.1268 22.402075079726753 8.506337501728712 1.6849801660108261 0 0 0
1851 23 15 0.053 25.228309962320914 3.8864421388947963 0.20816080875764287 0 0 1
2388 30 15 0.053 20.170191642048728 7.467909050959519 7.900293201936427 0 0 0
538 7 13 0 29.222453008050874 0.5495297863059894 5.970840329310431 0 1 0
2343 30 3 -0.106 20.287407575149338 7.77361334532731 5.781761792314343 0 0 0
328 5 3 -0.106 28.327884960594325 6.467973219036192 5.141113905037766 0 0 0
612 7 15 0.053 21.623809574196326 3.125552071282105 7.12264938827247 0 1 0
549 7 13 0.0732 25.78348384209012 0.8550689234780945 7.937216758009906 0 1 0
539 7 13 0.0732 27.97599999250706 0.6264765556268219 6.60376540948177 0 1 0
373 5 15 0.053 21.505609261124842 2.4661949373705956 3.3942664435886925 0 0 0
1252 16 13 0 20.338375360913414 7.780719795734695 1.3841131567483336 0 0 0
550 7 13 -0.1268 24.60981699869863 1.3905396746481797 8.467526882719719 0 1 0
613 7 15 0.053 22.563577880504603 3.707425668373335 8.419403497025938 0 1 0
2386 30 15 0.053 20.85834628415794 8.468565005681166 5.24490258005055 0 0 0
1253 16 13 0 19.6476973947772 6.77977489105788 0.6129706955624881 0 0 0
1848 23 15 0.053 26.47853197056655 5.873331773910043 2.1637432928090385 0 0 -1
2387 30 15 0.053 21.858169195939084 7.607691273099063 7.331118777759455 0 0 0
346 5 21 -0.4214 28.467157816474415 3.326191563295304 4.867926733374691 0 0 0
1810 23 3 -0.106 26.203656286925945 4.360051302191777 0.034030396176624796 0 0 0
1843 23 15 0.053 24.243888328695046 7.761909207511499 3.0926060844093186 0 0 0
376 5 15 0.053 22.587769730091384 4.359163685027629 1.8939646089939395 0 0 0
551 7 13 0 23.383552518772014 1.1031589085101887 7.9335682409969825 0 1 0
362 5 15 0.053 27.660613904266405 5.579836115250568 7.092334365587307 0 0 0
363 5 15 0.053 27.308830206337134 6.738580815742477 4.708149399798914 0 0 0
372 5 15 0.1268 25.682507757983316 5.161125921986564 7.069231453222804 0 0 0
556 7 2 -0.053 22.128151281214116 1.5507422589946438 8.661691613436815 0 1 0
558 7 23 0.2736 27.465523100343756 1.3091517381936981 8.186452970628544 0 1 0
327 5 2 -0.053 28.261662005675074 5.277441307800637 6.177304371363821 0 0 0
2389 30 15 0.053 21.03984274108155 9.400895159703449 8.826283799568222 0 0 0
591 7 15 0.1268 24.767721959428687 2.1454243606266634 9.308509063090526 0 1 0
2379 30 15 0.053 20.261279918627373 4.354486308409175 3.7323097421466698 0 0 0
367 5 15 0.053 28.281303777361 7.980752868613973 6.8043894784617445 0 0 0
2383 30 15 0.053 21.182158349522187 6.605513656294692 4.333897364983684 0 0 0
5698 79 15 0.053 28.40972195524916 0.8859825520801631 0.9620801645143872 0 1 0
569 7 4 -0.159 20.300784070973595 5.115758447733182 8.866413173352807 0 1 0
637 7 15 0.053 25.98584672382435 0.04467112321521179 0.86698231787245 0 1 0
552 7 13 0 20.94998222304393 0.031092687132726837 6.905325822866949 0 2 0
2380 30 15 0.053 19.600599518407442 3.7114674841785056 5.3156417968431136 0 0 0
3210 41 15 0.053 28.854980561209526 9.60734802968972 0.1418304450970792 -1 0 1
330 5 3 -0.106 28.86723335503457 7.658956186342467 5.904761682960293 0 0 0
368 5 15 0.053 28.760055511868085 8.475677809633504 5.191986996181244 0 0 0
615 7 15 0.053 19.555791367376397 3.07936486073755 8.720616587753751 0 1 0
1820 23 15 0.053 22.869000797647015 9.60315538066116 4.045130469560269 0 0 0
4316 59 13 0.0732 21.649357728369466 7.157765767930138 11.894614432369265 0 0 0
4416 62 13 -0.1268 22.431015658714493 2.2588017097915913 18.17065082195809 0 -1 0
3109 40 15 0.1268 21.498840223888223 1.9354950310655723 13.805671055744911 0 0 0
4304 59 13 0.0732 25.284436094811536 4.429967488085036 11.282633622603493 0 0 0
3079 40 13 -0.1268 20.00488934771475 2.7696344497056047 15.221068563638132 0 0 0
1707 21 15 0.053 26.61716831650598 2.576133404316396 14.939355912247724 0 1 0
1660 21 3 -0.106 28.232111683091578 1.2531841347629298 14.357989697054485 0 1 0
4415 62 23 0.2736 25.964517947068728 0.8443854630231202 17.278209462934424 0 0 0
4305 59 13 0 25.028024020852584 5.818261876901252 11.29320590559781 0 0 0
4417 62 13 -0.1268 22.760642660907287 3.4084443801572646 18.88320308919074 0 -1 0
4183 55 13 0.0732 26.118598193202892 8.492180368078422 13.944766307066343 0 0 0
4204 55 15 0.1268 22.07180656842445 9.497204773607516 14.510162918697066 0 0 0
4418 62 13 -0.1268 25.117513006744232 2.977167292493591 18.865207597013235 0 -1 0
1329 17 13 0 20.30541781680394 8.594240918125495 19.123303673924685 0 0 0
1705 21 15 0.053 26.343810102308137 1.4853671131725024 13.501648320880054 0 1 0
1661 21 4 -0.159 27.057104974777804 2.098309273261718 13.987716121288198 0 1 0
3107 40 15 0.1268 20.542679949495316 3.6918867871305348 15.43883628342731 0 0 0
845 11 15 0.053 27.31325653246721 8.770962808420185 16.768692671929237 0 0 0
4325 59 20 -0.42 20.788978930990655 9.66847537587811 12.247363382257308 0 0 0
4410 62 13 0 23.43468639796943 0.09255107433292513 17.22976929272702 0 -1 0
4428 62 15 0.1268 21.4013584388961 2.079385735885658 17.85471339827168 0 -1 0
4326 59 15 0.1268 26.684383928156908 2.83084115758145 10.951559245168587 0 0 0
4199 55 15 0.1268 28.601802741058517 5.112911079741164 14.300684013574532 0 0 0
4185 55 13 -0.1268 24.79597974419353 8.657581099992706 14.235635335797143 0 0 0
4203 55 15 0.1268 26.650449979098163 5.332389539514551 15.361895586128956 0 0 0
4177 55 13 0 28.100382886185574 7.183097238641806 13.779927554870927 0 0 0
4328 59 15 0.1268 28.406647226149957 4.428139920725516 9.974377433127362 0 0 0
4306 59 13 -0.1268 26.480639241159132 3.934085507160105 10.824574991830577 0 0 0
4197 55 20 -0.42 23.74321238311517 4.016271996828512 15.658548508517896 0 0 0
1704 21 15 0.053 27.84649565862282 0.40009807285287263 14.887764795400459 0 1 0
4194 55 13 -0.1268 20.994921450980083 6.205783979284685 16.243511891086364 0 0 0
4414 62 13 0.0732 24.8224491864389 1.78731035557522 18.099965648413257 0 -1 0
4310 59 23 0.2736 24.18912723608041 3.5172341293234295 12.29041634683026 0 0 0
1699 21 15 0.053 28.978799163094518 2.793168917189761 12.297056057098514 0 1 0
4311 59 13 0.0732 23.061283882634935 4.853726435284767 12.272289755772698 0 0 0
4307 59 13 -0.1268 25.87247237917921 6.683284622934547 10.579158542140867 0 0 0
4184 55 13 0 26.815159986482424 7.304876537278097 14.388893735940371 0 0 0
4312 59 13 0 23.728416530713147 6.095679664000277 11.91654453640485 0 0 0
5564 77 15 0.053 28.842989250038013 2.367907939712683 17.119745731602062 -1 1 0
4192 55 13 -0.1268 21.787444872840258 8.615403224019722 15.011838138076586 0 0 0
4313 59 13 -0.1268 21.679163640451808 4.762478487598622 12.279008887997643 0 0 0
4186 55 13 0 24.18209594342457 7.629243255293657 14.941324651235039 0 0 0
4315 59 13 -0.1268 23.011177915404158 7.274875734310644 11.798982043890497 0 0 0
4187 55 13 -0.1268 26.166187921989014 6.300632094727494 15.16641648741788 0 0 0
4430 62 15 0.1268 26.112032927563323 3.48879357829025 18.654849376081398 0 -1 0
4188 55 13 0.0732 24.8521932118424 6.521001975210195 15.408956457066278 0 0 0
4314 59 13 0 20.948934858019882 5.966599533733289 12.268576806352517 0 0 0
5565 77 15 0.053 28.348599310117628 3.5080035781828767 18.26996281175118 -1 1 0
4317 59 13 0 19.564217185733394 6.160869515612609 12.569410447988918 0 0 0
4191 55 23 0.2736 23.730844604160808 5.335069086011325 16.205370190147043 0 0 0
3080 40 13 -0.1268 19.787488407407917 0.6787520362331784 14.047144362344216 0 0 0
4309 59 13 -0.1268 27.118712267719086 6.217300003807343 10.195941787832732 0 0 0
4206 55 15 0.1268 20.66248591624252 5.3339398132510105 16.846167038041905 0 0 0
614 7 15 0.053 20.697731195199893 3.22836375325609 10.044693695257902 0 1 0
1706 21 15 0.053 27.28703453568446 2.987695041947037 13.367854113218772 0 1 0
4429 62 15 0.1268 21.9978609569433 4.250365382742176 18.973836307558376 0 -1 0
4324 59 20 -0.42 23.70784928325523 2.264499049945454 11.745885261022162 0 0 0
4319 59 23 0.2736 20.434472228304855 8.483261008500756 11.522768582444561 0 0 0
844 11 15 0.053 27.15899969984132 7.854276757660459 18.292211389421514 0 0 0
4182 55 23 0.2736 27.106915705707337 9.503769879319947 12.884129442943841 0 0 0
808 11 3 -0.106 27.260192182746184 8.902331587704483 17.876849500150747 0 0 0
3081 40 13 -0.1268 20.541954360533982 1.807489509635077 14.372936851223697 0 0 0
4419 62 13 -0.1268 24.018511558141505 3.7620272189345307 19.31006718824796 0 -1 0
4413 62 13 0 23.486556982249063 1.3901700932050882 17.84783354649074 0 -1 0
4330 59 15 0.1268 21.20947597363965 3.7794836015963735 12.377581041630384 0 0 0
4327 59 15 0.1268 25.64790855731473 7.7926628959396345 10.3820799829516 0 0 0
1659 21 3 -0.106 29.211791661046558 0.8467319095015265 13.235024584611212 0 1 0
4190 55 13 0.0732 22.330422590341346 6.447984919752911 15.994318256475266 0 0 0
1703 21 15 0.053 28.8024008968593 1.749783359259408 15.139496060947337 0 1 0
4193 55 13 -0.1268 20.493917135088495 8.394319184032849 15.48835617365607 0 0 0
4202 55 15 0.1268 24.143424468913196 9.49413391285779 13.811598429431822 0 0 0
4189 55 13 0 22.76438596606277 7.59252307375001 15.255471349421112 0 0 0
4331 59 15 0.1268 23.46113732438904 8.21231866728207 11.37854259421682 0 0 0
806 11 2 -0.053 28.555684625231027 9.437824936229799 18.48172190213148 0 0 0
4176 55 13 0.0732 28.319838314084272 8.18494784328439 12.79755942555281 0 0 0
4195 55 13 -0.1268 20.119974877870277 7.161852725491016 16.03253336329594 0 0 0
4205 55 15 0.1268 19.794477614101694 9.175886632315029 15.248243273060963 0 0 0
4179 55 13 -0.1268 28.896991365945595 6.052864393258309 13.78152956666664 0 0 0
4308 59 13 -0.1268 27.436806198834585 4.854107528927805 10.398757815355909 0 0 0
1702 21 15 0.053 28.72143557721963 0.2438521355001706 12.449983287012705 0 1 0
847 11 15 0.053 25.13731842427341 9.15958710022335 17.691305792488418 0 0 0
4421 62 20 -0.42 26.934206057404143 0.17393545716845568 18.089545206863665 0 0 0
874 11 15 0.053 28.74988358930979 6.419942774700099 18.73750584206118 0 0 0
5535 77 3 -0.106 29.244242178293035 3.0457116350977675 17.872150683278928 -1 1 0
857 11 15 0.053 29.188620617688848 6.903296732415398 16.62031085523231 0 0 0
809 11 3 -0.106 26.004846217137533 9.746803642695342 18.116517049668506 0 0 0
846 11 15 0.053 25.831014920818614 9.754690951514299 19.208130601388756 0 0 0
1359 17 15 0.1268 22.435279973799943 8.257628547364076 19.25325675285381 0 0 0
593 7 15 0.053 22.32320781141266 1.5693276841180408 9.780165051638775 0 1 0
4329 59 15 0.1268 27.963260735575023 6.889363238232772 9.852089916579267 0 0 0
3746 48 15 0.053 22.20489459432689 6.574429903724667 26.15647995361273 0 0 0
1333 17 13 -0.1268 21.239167085289992 6.9292847881856 20.602150874472592 0 0 0
959 12 15 0.053 28.800920552057054 3.4338753857015645 23.10873842495897 0 0 0
4125 53 15 0.053 28.581168264451538 8.36569816914093 26.579847920308847 0 0 0
923 12 15 0.053 20.53547472345177 0.42075752223488844 21.005590042711706 0 1 0
3707 48 3 -0.106 22.9844458719271 7.023492827169231 26.783208392259876 0 0 0
3720 48 15 0.053 24.94806709583405 8.067346508503562 23.103906572724043 0 0 0
3729 48 15 0.053 27.420903969827513 8.834787610292178 22.38041228966668 0 0 0
4120 53 15 0.053 28.343621916036124 6.017393570655143 25.827478727213812 0 0 0
951 12 15 0.053 24.629287323807034 3.0394642302993065 24.898269833049365 0 1 0
979 12 15 0.053 25.959782800549146 5.526256775641761 20.29167534507773 0 0 0
907 12 2 -0.053 22.63215780782576 3.070320723565406 23.88088033181142 0 0 0
3727 48 15 0.053 26.72681497641244 9.174071580699888 25.3458409206398 0 0 0
908 12 3 -0.106 24.197002823061375 3.0999387683381046 23.85462438007733 0 1 0
4108 53 15 0.053 25.01783574552401 5.201542369410584 28.09089177458237 0 0 0
3725 48 15 0.053 22.51789887531788 7.353809782769372 23.72148347923427 0 0 0
909 12 3 -0.106 24.77567176921703 4.372680490571632 23.22542869792348 0 1 0
3709 48 3 -0.106 21.220194297944534 7.7740008089580295 28.46645903691995 0 0 0
944 12 15 0.053 19.778869871985286 3.061701574610832 24.953358870472076 0 0 0
3726 48 15 0.053 26.719038856056336 7.541466097764429 24.48205373912879 0 0 0
910 12 3 -0.106 26.25209119474949 4.103609264806359 23.01986421974851 0 1 0
911 12 2 -0.053 26.90850629673831 5.340120609413684 22.310570980097715 0 0 0
949 12 15 0.053 22.16626057140539 3.7454553267204727 24.584710314786925 0 0 0
3730 48 15 0.053 28.9629826651819 7.826958328983354 24.479599400013207 0 0 0
920 12 4 -0.159 22.10713356322977 3.1360758496901715 22.46923912757908 0 0 0
3708 48 3 -0.106 22.337022231647822 8.248730513912825 27.53935609536786 0 0 0
3695 48 2 -0.053 23.97960264531082 8.551877773868174 24.897478430976403 0 0 0
957 12 15 0.053 28.676625396055613 5.810608757931585 21.167213284511533 0 0 0
4079 53 2 -0.053 25.143340742905757 3.352787085385697 29.216729868313216 0 0 0
980 12 15 0.053 26.721606150198948 6.92061720978062 21.067520685903773 0 0 0
912 12 3 -0.106 28.240003085172916 4.924017295789267 21.693907793407455 0 0 0
958 12 15 0.053 28.098448665332295 4.147655225350146 20.921170719773198 0 0 0
3749 48 15 0.053 20.77494491959253 8.58783012309116 28.99477296691848 0 0 0
4077 53 2 -0.053 25.534008181619868 4.8129745940958175 28.93738441058989 0 0 0
4113 53 15 0.053 26.770389408544546 4.383172956461118 26.437507369983294 0 0 0
4084 53 2 -0.053 29.088255104391784 6.534079196917365 27.692648129733413 0 0 0
4089 53 13 0 29.249895167179314 8.890189606479614 28.515841252265595 0 0 0
3748 48 15 0.053 23.052972665959697 8.881325156199487 28.114637923379043 0 0 0
3706 48 3 -0.106 24.159560012782133 7.421856869777946 25.900688045754666 0 0 0
4115 53 15 0.053 27.125133809081944 1.7819960433484723 26.64924783547274 0 0 0
976 12 15 0.053 22.60819485317068 2.4639182942642797 21.775116080101718 0 0 0
956 12 15 0.053 27.121038952527087 6.055285270730832 23.2161328698458 0 0 0
3710 48 3 -0.106 20.059314794023514 7.01202400362331 27.769396613469716 0 0 0
905 12 3 -0.106 20.923108451546767 1.228164317405804 24.635954027053618 0 1 0
4117 53 15 0.053 24.85667425234479 3.2650290334909036 27.09719517374702 0 0 0
4085 53 3 -0.106 29.11181002554564 5.635110146503395 26.474314929872165 0 0 0
921 12 4 -0.159 26.176607535602294 6.017368753721768 21.238668638702908 0 0 0
4121 53 15 0.053 26.981242111946074 6.771100212958345 27.32865890525821 0 0 0
904 12 3 -0.106 19.96441032265704 2.148941232909129 25.436818988461578 0 0 0
1331 17 13 -0.1268 21.449206427346116 7.979562689749501 19.670283678711314 0 0 0
3743 48 15 0.053 24.980996365212793 7.749770980558646 26.514968682052928 0 0 0
3744 48 15 0.053 24.40933146400389 6.50078004616217 25.35796054529611 0 0 0
906 12 3 -0.106 22.39362612848202 1.7008681643599766 24.52783268110107 0 1 0
3745 48 15 0.053 23.34272734502495 6.2682589935902975 27.458857042993966 0 0 0
3747 48 15 0.053 21.929386785481732 8.9322827860028 26.797923865700064 0 0 0
954 12 15 0.053 26.415080119074823 3.193262879157668 22.442490450122552 0 1 0
947 12 15 0.053 23.094161615751684 0.8471714418831202 24.152024776841916 0 1 0
950 12 15 0.053 24.55835895254553 2.1966524643341847 23.28111002177249 0 0 0
3698 48 3 -0.106 26.572345089493663 8.640631851968475 24.355525160252565 0 0 0
943 12 15 0.053 20.37992438543474 2.282433360628426 26.44277360721605 0 1 0
948 12 15 0.053 22.84703223294003 1.811132104855533 25.460536062368757 0 2 0
1360 17 15 0.1268 19.87990895389587 5.77613254438395 21.768457563610934 0 0 0
952 12 15 0.053 24.589089392355326 5.328294477108594 23.823217833371388 0 1 0
977 12 15 0.053 22.071568185216695 4.11378896562331 21.99926044897212 0 0 0
4116 53 15 0.053 24.92797155032566 1.6479259837085436 27.882581897748512 0 0 0
946 12 15 0.053 21.152306097129678 0.21942120288263567 25.089088469772985 0 2 0
3700 48 3 -0.106 29.06764107218124 8.708937428080246 23.848146515580503 0 0 0
1361 17 15 0.1268 22.158865129779144 6.495703273890274 21.027682139107817 0 0 0
3694 48 2 -0.053 25.108723453390983 8.829469749663723 23.882767732174813 0 0 0
3724 48 15 0.053 21.725113842080315 8.52506454103542 24.825972991149374 0 0 0
955 12 15 0.053 26.801230319814184 3.8180204199333163 23.961337689684655 0 1 0
3752 48 15 0.053 19.72089320250392 7.609536791772512 26.84203390156935 0 0 0
4114 53 15 0.053 27.566502673513064 2.1677586794643924 28.331889541268755 0 0 0
4080 53 2 -0.053 27.06657261547867 4.832975626943014 28.473776520157358 0 0 0
4086 53 3 -0.106 27.607719334308836 6.278885877831562 28.168487201718044 0 0 0
4081 53 2 -0.053 27.327390410199413 3.958218089949343 27.26207765201006 0 0 0
3699 48 3 -0.106 27.63606282025021 9.200216371517307 23.393348972030388 0 0 0
4082 53 3 -0.106 26.877997950323696 2.5391090068119193 27.50623361432733 0 0 0
981 12 15 0.053 25.160120114139172 6.372650144662324 21.641413551136516 0 1 0
978 12 15 0.053 21.072126959505447 2.7642155196734604 22.439139300624255 0 0 0
4087 53 3 -0.106 28.76706442528634 4.1491694423930126 26.81005964645129 0 0 0
4083 53 3 -0.106 25.402590329369968 2.6196508578026854 27.893679712070536 0 0 0
953 12 15 0.053 24.337383084846117 4.575924958866514 22.26144810340664 0 1 0
4051 52 15 0.1268 24.141822639760807 1.0350370745926292 21.21490043945981 0 0 0
4431 62 15 0.1268 24.13769842508677 4.704149018660158 19.827286052973772 0 -1 0
960 12 15 0.053 29.055627563407135 5.181081502881704 23.617508024993473 0 0 0
1332 17 13 -0.1268 19.954020968460696 6.534082410152991 21.037186960404114 0 0 0
3719 48 15 0.1268 20.319362932135654 8.984516358496926 22.75540143627236 0 0 0
3697 48 3 -0.106 22.635703040576576 8.379744922372762 24.111146643618216 0 0 0
3721 48 15 0.053 23.8711474957084 9.512135730735219 25.488728750291184 0 0 0
4124 53 15 0.053 28.94776097035307 3.4804928633722554 25.94412527511853 0 0 0
3751 48 15 0.053 20.328990729252727 6.0644296406226665 27.306517126874915 0 0 0
945 12 15 0.053 20.42327562138613 1.0574440689925948 23.642945069190446 0 0 0
3693 48 13 -0.1268 21.225891390947993 9.674460210936381 22.639457264973203 0 0 0
3691 48 13 0 22.45205825703716 9.465299347025619 23.12756642861921 0 0 0
875 11 15 0.053 29.17883742224496 7.445691441459473 20.180942777493595 0 0 0
913 12 3 -0.106 29.123186300404857 4.457445884718757 22.79182702177846 0 0 0
843 11 15 0.053 28.368392648023104 9.372973810229109 19.641631449006745 0 0 0
4122 53 15 0.053 27.318019725029586 6.876865770631439 29.027810552957295 0 0 0
4105 53 15 0.1268 23.414004506089622 1.229397414967645 29.108111943940308 0 0 0
3750 48 15 0.053 21.67953428215639 7.22527051128516 29.254160673801188 0 0 0
4496 65 13 0.0732 26.809097006376152 0.7236086855551818 32.0705963155521 0 0 0
1856 23 15 0.053 26.083137463252314 5.245565094813586 36.36526892830916 0 0 -1
1857 23 15 0.053 24.271576861211702 3.9043522130964465 35.54855870304553 0 0 0
1811 23 3 -0.106 26.852861647008755 3.8231495749949733 37.78676036231544 0 0 -1
1859 23 15 0.053 24.739657903394274 2.4726769293785775 36.5784471877246 0 0 0
4103 53 15 0.1268 21.624302698460394 0.0487683103894625 29.636391652451923 0 0 0
1285 16 15 0.1268 22.04643258562226 5.744780887828601 37.49941933052509 0 0 0
4106 53 15 0.053 25.462703047232154 6.70522572844408 29.989404511550216 0 0 0
1190 14 15 0.053 22.775979708940387 8.524827565614213 36.281742371937085 0 0 0
4107 53 15 0.053 25.796987249114526 5.418485790820312 31.00384617026885 0 0 0
4109 53 15 0.053 23.288431167236073 6.335209054858295 29.628156023175503 0 0 0
4511 65 23 0.2736 21.37697130705363 3.6901664210715657 33.933492127566275 0 0 0
4510 65 13 0.0732 20.272005433926864 2.3862082951599954 34.313841849328035 0 0 0
1133 14 3 -0.106 28.832547796740585 5.847545550591427 34.14166178609319 0 0 0
4072 53 13 0 23.024375264651717 4.395426429303143 30.25783167126619 0 0 0
1189 14 15 0.053 29.30050893604649 7.123032769530476 36.87355283171998 0 0 0
4497 65 13 0 26.287551194057237 1.953714299115421 32.410292444172484 0 0 0
4503 65 13 0.0732 24.390042781926258 0.5621351295853642 32.758922528126284 0 0 0
4110 53 15 0.053 23.39234994180781 6.228658427683661 31.36947619393003 0 0 0
1183 14 15 0.053 29.099378382015043 5.647928676338906 33.12687532524326 0 0 0
4499 65 13 -0.1268 27.03431801222057 3.1288549577884335 32.15656393623286 0 0 0
1812 23 3 -0.106 26.178801010668238 4.165257475052743 36.49758021771378 0 0 -1
4074 53 13 -0.1268 21.645057482901368 4.382605894260381 30.558665251869087 0 0 0
1283 16 15 0.1268 19.615001401715432 5.4260267492243415 38.01092237050652 0 0 0
1171 14 15 0.053 20.133621844723418 6.886756071252146 33.00042854060616 0 0 0
1813 23 4 -0.159 24.754288034897638 3.5734787623098594 36.4627147003353 0 0 0
1173 14 15 0.053 21.353775159965547 8.193660881497408 31.42182259920803 0 0 0
4501 65 13 -0.1268 28.301964995202045 3.0418074839629567 31.580531074915584 0 0 0
4104 53 15 0.1268 21.19880120856817 5.408135205848266 30.80217404387886 0 0 0
1858 23 15 0.053 24.27519106019908 3.987511252918097 37.34941954739624 0 0 0
4073 53 13 0 23.68560848428908 3.2641180662190608 29.717129632712016 0 0 0
1180 14 15 0.053 27.67807150293578 8.621697227819732 33.818566398278996 0 0 0
1184 14 15 0.053 28.87991378888479 4.803667757910263 34.6700499158416 0 0 0
1164 14 15 0.053 19.981538715274276 8.742728864537366 37.24912847732723 0 0 0
4504 65 13 0 24.907869666293568 1.8788861326402084 32.757226387901575 0 0 0
1166 14 15 0.053 20.271115401077598 7.325698256636701 35.20448885056218 0 0 0
4506 65 13 0 22.24813726771777 1.3034771942390722 33.48144306542456 0 0 0
4507 65 13 -0.1268 23.94053661253603 2.9386323033517985 33.01731675471674 0 0 0
1179 14 15 0.053 27.47039264711739 7.450729080531616 32.38811227249392 0 0 0
1136 14 7 -0.106 22.453914836529425 8.180319636188909 35.34041444879823 0 0 0
4508 65 13 0.0732 22.64885165957699 2.61514567135704 33.399920224953476 0 0 0
1137 14 1 0 21.240187939741073 9.079483943246856 34.7370750321836 0 0 0
2350 30 15 0.1268 20.400880652790775 2.777312156661677 37.9939521845655 0 0 0
1181 14 15 0.053 26.64729252341872 5.727408130028809 34.02445122076469 0 0 0
4509 65 13 0 20.850980287018707 1.1741140581361162 33.87742740399193 0 0 0
1187 14 15 0.053 28.69372215692821 8.3127470729213 35.785927462908454 0 0 0
4111 53 15 0.053 25.695815171474504 2.8589896610587173 30.009227515744357 0 0 0
4076 53 3 -0.106 25.180369925954544 5.682962522270649 30.178663282919942 0 0 0
2316 30 13 0 20.863525110638065 0.678312913581942 38.09830885682903 0 0 0
4075 53 13 -0.1268 22.9783634877482 2.077439439661577 29.639750598807908 0 0 0
1255 16 13 -0.1268 20.25147503101237 6.094896181985443 38.657031321949916 0 0 0
1257 16 13 -0.1268 21.566983276807086 6.329409471928163 38.3163446046874 0 0 0
1125 14 13 0.2575 23.566596095206325 8.246931715573282 34.290696712906566 0 0 0
4078 53 3 -0.106 23.70240396899265 5.718744335770832 30.471481627791366 0 0 0
4517 65 20 -0.42 21.71012637000938 4.728179900456724 34.87599750387888 0 0 0
1126 14 19 -0.515 24.802876220449097 7.7823482854406105 34.367830640000555 0 0 0
2877 37 4 -0.159 26.03459881044928 9.697661099067476 37.57533589358752 0 0 0
1129 14 13 0 23.90488703611002 9.214068223380576 32.185559811030956 0 0 0
1127 14 13 0.2575 25.654484590765247 8.013079246870227 33.32965755876627 0 0 0
1191 14 15 0.053 22.113625531535238 7.134630008088788 35.50101067695173 0 0 0
1182 14 15 0.053 27.216046526982172 6.6069859337193035 35.38677379719203 0 0 0
4519 65 15 0.1268 26.517505574143502 4.11921079401341 32.39110538472717 0 0 0
1124 14 13 0 23.067872107283613 8.904039608186359 33.214262461773664 0 0 0
4505 65 13 -0.1268 23.1084869215961 0.24270627756221255 33.02623245618693 0 0 0
1128 14 13 -0.1268 25.243310068735134 8.809873085857527 32.29104820848534 0 0 0
1175 14 15 0.1268 26.07767332862276 9.07319370859536 31.577717323326517 0 0 0
4498 65 13 -0.1268 28.03662703045949 0.613692026929352 31.38105666106651 0 0 0
2318 30 13 -0.1268 22.09510531398339 0.8053293074291149 37.43884429563415 0 -1 0
2346 30 15 0.1268 22.306017951249505 1.8491034983147892 37.026335029256444 0 -1 0
4069 53 13 -0.1268 20.917867774019484 0.8565947064303341 30.01655286528506 0 0 0
1172 14 15 0.053 20.362052982446222 9.594655747906078 31.66536338375482 0 0 0
4067 53 13 0 21.587089261715395 2.0423085362627007 30.04127701579241 0 0 0
1122 14 3 -0.106 20.8146681911447 8.72985495509878 32.2062756990263 0 0 0
1131 14 3 -0.106 27.147674151580826 7.643274181876082 33.4447105799619 0 0 0
4523 65 15 0.1268 24.337079291850404 3.9868683507538427 33.016371663893985 0 0 0
1132 14 3 -0.106 27.377390329002832 6.433643530689841 34.33560194539032 0 0 0
4500 65 13 -0.1268 28.85265464204653 1.7548632354940854 31.17889838422186 0 0 0
4521 65 15 0.1268 28.918705932995703 3.96033230056571 31.44427679251944 0 0 0
1178 14 15 0.053 23.96051553849197 9.70114975152287 30.105582125193028 0 0 0
4066 53 13 0 20.838926317109525 3.2372899554070154 30.4227628821488 0 0 0
1123 14 8 -0.053 21.647229193566947 9.35918379989841 33.270899227071176 0 0 0
1121 14 3 -0.106 19.701932264654165 7.902625040538366 32.667736975175885 0 0 0
1855 23 15 0.053 26.790608137278053 3.749961844754867 35.70375742091584 0 0 -1
2324 30 13 -0.1268 20.07327041852007 1.816393664629838 38.338258369572735 0 0 0
2921 37 15 0.053 25.95634904058239 8.692421174411285 37.92725079707578 0 0 0
1853 23 15 0.053 26.949853310085253 2.7220603199252587 37.845342465934486 0 0 -2
5693 79 15 0.053 29.298365342042185 0.46654573477068473 36.241575169209845 0 1 0
4512 65 13 -0.1268 20.172073633832426 9.230787236558669e-05 34.09641933421002 0 -1 0
1854 23 15 0.053 27.917958133726863 4.1616921988285585 37.7414296569932 0 0 0
4071 53 13 0 19.628623213454038 0.6601925977974398 30.329718663649828 0 0 0
1849 23 15 0.053 27.161315788162444 6.171774309383914 38.96950174337534 0 0 -2
1850 23 15 0.053 25.441197011850747 6.2940455696062 38.358781973733116 0 0 -1
1118 14 2 -0.053 19.87690003479557 8.345708590869641 35.05085080268131 0 0 0
1284 16 15 0.1268 23.44324664204165 7.127271337729965 38.91444514852272 0 0 -1
4112 53 15 0.053 27.621891034854794 4.359230717136753 29.30957155735727 0 0 0
1828 23 15 0.053 22.638649595174495 12.114781522896095 6.239232225580605 0 0 0
1818 23 15 0.1268 25.940151559930896 10.034692972317316 7.671306417492044 0 0 0
1832 23 15 0.053 20.383470820937134 13.458007920120087 3.552598882448885 0 0 0
743 10 15 0.053 21.220854893998826 17.916085911848647 8.060906007048887 0 0 0
1793 23 13 -0.1268 27.95471414249966 11.255841854091402 4.644443702716655 0 0 0
2049 26 15 0.053 25.493957714839066 16.470042750581296 5.581505307633631 0 0 0
2073 26 15 0.053 24.475439996523658 18.514206108791143 5.67801718000848 0 0 0
2915 37 15 0.053 23.974747543433363 12.218129535132148 1.4263950036517328 0 0 0
1831 23 15 0.053 21.18442959118836 13.804977835781521 5.797036243044716 0 0 0
744 10 15 0.053 20.560362111144762 17.877381610207685 5.166371648034625 0 0 0
2057 26 15 0.053 28.246788105119073 14.84990199833022 3.12200660956638 0 0 0
2060 26 15 0.053 27.496321374592153 15.981382432766964 0.9218560917235411 0 0 0
2019 26 13 0 27.175232847811593 15.199820849454799 8.429910234059488 0 0 0
1798 23 3 -0.106 23.435686650536052 11.671700624857113 4.20089793309401 0 0 0
1837 23 15 0.053 21.24493459463555 15.682278021792646 1.4719566921774383 0 0 0
1799 23 3 -0.106 22.27364205300275 12.11913999700441 5.1907850811601906 0 0 0
1814 23 15 0.1268 27.820778767542507 10.518816307755639 9.28277569374544 0 0 0
1800 23 3 -0.106 21.934010287646483 13.585071012815988 5.046433280006971 0 0 0
2913 37 15 0.053 21.848529573447212 13.323628689787599 0.5954312075204508 0 0 1
1801 23 3 -0.106 21.32934207749389 14.026668930932185 3.7397871438237202 0 0 0
2871 37 3 -0.106 19.858527969365486 11.419800377961227 0.20932198588202322 0 0 1
2031 26 3 -0.106 24.693712580076557 15.820171565755404 0.34931842942454283 0 0 0
1834 23 15 0.053 22.426443978858533 15.863704509212866 3.5417975525527603 0 0 0
2024 26 3 -0.106 28.582200305056638 16.979782070191078 7.245838735125137 0 0 0
2067 26 15 0.053 23.77192160835109 17.61081998177638 0.4734692677380331 0 0 0
1823 23 15 0.053 23.986784811980282 10.103267403377071 6.366431418627353 0 0 0
1825 23 15 0.053 26.81963852281956 10.247168761764502 2.3697441077567603 0 0 0
2061 26 15 0.053 26.70930146745822 17.507531390086072 1.0096290159128165 0 0 -1
2872 37 3 -0.106 21.26352121038854 11.18698443719033 0.7738019904630458 0 0 1
2054 26 15 0.053 28.30690293981799 14.692350499504636 5.5536770799358735 0 0 0
2390 30 15 0.053 19.935452671813948 10.031791858224492 7.676126113787517 0 0 0
2062 26 15 0.053 24.901149107750523 16.404824816937833 2.563481831409951 0 0 0
1403 17 15 0.053 23.09848811194043 11.106041528888374 9.188137517218637 0 0 0
2063 26 15 0.053 25.636564031192524 14.819284823225356 1.9895914105157577 0 0 0
1786 23 13 -0.1268 28.30722104283983 10.996601791332433 8.385156034428581 0 0 0
2911 37 15 0.053 21.55616462760584 10.295112760692561 0.2755388773553939 0 0 1
2391 30 15 0.053 21.643397905210534 10.03930586994525 7.323205091905582 0 0 0
1794 23 2 -0.053 23.813949101680723 10.252296367393315 4.163302336509959 0 0 0
2912 37 15 0.053 21.308333260236616 11.07988434147228 1.8369651373492661 0 0 1
2047 26 15 0.1268 25.978565054244033 13.794808317608517 9.59514187503107 0 0 0
2064 26 15 0.053 23.74740586731237 15.324986547952069 0.567708386267419 0 0 0
2919 37 15 0.053 26.132094485265632 10.512315061799352 0.5068222688066317 0 0 1
742 10 15 0.053 20.890453737021698 16.488062896521324 7.037050464443632 0 0 0
2056 26 15 0.053 26.603027608345112 15.13864191108705 3.8472000615846387 0 0 0
2034 26 3 -0.106 25.679479272157558 17.759435144668828 7.286526328342969 0 0 0
1838 23 15 0.053 20.91569808777594 17.668223328892093 1.3641859350006358 0 0 0
1836 23 15 0.053 19.700552759313418 15.42947656584447 2.18649216771483 0 0 0
2059 26 15 0.053 26.758081320088575 17.51910458655383 3.629919024724392 0 0 0
705 10 3 -0.106 20.644055857696546 17.51602451986132 7.18463298929652 0 0 0
2072 26 15 0.053 24.942643117127282 17.37521582672841 7.960185861506098 0 0 0
1829 23 15 0.053 21.400998974988383 11.545062647821004 4.968728394850297 0 0 0
1785 23 13 0 28.499020444023465 11.374017179355493 5.960163994507292 0 0 0
2048 26 15 0.053 27.788807134815855 17.645282501977874 5.267877252647894 0 0 0
1826 23 15 0.053 23.010079303515887 11.901478133633681 3.254743997662149 0 0 0
2052 26 15 0.053 26.18337014813094 14.467596174398128 6.598099375483447 0 0 0
1804 23 3 -0.106 20.393673122575322 17.457057135894384 2.3042721306369565 0 0 0
1827 23 15 0.053 24.270910574447925 12.303084088414947 4.376895833428694 0 0 0
1790 23 13 0 25.975035860723402 10.313319802271884 5.537532161466385 0 0 0
745 10 15 0.053 22.25014106822992 17.868739665493546 5.785522212062696 0 0 0
1784 23 13 0 27.80295921955871 10.835058641914818 7.089150839896861 0 0 0
2078 26 15 0.053 23.04990100444587 19.21668144116292 8.249808535779236 0 0 0
2022 26 2 -0.053 27.64744402046756 16.77974902019358 5.940210536400615 0 0 0
1830 23 15 0.053 22.928031194078173 14.106077276251497 5.162497321544063 0 0 0
2071 26 15 0.053 26.428454972774272 18.08688737839973 7.978318513491106 0 0 0
2023 26 2 -0.053 26.192658496633047 16.61190983065454 6.4355902978843424 0 0 0
2025 26 3 -0.106 26.096974430821344 15.278500300876196 7.32197770963737 0 0 0
2018 26 13 0 28.42016902581191 15.888917605114367 8.298614045572396 0 0 0
2030 26 3 -0.106 25.434747605429152 15.882510773102798 1.7095289264666707 0 0 0
707 10 3 -0.106 21.20061054281345 18.246573717316775 5.972484877386501 0 0 0
1833 23 15 0.053 21.843760517101664 13.619799745494841 2.8642772018757476 0 0 0
2029 26 3 -0.106 26.84144573369556 16.548952830190533 1.5608937151551623 0 0 0
1803 23 3 -0.106 20.608557825296884 15.983171023536647 2.341693085032268 0 0 0
1797 23 3 -0.106 26.1228963811569 10.797866292428424 2.9912160458610817 0 0 0
2035 26 3 -0.106 25.226745865813488 18.909662489148094 6.321826707666244 0 0 0
1824 23 15 0.053 26.07766517001743 11.78428361371512 2.5670682801173696 0 0 0
2021 26 13 -0.1268 26.91794724706727 14.441617737646082 9.511390404884919 0 0 0
2027 26 3 -0.106 27.60410964535194 15.526370820105909 3.6897882298459557 0 0 0
1819 23 15 0.1268 28.458360663097277 11.760261195971141 3.8637109870174733 0 0 0
1802 23 3 -0.106 21.369239839877075 15.542668233943656 3.5917932172398177 0 0 0
1835 23 15 0.053 20.85750684932842 16.01642200276388 4.445169953563923 0 0 0
2028 26 3 -0.106 27.420569752037043 16.833443900355 2.928284579271373 0 0 0
2026 26 3 -0.106 28.270320709881474 15.669480981630054 5.059502410083828 0 0 0
1839 23 15 0.053 21.052886611875255 17.943424979872628 3.0098389431935746 0 0 0
1792 23 13 -0.1268 26.542836787133595 10.328662395244178 6.815840556849499 0 0 0
1791 23 13 0 26.641335993070545 10.768467680503699 4.433305720599341 0 0 0
2053 26 15 0.053 25.122117901840994 15.306920864982693 7.674951141331359 0 0 0
2050 26 15 0.053 28.319879100671255 17.939670331181663 7.7099461661121484 0 0 0
1821 23 15 0.053 24.158268236859932 10.216541935139 2.0526306241328176 0 0 0
2074 26 15 0.053 26.058410710338567 19.15228905919077 5.6421806998414485 0 0 0
2058 26 15 0.053 28.372457713102225 17.3827806404392 2.900613491310606 0 0 0
2077 26 15 0.053 24.63453779774606 19.395281392748707 9.043888604401019 0 0 0
781 10 15 0.053 19.80739283327866 18.14721414656371 9.704236356541733 0 0 0
1402 17 15 0.053 24.866073667442215 11.394171567033592 9.553427953112454 0 0 0
1795 23 2 -0.053 24.78685908714133 9.93316722350795 2.9700887010114148 0 0 0
1796 23 3 -0.106 24.573463393637116 9.80566757469761 5.450488783925122 0 0 0
782 10 15 0.053 19.734608892641234 16.42037749201839 9.143764061967232 0 0 0
2918 37 15 0.053 23.86645840849634 10.07081931455532 0.1532828211599346 0 0 1
2874 37 3 -0.106 23.69750384046236 12.270648731139845 0.3412603673744088 0 0 1
2873 37 3 -0.106 22.170029666593763 12.349252814637948 0.1356491696427098 0 0 1
3436 44 15 0.053 23.959988057071616 19.466104979908 3.3975728929491886 0 0 0
4488 64 15 0.1268 28.848443529495416 19.501309168105525 9.465395974293928 0 0 0
1395 17 15 0.053 21.22776174054706 12.387243599923007 12.599091182549127 0 0 0
805 11 3 -0.106 26.52952216682791 14.180248907699447 17.831249657289195 0 0 0
101 2 3 -0.106 27.484553659302236 17.219484193550628 12.141931669130061 0 0 0
1396 17 15 0.053 21.905699870254384 14.052694764214333 12.369741563654145 0 0 0
1400 17 15 0.053 24.025009461995374 13.422562264336312 10.532479615293694 0 0 0
834 11 15 0.053 22.229577959544898 12.573381555936058 16.163464553807877 0 0 0
2422 31 15 0.1268 23.13246160223135 18.249734098830576 18.81253455775387 0 0 0
836 11 15 0.053 24.415146422022822 13.212036066632217 14.196019362861932 0 0 0
837 11 15 0.053 22.96603498909053 14.184187257450056 14.52174928559868 0 0 0
148 2 15 0.053 23.149803541184557 16.189147801426007 13.041872509976608 0 0 0
865 11 15 0.053 24.023665456540535 11.415777705900972 19.04219312040941 0 0 0
1601 20 15 0.053 21.233160120523422 17.18740719297219 18.410540756944552 0 0 0
1368 17 15 0.053 20.257966230684286 12.613229637111335 17.72450938444061 0 0 0
2045 26 15 0.1268 28.626133116362595 12.310649630375886 13.354490813700712 0 0 0
2017 26 13 -0.1268 28.72726715481878 12.972118393967001 12.442004187054668 0 0 0
143 2 15 0.053 25.330085303451316 15.61348899542758 11.870897207751126 0 0 0
142 2 15 0.053 25.72789051045392 18.088239734732767 12.68417735938355 0 0 0
841 11 15 0.053 26.891291671049576 15.131962211664264 17.489747297081895 0 0 0
1391 17 15 0.053 20.46374369697413 14.619816523752267 14.091009913060757 0 0 0
138 2 15 0.053 27.794125100018416 18.068056727827802 14.20261937961661 0 0 0
838 11 15 0.053 28.212747164067753 13.290632838184193 17.013023078176918 0 0 0
1354 17 3 -0.106 21.236607292215286 13.263249315897175 11.9703496473304 0 0 0
139 2 15 0.053 27.455712734318514 16.101113212777346 12.362215173429876 0 0 0
858 11 15 0.053 22.98419993738666 15.836070040012034 16.14514839199906 0 0 0
140 2 15 0.053 28.108393993260776 17.159328850418767 11.210523736821399 0 0 0
1355 17 3 -0.106 21.9015761336498 12.944491513422943 10.638314613149099 0 0 0
1393 17 15 0.053 19.76691705290797 14.746978973826014 11.397550019237524 0 0 0
1357 17 4 -0.159 23.822056068081604 11.331911381592938 9.972208814336774 0 0 0
4196 55 20 -0.42 26.48680170907724 9.97275596652285 11.691376194256023 0 0 0
819 11 4 -0.159 24.077978068270134 12.394133002013124 18.584740225558562 0 0 0
2424 31 15 0.1268 24.226727084216666 18.298467551711497 16.53709025045983 0 0 0
102 2 3 -0.106 26.101867857920535 17.71387309859563 11.765030328388994 0 0 0
864 11 15 0.053 24.322627062836034 13.109447979504289 19.360988943880518 0 0 0
872 11 15 0.053 28.691307361279662 10.78846700782119 15.910267498081696 0 0 0
833 11 15 0.053 24.769488494614166 11.071692679318028 15.53302528764671 0 0 0
1352 17 3 -0.106 19.56421715650227 14.157758578987675 13.521556111317354 0 0 0
1398 17 15 0.053 21.321951968016915 12.124890751860121 10.087793728631123 0 0 0
832 11 15 0.053 23.581492651098596 10.660636216523706 16.786063856965274 0 0 0
2394 31 13 -0.1268 24.120568351317132 18.720803902542876 18.65102740409432 0 0 0
802 11 1 0 27.554650194981548 11.822638857416365 18.45851733835319 0 0 0
106 2 4 -0.159 21.482594319590362 17.45038514817819 12.434324431419018 0 0 0
1572 20 3 -0.106 20.11514072538185 19.215746579903026 18.54100831261522 0 0 0
817 11 4 -0.159 23.586583835989234 15.180693300471406 16.8742300851086 0 0 0
840 11 15 0.053 26.68012607947895 11.086893421719761 16.61373742685333 0 0 0
859 11 15 0.053 23.955891986341424 15.85474218078823 17.599108787105894 0 0 0
147 2 15 0.053 23.541428946337078 17.776224241249757 13.179263032922194 0 0 0
796 11 1 0 25.046808984131108 12.178234820148967 17.389300824627334 0 0 0
145 2 15 0.053 23.203158253760463 16.30661485392119 10.484133542454595 0 0 0
818 11 4 -0.159 25.366994144609517 15.36957559864816 15.097661012498735 0 0 0
1390 17 15 0.053 19.86461270113511 12.037449862256112 14.354463711641888 0 0 0
804 11 2 -0.053 26.303140997269676 11.202981729918287 17.604669573021393 0 0 0
797 11 2 -0.053 25.57921407546777 13.484141704982079 16.802484101883653 0 0 0
861 11 15 0.053 26.279341395199015 14.90424689278955 14.672000903446833 0 0 0
2013 26 13 0 27.883684925555535 14.170895109196865 10.509851986116924 0 0 0
831 11 15 0.053 26.280428089409188 13.150975197517315 15.931328711507497 0 0 0
860 11 15 0.053 22.865715198770804 14.553161960258436 17.32396981303678 0 0 0
862 11 15 0.053 25.66015642811948 16.229957386945458 15.653646176465136 0 0 0
799 11 1 0 24.595108054197272 14.343957268082733 15.98452902678992 0 0 0
863 11 15 0.053 24.76666675585712 15.755583812897644 14.286584173701305 0 0 0
2015 26 13 -0.1268 27.72998131432472 13.231517836336208 11.540974447174138 0 0 0
800 11 3 -0.106 23.11297656848194 12.294333610997045 15.590358550325508 0 0 0
137 2 15 0.053 28.317637629628216 18.971255563924807 12.80163415962837 0 0 0
801 11 3 -0.106 23.71887079475098 13.57194214769887 15.072301850209533 0 0 0
866 11 15 0.053 23.05262036880179 12.566141108637153 18.22348031473017 0 0 0
839 11 15 0.053 28.51764585610553 13.918702709410452 18.662355247079816 0 0 0
1600 20 15 0.053 20.119761309513027 17.63123970977096 17.146959424372113 0 0 0
2397 31 13 -0.1268 26.028560967065417 19.25411139954391 17.305853072831216 0 0 0
1399 17 15 0.053 23.709534336037187 12.293365426736543 11.820591219883067 0 0 0
803 11 3 -0.106 27.811556942360536 13.334850188749332 17.990246282154363 0 0 0
100 2 3 -0.106 28.24459098625845 17.982249294765655 13.190142635232306 0 0 0
842 11 15 0.053 25.954862639419392 14.463362154961192 18.720792443097903 0 0 0
2396 31 13 -0.1268 24.766033079525528 18.650358956261993 17.437371637843547 0 0 0
807 11 1 0 28.83279358380977 10.965612680120273 18.20681886880862 0 0 0
835 11 15 0.053 22.77608282429865 11.642328462009289 14.75441207462947 0 0 0
2043 26 15 0.1268 26.763542293903576 12.659898817119336 11.678822879720038 0 0 0
103 2 3 -0.106 25.181349997695527 16.590590931186096 11.263519954308908 0 0 0
105 2 3 -0.106 23.02704811951761 17.111811164350726 12.496360319260514 0 0 0
2425 31 15 0.1268 26.62800362741412 19.246883702176493 16.3798128566288 0 0 0
104 2 3 -0.106 23.728459747006806 17.01347604896977 11.175109026204135 0 0 0
141 2 15 0.053 26.118964106625068 18.505930070258305 11.037982547628566 0 0 0
151 2 15 0.053 21.274260096786026 18.181358736662958 11.631124341867704 0 0 0
798 11 3 -0.106 24.127038746552138 11.453111199216803 16.363034779597903 0 0 0
1356 17 3 -0.106 23.40560345323417 12.525812145369477 10.769346043835178 0 0 0
149 2 15 0.053 21.04606997110041 17.92704970321391 13.333702497264913 0 0 0
150 2 15 0.053 20.898372099858147 16.5281975386098 12.193027313843867 0 0 0
114 2 15 0.053 28.860176111479873 17.24412133114982 15.795025299829076 0 0 0
1369 17 15 0.053 20.160346151645033 11.627983274486201 16.284858818768363 0 0 0
146 2 15 0.053 23.646809090125092 17.990307648172408 10.70430567580873 0 0 0
1363 17 15 0.1268 21.485203589517475 10.24047939330391 18.388566720508962 0 0 0
144 2 15 0.053 25.585341910626607 16.40024095894199 10.262009712073867 0 0 0
1401 17 15 0.053 23.887760092487124 10.330899018236666 10.453179365565653 0 0 0
1397 17 15 0.053 21.866277862618915 13.912218329375095 9.995141359619756 0 0 0
121 2 15 0.053 28.459054548340966 17.348117729469354 18.061783984344235 0 0 0
1341 17 3 -0.106 19.598245505193113 11.856815767979294 17.235401174814083 0 0 0
1353 17 3 -0.106 19.820744462018023 13.894177474498118 12.093131834759413 0 0 0
1337 17 13 -0.1268 20.525500689129064 9.79141978501534 18.354844363980728 0 0 0
1571 20 3 -0.106 20.316717665467966 17.694658925324553 18.251957062875984 0 0 0
2012 26 13 0 29.122388030338374 14.875225301797789 10.395339537145562 0 0 0
3686 48 13 -0.1268 21.740692573913208 13.018602000430244 20.934508839757328 0 0 0
132 2 15 0.053 24.6901022277163 14.95730507512504 21.425269521237816 0 0 0
867 11 15 0.053 26.323882189341603 12.483676289902817 20.210837466110256 0 0 0
4631 68 15 0.053 24.52737996370768 17.471272048629167 27.460758545576557 0 0 0
1589 20 15 0.1268 19.98496040793206 18.29022637326448 28.774268187463605 0 0 0
1568 20 3 -0.106 20.25098694214535 16.835615461317747 21.22151938318004 0 0 0
4128 53 15 0.1268 28.279868804365876 10.41357083630763 27.353659619147674 0 0 0
4654 68 15 0.053 28.061492020504687 18.64951413351437 26.38060690154076 0 0 0
4595 68 1 0 27.867984516094076 16.460449528406105 26.77339093035574 0 0 0
407 6 6 -0.05 20.28131034313344 13.287767886903 25.061426634214754 0 0 0
4593 68 2 -0.053 28.131663318795205 16.460010899786568 28.336055466371004 0 0 0
4097 53 4 -0.159 25.68152933555732 11.442881810019433 27.79449065562596 0 0 0
1595 20 15 0.053 20.621103077427104 15.864961843229676 20.951839870136737 0 0 0
4630 68 15 0.053 25.857727688590014 18.660973393999168 27.142183030280037 0 0 0
4632 68 15 0.053 25.977380004386482 15.520774576833528 26.78096154832857 0 0 0
1586 20 15 0.1268 22.8817927993366 18.34619753180371 25.533660590933362 0 0 0
3718 48 15 0.1268 24.22289255530084 12.145246243115102 22.011411724821645 0 0 0
4137 53 15 0.053 26.40311184292248 11.555921278628881 26.92757000053189 0 0 0
129 2 15 0.053 27.171000435580467 15.228187996336906 22.018236807676523 0 0 0
1562 20 13 0 19.9080612390691 17.090210212627575 22.738488961822892 0 0 0
3690 48 13 0 23.485358953792932 10.332882115885372 22.8762991779042 0 0 0
461 6 15 0.1268 22.679172148493066 15.2399946595186 26.41591576227088 0 0 0
462 6 15 0.1268 22.94599242776995 14.704498774324245 23.8571221955795 0 0 0
463 6 16 0.3925 20.679008078176757 13.30929777530143 23.08953100850411 0 0 0
1556 20 13 0 20.736422979378116 17.841618708681505 24.941397808530493 0 0 0
395 6 13 0 20.027714707863584 13.969464272699291 27.304442830157512 0 0 0
1588 20 15 0.1268 22.38157255575703 18.38291794188116 27.884697601043328 0 0 0
4597 68 3 -0.106 26.36094648496108 16.538686433407406 26.49691547442102 0 0 0
406 6 6 0 20.86542527950749 13.811834969200817 26.22746715190072 0 0 0
4655 68 15 0.053 28.234389433666024 17.55253210545248 24.988389704228922 0 0 0
3722 48 15 0.053 25.559824818664392 10.17941658794733 22.326524862910986 0 0 0
485 6 15 0.053 23.220397071518086 16.379809207898116 29.012592049118904 0 0 0
868 11 15 0.053 28.054119860518895 12.633371413219107 20.455577348197572 0 0 0
95 2 3 -0.106 27.70997155980801 16.993091389277925 20.932464443074213 0 0 0
4661 68 15 0.053 28.9818909189681 19.21925095818731 28.677429272274992 0 0 0
4592 68 1 0 27.46286693119197 17.537304232013216 29.154225122322327 0 0 0
1594 20 15 0.053 21.052862706876446 17.495349673822467 20.959328182461523 0 0 0
4633 68 15 0.053 26.16920788176956 16.612041619773162 25.418158148165357 0 0 0
409 6 6 -0.1268 22.05983335196443 14.514368196861373 25.804742134270807 0 0 0
1561 20 13 -0.1268 20.222663930457063 18.054541547904915 27.70993581325641 0 0 0
410 6 13 -0.1768 22.114074763008425 14.362162510028016 24.41751582927807 0 0 0
134 2 15 0.053 23.638772857708684 16.458802992297557 21.336344499945316 0 0 0
411 6 18 -0.2925 21.046326701695836 13.573819022071797 23.959178016944726 0 0 0
1564 20 13 -0.1268 20.93159584123768 17.574845550141397 23.534311183231104 0 0 0
4658 68 15 0.053 28.247864838070406 14.274407523119379 26.74445017232181 0 0 0
3696 48 3 -0.106 24.898083153659346 10.170870107030709 23.282097443482556 0 0 0
96 2 3 -0.106 27.11217961535691 16.308396707079567 22.161465686103732 0 0 0
1590 20 15 0.1268 21.92624625437409 17.68764823751706 23.07876294116547 0 0 0
97 2 3 -0.106 25.625540985734236 16.606735411008707 22.385844001065973 0 0 0
130 2 15 0.053 25.4466243447739 17.639981532405674 22.667405354891034 0 0 0
451 6 21 -0.4214 22.810300376958455 13.851439005718877 28.41593509938621 0 0 0
94 2 3 -0.106 29.236774759124266 16.69066264349636 20.659874592076292 0 0 0
4596 68 3 -0.106 25.60808176060398 17.613902860602593 27.38528212809665 0 0 0
3684 48 13 0 21.98120423217374 11.85002713385384 21.647100610407445 0 0 0
4594 68 3 -0.106 25.95156093464857 17.477811047916216 28.830168710133524 0 0 0
3728 48 15 0.053 27.52072047890583 10.254873219979624 23.35354732061738 0 0 0
4135 53 15 0.053 24.681396397503185 11.740767888023342 27.42369694235977 0 0 0
133 2 15 0.053 25.170614476190448 16.35970976077676 20.35553196180882 0 0 0
394 6 13 0 20.576562982739848 14.610775991800997 28.44053288539935 0 0 0
3685 48 13 0 20.91976952036258 10.891976194349335 21.919607399021952 0 0 0
4095 53 3 -0.106 27.66070893475206 12.27729213065262 29.230662745661636 0 0 0
4096 53 3 -0.106 26.119361665813443 12.124025667375088 29.066542434647786 0 0 0
131 2 15 0.053 25.368480750116156 15.99614166519491 23.279429962931133 0 0 0
4660 68 15 0.053 27.307012429007738 19.515573456126045 28.045329107007696 0 0 0
1558 20 13 -0.1268 21.8428053983733 18.063691502644108 25.843397883599245 0 0 0
3692 48 13 -0.1268 23.298220119983494 11.482453075090799 22.13839404812698 0 0 0
128 2 15 0.053 27.56334135834792 16.59103923352401 23.16638124014392 0 0 0
1560 20 13 -0.1268 21.569745498987594 18.17932210586189 27.16431412565881 0 0 0
3723 48 15 0.053 25.257673563448357 11.010976693266624 23.875727284782403 0 0 0
4613 68 4 -0.159 28.483687392514963 17.67156059582026 26.066837689593132 0 0 0
127 2 15 0.053 27.523538398966817 18.064745983926382 21.064530790688284 0 0 0
4092 53 13 -0.1268 28.638181454255328 10.119844048650064 28.365991440705656 0 0 0
98 2 4 -0.159 24.692927782935364 16.06354779382736 21.314730222513646 0 0 0
3714 48 15 0.1268 22.46715161170639 13.713297116752507 20.478262205910127 0 0 0
428 6 11 0.4214 22.044343638706774 14.683410491576465 28.760119774671054 0 0 0
4131 53 15 0.053 28.072873010950858 12.783024738536515 28.386826753419058 0 0 0
4629 68 15 0.053 25.524406938622857 16.509732533648815 29.205120230568475 0 0 0
4657 68 15 0.053 27.93944668701083 15.10889711228695 25.138971287359972 0 0 0
4614 68 4 -0.159 28.39250486440234 15.201192968807275 26.180747057422312 0 0 0
5012 71 15 0.053 29.253358797756768 12.177729514428389 25.429318750919926 0 0 0
4627 68 15 0.053 27.676842625810345 15.454337537628673 28.75696419710231 0 0 0
4615 68 4 -0.159 27.883963639949073 19.05828514631932 28.895086305701696 0 0 0
4590 67 15 0.1268 20.69286402527767 10.89305179319966 28.917493332251503 0 0 0
126 2 15 0.053 27.11377223137118 16.601369945851168 20.089268939766345 0 0 0
4136 53 15 0.053 25.704456961516524 10.358932938606126 27.909010506126773 0 0 0
820 11 4 -0.159 27.28996530788323 11.945807447214175 19.99981492408763 0 0 0
4133 53 15 0.053 25.69304169014599 13.139699309155548 29.006888415646934 0 0 0
3688 48 13 -0.1268 20.46538226381704 13.282510076771544 20.566197423907205 0 0 0
869 11 15 0.053 27.22844240668136 11.007087150070976 20.556559719755793 0 0 0
2392 31 13 0 24.670596435659338 19.368696486906078 19.794145790836104 0 0 0
3716 48 15 0.1268 20.236190459317744 14.10828256566971 19.929978603001295 0 0 0
3687 48 13 -0.1268 19.567984593013744 11.2409420259517 21.511346120886746 0 0 0
1602 20 15 0.053 20.454703898693595 19.366603954262477 19.59796562636978 0 0 0
4669 68 15 0.053 28.75122057864045 18.796128146761305 36.74767498166993 0 0 0
4670 68 15 0.053 27.406697665875356 19.118416395755382 35.743323581157824 0 0 0
1177 14 15 0.053 22.388055233499543 10.13016249499446 31.062749519876373 0 0 0
458 6 15 0.1268 20.19776092105664 15.716432721017027 30.220761849256807 0 0 0
2876 37 3 -0.106 25.734744390446487 10.809555184044337 38.65649054665041 0 0 0
4132 53 15 0.053 27.83785978697418 12.938098814683203 30.04831724467903 0 0 0
4602 68 2 -0.053 28.314021191329154 17.355801528782436 33.633056675379244 0 0 0
2906 37 15 0.053 22.866626681440614 17.592122512980954 34.12522610289404 0 0 0
484 6 15 0.053 21.920750945682265 16.621050972006675 30.109757630624493 0 0 0
4618 68 4 -0.159 28.46076176618094 18.704151841470818 35.67027217859893 0 0 0
4600 68 2 -0.053 27.6696082369253 17.126017794669412 30.6742976869718 0 0 0
2898 37 15 0.053 21.75146920283442 17.719742899534854 36.07493726839532 0 0 0
1174 14 15 0.053 21.601820386720767 10.475315436860296 33.07478841345836 0 0 0
436 6 4 -0.159 23.27726249695237 14.085403495522248 34.97825026869751 0 0 0
2864 37 3 -0.106 19.95234805088566 15.85743668132586 36.59629698904066 0 0 0
2896 37 15 0.053 20.330227235263017 17.432169914354034 38.042921918291746 0 0 0
4612 68 7 -0.106 27.398340949140977 16.545069208692098 35.89364157419164 0 0 0
2070 26 15 0.053 22.898703757696264 18.040837036540434 37.63785892758871 0 0 0
2894 37 15 0.053 20.044331361178948 15.618326427531409 35.51043105146644 0 0 0
2920 37 15 0.053 26.25275961620946 11.753240498917888 38.435629284232725 0 0 0
4667 68 15 0.053 27.459638977685284 14.642672673843087 32.28655086480583 0 0 0
1138 14 4 -0.159 21.28977185216808 10.476263663944666 35.45662080025581 0 0 0
2865 37 3 -0.106 19.902018895992434 17.274523193314366 36.989834064129894 0 0 0
2923 37 15 0.053 25.510029341412697 9.79474437088222 36.63800205243295 0 0 0
2914 37 15 0.053 22.082654306894323 12.331888264727645 38.12948239486659 0 0 0
429 6 3 -0.106 22.61489139453693 15.832131377560144 29.72036229085983 0 0 0
2033 26 4 -0.159 23.47706789477538 17.067684266937178 37.57309560197958 0 0 0
4134 53 15 0.053 25.76659968512697 11.721693636792534 30.043666936066142 0 0 0
500 6 15 0.053 23.181093645241184 13.411570675135456 35.83632898203237 0 0 0
2866 37 3 -0.106 20.714195297544343 18.025887030554635 36.021540942352985 0 0 0
4636 68 15 0.053 27.056027709063265 16.172801470202568 30.76029984411229 0 0 0
1194 14 15 0.053 21.398180769052463 10.343067804340757 36.51079794229066 0 0 0
4608 68 1 0 28.511089914899525 17.24915705859146 35.19653663984397 0 0 0
495 6 15 0.053 26.33193756401444 13.535414366139232 35.37738349945325 0 0 0
2917 37 15 0.053 23.76274088218594 11.031595018713933 37.79596543669659 0 0 0
499 6 15 0.053 23.96902649908395 14.856608038377248 35.45105275847455 0 0 0
2916 37 15 0.053 24.144204971465296 13.13909826147765 38.96570713821008 0 0 0
4641 68 15 0.053 26.27479373156642 16.831032608905304 33.321897963546874 0 0 0
2903 37 15 0.053 20.50907495176713 19.319375721076003 32.832556649619924 0 0 0
1192 14 15 0.053 20.32518716586126 10.911014587241496 35.29350477341471 0 0 0
1193 14 15 0.053 22.153934333904093 11.13798962177329 35.02709848742411 0 0 0
4639 68 15 0.053 28.817094824713198 18.268523877129674 33.42788717715295 0 0 0
4652 68 15 0.053 26.963098161389496 15.766969539631994 35.2876649415809 0 0 0
4653 68 15 0.053 26.579067750769013 17.24088378404907 36.150608757510945 0 0 0
4603 68 1 0 28.987763683643983 16.25139009647849 32.72454282115871 0 0 0
4640 68 15 0.053 26.50316987688067 18.583906325963266 33.66794772778937 0 0 0
435 6 4 -0.159 26.335517219074767 12.564089881843001 34.986798316272136 0 0 0
488 6 15 0.053 22.930179007478593 13.371151620543788 31.263197278228034 0 0 0
4643 68 15 0.053 25.78560962733622 18.153424137043174 31.32873672045814 0 0 0
489 6 15 0.053 22.50050546121074 14.55383724295301 32.387013057006214 0 0 0
486 6 15 0.053 24.16898510841465 16.228327600266198 31.21999425230784 0 0 0
490 6 15 0.053 25.271875824147894 14.601146540946123 32.92167258208563 0 0 0
2869 37 4 -0.159 22.195891983446433 17.95421495014638 33.31503151598767 0 0 0
4578 67 13 -0.1268 19.9391869176101 11.330985474205928 29.559463665572984 0 0 0
491 6 15 0.053 25.069238434612274 13.087192588299597 31.982190399504027 0 0 0
2875 37 3 -0.106 24.24606968268239 11.021254503879213 38.796465856645725 0 0 0
492 6 15 0.053 23.112632975513794 12.537255845770387 33.603809820407875 0 0 0
4598 68 1 0 29.090729599495063 16.8266934191808 31.192322048729906 0 0 0
487 6 15 0.053 24.516309374117814 14.885785796409127 30.079255664379488 0 0 0
493 6 15 0.053 24.733238577820707 11.174768298854083 34.21767457969771 0 0 0
496 6 15 0.053 26.906056792262273 12.601906346360375 34.06136747288556 0 0 0
430 6 3 -0.106 23.719731597920045 15.357688068057852 30.665604476286607 0 0 0
494 6 15 0.053 24.455593493432634 11.880452604873453 35.70916396215268 0 0 0
431 6 3 -0.106 23.354235580437905 14.241024794758319 31.770466541770336 0 0 0
2905 37 15 0.053 21.756992583464704 16.990575274284822 32.905432327720156 0 0 0
4604 68 3 -0.106 26.907620312599505 17.705499842765526 33.10792250323888 0 0 0
432 6 3 -0.106 24.52170113155965 13.783222486763757 32.67605558663389 0 0 0
497 6 15 0.053 26.94078913553268 11.834348471929223 35.61683027071543 0 0 0
4091 53 13 -0.1268 28.711798926786045 10.5900804688725 30.722717129395576 0 0 0
2868 37 3 -0.106 21.091388434294398 18.958088636142605 33.73147884173387 0 0 0
2069 26 15 0.053 24.007062090776056 17.098599873829407 36.66766942095452 0 0 -1
4591 67 15 0.1268 21.066135387852814 12.531045034422789 31.018578510080733 0 0 0
433 6 2 -0.053 23.949197219622953 13.164436883641642 33.94703487075405 0 0 0
4642 68 15 0.053 27.229492685140663 19.11071110092853 31.72432743025789 0 0 0
2065 26 15 0.053 25.178654259058987 15.137471331948785 38.69054875371066 0 0 -1
2068 26 15 0.053 22.75668837631794 16.178409674721916 37.493992922378915 0 0 0
1176 14 15 0.053 23.87915887607126 11.086753375567428 31.153945144969583 0 0 0
434 6 3 -0.106 24.89276330818728 12.136739200797443 34.733342836960176 0 0 0
498 6 15 0.053 22.431618296365706 14.662135763146972 34.64773012092746 0 0 0
4605 68 3 -0.106 26.884087209021857 18.061435724223536 31.62360006054394 0 0 0
4127 53 15 0.1268 28.39156759403866 11.104455293158622 31.61620659293359 0 0 0
2867 37 3 -0.106 20.17294003993247 18.070231412581425 34.59216002924391 0 0 0
2066 26 15 0.053 25.388947702892835 17.585500973999338 38.66347970153778 0 0 0
2895 37 15 0.053 20.802826842939165 15.4272445361842 37.081258923731255 0 0 0
4650 68 15 0.053 27.762161468158745 16.822976654850084 37.86774433833424 0 0 -1
2899 37 15 0.053 20.746100645993717 19.02559783425581 36.410788115289854 0 0 0
2904 37 15 0.053 22.89254875901435 18.31484854244919 32.50465050310073 0 0 0
2901 37 15 0.053 20.209199447212594 17.09350991131607 34.16642453813292 0 0 0
4579 67 13 -0.1268 20.106239361690854 12.223907335183329 30.628749717426892 0 0 0
4090 53 13 0 28.396046401594923 10.978649649481122 29.433466383638848 0 0 0
4611 68 7 -0.106 28.04171083417611 16.002340050427946 37.16250208069876 0 0 0
4671 68 15 0.053 29.161469261050286 19.343747241184953 35.09965682219295 0 0 0
4651 68 15 0.053 27.548416380657727 15.103528789958077 37.598946313096306 0 0 0
2032 26 3 -0.106 24.40355170477155 17.1482636375828 38.82533002370957 0 0 0
2909 37 15 0.053 19.776919642929528 11.29938504368428 38.118190907770646 0 0 0
1130 14 4 -0.159 23.49002971390292 10.057447791850958 31.01537339208682 0 0 0
4628 68 15 0.053 25.39636958394453 18.25938401482619 29.394313704321377 0 0 0
4668 68 15 0.053 28.17593318075798 14.677497895847052 33.91656124499578 0 0 0
4617 68 4 -0.159 28.352887049747157 14.77449062369148 32.8485087970936 0 0 0
2891 37 15 0.053 19.77034113884909 13.322680806027863 36.9440812539293 0 0 0
4666 68 15 0.053 29.13327586580405 14.063144731473061 32.51364082226029 0 0 0
396 6 13 -0.1268 19.766870892594415 15.264293317045718 29.302383752233133 0 0 0
2922 37 15 0.053 27.039618602123646 9.936047390750565 37.28953021608605 0 0 0
2908 37 15 0.053 19.73210274027021 13.660567559733886 39.05255957483276 0 0 0
2038 26 3 -0.106 23.49814135798124 21.17863922732548 8.995300347453416 0 0 0
3434 44 15 0.053 24.04589751126896 22.103882893134273 1.6500645858281733 0 0 0
2936 38 3 -0.106 27.636935220987283 22.86953067647785 6.113819451496195 0 0 0
3433 44 15 0.053 21.708702489263413 20.160819303822105 2.129522412192521 0 0 0
3031 39 15 0.1268 24.5759793779758 24.729865191136174 0.9605853391992557 0 0 1
3033 39 15 0.1268 26.796729933110857 25.21111548216591 1.1868230166769511 0 0 1
3001 39 13 0 23.921486547503743 26.617156834258555 0.14028546985926332 0 0 0
3894 50 15 0.053 26.82982720639345 19.9927385651808 0.9800815381684653 0 0 0
5808 81 15 0.053 25.663390291288966 26.338453383887153 4.2607002879579685 0 0 0
2079 26 15 0.053 22.88448088621026 21.687603227708912 8.266164499320803 0 0 0
2076 26 15 0.053 25.579129090929797 20.847026798859602 7.159136667222081 0 0 0
5803 81 15 0.053 27.42865998599182 27.839327525291274 6.038365429245434 0 0 0
2968 38 15 0.053 28.762700165882094 20.649011951363445 5.203353893080021 0 0 0
5812 81 15 0.053 20.992481072994277 27.333486671497884 3.729328376359401 0 0 0
5774 81 21 -0.45 23.244627445499212 25.69700634224427 3.1107589959648787 0 0 0
3009 39 13 -0.1268 22.559463539051354 26.351697629569735 0.04913419437807022 0 0 0
2954 38 15 0.1268 22.62179424833669 23.269121198114867 5.5594717391755495 0 0 0
708 10 3 -0.106 21.120755427306346 19.747629303231335 5.935530155790693 0 0 0
3435 44 15 0.053 23.957792003501197 20.40960394171182 0.9808134636044205 0 0 1
2931 38 13 0 26.79800037264247 24.89479299056204 7.58204589890987 0 0 0
2933 38 13 -0.1268 25.683813224473766 25.59964868422986 8.067790447889482 0 0 0
2037 26 3 -0.106 23.954923045343808 19.893762770503006 8.335661959918601 0 0 0
3428 44 15 0.053 20.113212976949715 22.940159908740217 1.0578658313654283 0 0 0
2928 38 13 -0.1268 21.786663015387944 24.561399846146166 7.017503468910923 0 0 0
2932 38 13 -0.1268 25.346115281339728 23.54819988263279 6.254415398456091 0 0 0
3857 50 4 -0.159 27.336087829338876 20.969142816447953 0.9811566877548784 0 0 0
3430 44 15 0.053 21.58981407159377 22.105961716385597 3.5999219157703126 0 0 0
2958 38 15 0.1268 25.188102612767484 22.757378353850385 5.500957851439538 0 0 0
5769 81 3 -0.106 27.348984915084458 28.878635779775603 5.811139859061411 0 0 0
5771 81 3 -0.106 24.961105284066193 28.30880395976376 5.164404263353053 0 0 0
3432 44 15 0.053 21.8966166146578 21.158040135466027 0.6877761222466837 0 0 0
3400 44 3 -0.106 23.668382319427558 21.060240714231476 1.8823138116723228 0 0 0
2934 38 2 -0.053 28.84109074622029 22.831900895151986 7.064368965444016 0 0 0
5773 81 12 0.5620000000000001 23.514652164313105 26.53510875440304 3.9159359413278936 0 0 0
2937 38 3 -0.106 28.19475235142966 25.213926224274775 8.196114675549891 0 0 0
5811 81 15 0.053 21.139998464504856 25.901041260226815 4.82598058403882 0 0 0
2927 38 13 -0.1268 23.219719631565464 26.028522013481744 8.115963580852851 0 0 0
2929 38 13 -0.1268 21.942752269703227 25.60085580686936 7.910111638107583 0 0 0
5806 81 15 0.053 23.997826206341944 28.932919576734136 5.099499243448795 0 0 0
2957 38 15 0.1268 21.11186022400995 26.088949166139944 8.419418991619873 0 0 0
5802 81 15 0.053 27.092736298530127 29.298549976819523 6.827978251737437 0 0 0
5772 81 3 -0.106 24.905724725562283 27.160600710866678 4.091921815926196 0 0 0
741 10 15 0.053 19.750070491067117 19.752387460754253 8.389988704037425 0 0 0
2963 38 15 0.053 27.999806274168062 23.255921954564773 5.08404033408909 0 0 0
778 10 15 0.053 20.439190422175376 21.938584827836575 7.549058377838977 0 0 0
2964 38 15 0.053 28.53761003213609 26.24128574544901 7.960137477028057 0 0 0
5809 81 15 0.053 25.164661058225466 27.55599247409482 3.0998775918050896 0 0 0
2080 26 15 0.053 24.36127431095097 21.84034198077893 9.184992950680444 0 0 0
5770 81 3 -0.106 26.22751596643726 29.2343343687116 4.890629665600408 0 0 0
3431 44 15 0.053 22.195539833207608 23.152954992135694 2.26919183750633 0 0 0
2956 38 15 0.1268 20.774478789083325 24.266256947076613 6.7578011846357215 0 0 0
5807 81 15 0.053 24.986634023969437 27.84819289288353 6.2093420360528375 0 0 0
3035 39 15 0.1268 22.1892890637174 25.3940782868309 0.38778845696602626 0 0 1
3893 50 15 0.053 27.823789990078513 21.16508530423731 1.9669100847477163 0 0 0
3892 50 15 0.053 26.586588627853093 21.824733265349565 0.8212269027153724 0 0 0
2930 38 13 0 26.57036616512638 23.80307031495172 6.717011629522551 0 0 0
5775 81 22 -0.272 22.69471371226331 27.150727835679803 4.783187931015562 0 0 0
2730 35 15 0.1268 27.125872237952 28.850498619286235 9.470264721540879 0 0 0
5804 81 15 0.053 26.652103444186434 29.1723853710211 3.790853128715855 0 0 0
5776 81 5 0.001 21.298702410562928 26.916739639353857 4.6698478323908015 0 0 0
2962 38 15 0.053 27.274712878121058 21.828011559390195 6.035966159668454 0 0 0
2955 38 15 0.1268 23.46301035452123 26.74259643096416 8.895782909222119 0 0 0
3399 44 3 -0.106 22.18703854818802 21.132547748068497 1.7710345251713897 0 0 0
2924 38 13 0 24.21090551130842 24.318248684710472 6.640444222753999 0 0 0
2925 38 13 0 24.354284130063526 25.381046327413568 7.561762094980511 0 0 0
2959 38 15 0.1268 25.889894655737304 26.485533388565006 8.67418152739759 0 0 0
2075 26 15 0.053 24.024070002177442 20.740831281631074 6.300747452251601 0 0 0
3398 44 3 -0.106 21.511368169497025 22.2615326469585 2.494785594675137 0 0 0
5810 81 15 0.053 20.865457940598127 27.397043996246726 5.545513753044264 0 0 0
2926 38 13 -0.1268 22.904201983893536 23.985618456568435 6.329343075846489 0 0 0
746 10 15 0.053 21.8972152023266 20.21239653575244 6.519409590228286 0 0 0
3438 44 15 0.053 25.230861537392784 20.693697840748197 3.418682301604375 0 0 0
2960 38 15 0.053 28.52034348195883 22.27549499972289 7.98949568489282 0 0 0
3041 39 15 0.053 19.89530989794137 26.433371084004875 0.5712230674122283 0 0 1
3397 44 3 -0.106 20.085873262115577 22.47109565011976 2.043731265910991 0 0 0
2965 38 15 0.053 28.09079293243195 25.158080268452196 9.298345450537742 0 0 0
3437 44 15 0.053 23.763938090992045 21.176715846641887 4.03180941608599 0 0 0
3401 44 4 -0.159 24.207512195448583 20.584248972491448 3.2437412321813737 0 0 0
3004 39 13 -0.1268 26.7380995523271 27.20707426944129 0.3829686269925114 0 0 0
747 10 15 0.053 21.400396097968326 20.018784369720752 4.883714439162798 0 0 0
2036 26 3 -0.106 24.730201280026336 20.156350829012947 7.007833653810963 0 0 0
3427 44 15 0.053 19.573778079127454 24.280958947616142 3.1605760627856188 0 0 0
3032 39 15 0.1268 27.806768554925377 27.386849699022644 0.5051831665964093 0 0 0
3003 39 13 -0.1268 24.855856408196946 25.716354711698724 0.6171232970026636 0 0 0
2726 35 15 0.1268 25.232854849475743 28.64966030592634 7.844847432205375 0 0 0
734 10 4 -0.159 19.861096397721255 21.747286140090324 6.579645647355033 0 0 0
780 10 15 0.053 20.507040299313214 22.12083499848339 5.75721876599459 0 0 0
3005 39 13 -0.1268 26.16831703660224 26.005517666071327 0.7880292748416929 0 0 0
5800 81 15 0.053 28.87298087448375 29.102826633997818 4.306796423536835 0 0 0
3890 50 15 0.053 29.22265375114201 20.379169901643365 0.14219802229286466 0 0 0
2698 35 13 -0.1268 24.59449329790249 28.950282470638392 8.63536032506019 0 0 0
706 10 1 0 19.66971615750163 20.24314839831012 6.293000990457012 0 0 0
2969 38 15 0.053 28.95013438175873 19.993705699215077 6.800158175819025 0 0 0
4486 64 15 0.1268 27.07906995268883 21.39540299142913 9.347727622210023 0 0 0
1607 20 15 0.053 20.717799131776722 22.23755613741671 16.87573263745479 0 0 0
4495 64 15 0.1268 27.95449387822251 28.16249265212242 19.077692106602818 0 0 0
4251 57 13 -0.1268 28.51491900293306 23.182334303786725 17.3710743892506 0 0 0
3993 52 13 0 20.637507443326943 28.243183969793645 12.459281833286639 0 0 0
1717 22 13 -0.1268 22.859505812032147 26.70416069937819 18.272896530560313 0 0 0
2086 26 15 0.053 20.31465947797398 21.736229391225603 11.568264355048466 0 0 0
4484 64 20 -0.42 25.553248082695642 23.32486966783108 11.959341649474124 0 0 0
4271 57 15 0.1268 23.7578879213209 20.131581036100812 12.993208629257968 0 0 0
1716 22 13 -0.1268 20.309210470700503 27.659710455336953 17.656875231026433 0 0 0
3990 52 13 -0.1268 22.81705010631349 28.30259438382551 13.619225251094655 0 0 0
4261 57 20 -0.42 28.591111517350235 20.65115327198931 14.985069729330778 0 0 0
2084 26 15 0.053 23.050266851767617 22.833604217124282 11.142609479868415 0 0 0
4490 64 15 0.1268 26.654530703950336 26.0624543621287 13.38012299462024 0 0 0
1739 22 15 0.1268 23.968468992598275 25.148885630486628 16.21896129505937 0 0 0
1576 20 3 -0.106 20.524810942977556 23.66837291457794 19.38042114565086 0 0 0
4492 64 15 0.1268 26.18980103181694 27.093401876776255 15.321121413859293 0 0 0
4249 57 13 -0.1268 25.7470644187139 23.46355492467374 18.009553818214822 0 0 0
1741 22 15 0.1268 22.69933724362542 24.410328326514346 14.185652964720742 0 0 0
4248 57 13 0 28.099168621215398 23.824480388325863 18.57400810515104 0 0 0
2087 26 15 0.053 21.122555966768644 23.16330328367072 12.507595516718919 0 0 0
4023 52 21 -0.4214 21.656339173595452 25.700519720779752 11.298969681614324 0 0 0
4471 64 13 0.0732 27.911462487464593 24.48417836849205 12.532186070354923 0 0 0
1573 20 3 -0.106 20.84872668979307 20.1874819464111 17.641737059842942 0 0 0
4480 64 13 -0.1268 27.129153355772118 27.307533781528907 15.908734266042462 0 0 0
4266 57 15 0.1268 24.65492740447637 23.61575798025081 18.161321080793066 0 0 0
2732 35 15 0.053 28.59619225440092 28.94101331431456 13.84256435048885 0 0 0
4466 64 13 -0.1268 27.922557343144597 21.38939890615613 10.107734446516949 0 0 0
2423 31 15 0.1268 27.51467449415484 20.51191768878972 18.273002849960196 0 0 0
4250 57 13 0 26.17872854540422 22.88330703976108 16.807468862305868 0 0 0
1604 20 15 0.053 20.671654913126673 19.841719358150264 16.632053345035487 0 0 0
4252 57 13 0.0732 27.576610417233223 22.717040947992967 16.48799012274948 0 0 0
2040 26 3 -0.106 22.250436945878977 22.248236018559226 10.905829175775377 0 0 0
4060 52 15 0.053 24.719531929959704 26.90497826223002 12.09883524727466 0 0 0
4253 57 13 0 25.361001116715734 22.279896917250223 15.820267215804607 0 0 0
4254 57 13 0.0732 26.142307353043847 21.705311275972612 14.800354072455384 0 0 0
2083 26 15 0.053 21.82370157002791 22.827207239327738 10.074885999859816 0 0 0
4255 57 23 0.2736 27.878334600743752 21.920230926141947 14.922438136978183 0 0 0
3992 52 13 0 21.930216562091434 27.79057244353025 12.657428750371425 0 0 0
1575 20 3 -0.106 20.91792937285487 22.21034861160738 19.084614395940932 0 0 0
4256 57 13 -0.1268 23.97890222003317 21.915177124841875 15.892308864367479 0 0 0
4062 52 15 0.053 24.089215755860568 25.40471783641878 12.772484907031387 0 0 0
4465 64 13 0 29.155131608202435 22.691008028293737 11.787346762556767 0 0 0
4257 57 13 -0.1268 23.407393580599074 21.081674421430208 14.920684875104467 0 0 0
2082 26 15 0.053 21.80045601211506 20.366252199741847 10.128519484189098 0 0 0
4258 57 13 -0.1268 25.539165435471347 20.968642136330132 13.800430601805331 0 0 0
4473 64 13 -0.1268 27.640312634970478 25.571956952491497 13.363793787447294 0 0 0
4024 52 15 0.1268 23.760081983117367 27.814313587016514 13.83799705468089 0 0 0
4259 57 13 -0.1268 24.177534499664354 20.686406854744956 13.820936775478906 0 0 0
1605 20 15 0.053 21.98557894237122 20.15115319855299 17.863967727525132 0 0 0
4481 64 13 -0.1268 26.95461833241828 27.84024223851416 17.179564881225478 0 0 0
2395 31 13 -0.1268 26.585998837780927 19.98083801142792 18.337393351918298 0 0 0
4477 64 13 0 28.363709268821992 26.857445350333805 15.456427124250691 0 0 0
2041 26 4 -0.159 21.22814425371641 22.157471441507568 12.049951327380183 0 0 0
4064 52 15 0.053 20.24840614476523 27.629241295580815 10.522756995884706 0 0 0
4472 64 13 0 29.17302784255854 23.886240057715597 12.576008419210952 0 0 0
4021 52 4 -0.159 23.94492855492689 26.136973182483917 11.984088359809505 0 0 0
1708 22 13 0 20.98688042984761 26.89307971711972 16.711911153021294 0 0 0
4268 57 15 0.1268 23.368453238617715 22.290091241779994 16.740058271981773 0 0 0
1709 22 13 0 22.326366145533875 26.399181958615255 16.977751899102657 0 0 0
4269 57 15 0.1268 22.284902556593323 20.969074898338846 14.90692422863446 0 0 0
4270 57 15 0.1268 26.16212174776748 20.68514595688973 12.92694204727076 0 0 0
2081 26 15 0.053 23.376604049874427 20.353349124119024 11.033221948437317 0 0 0
1711 22 13 -0.1268 22.936372679801156 25.53008937698848 15.974110340282035 0 0 0
1714 22 13 0 20.924791650846156 28.007666092280694 18.85998968134526 0 0 0
1712 22 13 -0.1268 20.8614303061599 25.512485895342042 14.677557252629342 0 0 0
4474 64 13 0 28.586752296376062 26.010640228802675 14.284589611802582 0 0 0
1713 22 13 -0.1268 22.165020920293205 25.077332212032022 14.92517595146716 0 0 0
4464 64 13 0.0732 28.009155929641704 22.496263576087593 10.9969290813895 0 0 0
1710 22 13 -0.1268 20.306929182290393 26.394240483557848 15.58102979720045 0 0 0
4470 64 23 0.2736 26.820591005448915 23.71257230109244 11.388439999132089 0 0 0
4493 64 15 0.1268 25.966738913621025 28.210911704228643 17.523634852090492 0 0 0
4020 52 11 0.4214 22.435530903301576 26.525070906125396 11.806506327883987 0 0 0
1743 22 15 0.1268 23.776597336482176 26.194680530219827 18.56191125414506 0 0 0
1574 20 3 -0.106 20.349778909364165 21.62306149764497 17.743433977104075 0 0 0
4483 64 13 -0.1268 28.048906443014854 27.876577371163485 18.02465515962612 0 0 0
2085 26 15 0.053 21.572940078884308 21.499355083736923 12.876069610613786 0 0 0
4061 52 15 0.053 24.139580815156688 25.533164293264324 11.13123729458498 0 0 0
1740 22 15 0.1268 20.404535023504405 25.122121578358783 13.79207724796374 0 0 0
4468 64 13 -0.1268 28.931843090195176 20.407367269985173 10.083804280520958 0 0 0
1611 20 15 0.053 21.06071226416606 24.323399490567425 18.72995256262743 0 0 0
2039 26 3 -0.106 22.75180952646721 20.9130565554766 10.287914606465232 0 0 0
4247 57 13 0.0732 26.72368013964277 23.838120262947065 18.84999948707858 0 0 0
1715 22 13 0 22.195192964808143 27.50119497749023 19.15884968005789 0 0 0
1608 20 15 0.053 21.99514697382398 21.996771361018734 19.073562111796523 0 0 0
4022 52 4 -0.159 19.705588746615767 27.726600176565153 11.412515276834672 0 0 0
4482 64 13 -0.1268 29.28013355629903 27.37884912553169 17.68131833380783 0 0 0
2704 35 13 -0.1268 26.413296550382682 29.08730701866237 10.30231105604374 0 0 0
2734 35 15 0.053 28.8692748128003 28.50673155559164 11.523475139119796 0 0 0
2696 35 13 0 25.04558988602574 29.054121638442663 9.997631647831195 0 0 0
1770 22 15 0.053 23.396034026802667 25.972749231397017 23.04182527277852 0 0 0
2432 31 15 0.053 27.414430378644656 20.92765474452202 23.455141691928834 0 0 0
5455 76 3 -0.106 22.045357731663724 28.851411588980064 27.028529402566363 0 0 0
1730 22 3 -0.106 22.678089532093914 28.036244946051575 23.03331015276775 0 0 0
1734 22 3 -0.106 26.802486181822157 27.40038094936495 24.80862204859898 0 0 0
2433 31 15 0.053 26.87684029216122 22.4125089601462 22.741746444712337 0 0 0
5505 76 15 0.053 22.08190583242459 28.34750611624008 26.080735697066753 0 0 0
2434 31 15 0.053 23.631325632901756 22.79025407114537 25.955214780838972 0 0 0
5432 75 15 0.053 27.555677248281025 28.68873146009437 28.39245529240195 0 0 0
1731 22 3 -0.106 23.789429432561587 27.033777941844928 23.269220614136366 0 0 0
2435 31 15 0.053 23.421641607143062 21.118646677029087 25.89305311627259 0 0 0
1773 22 15 0.053 25.694430503148087 25.70842700864364 24.49916320739204 0 0 0
2436 31 15 0.053 21.463877788935918 21.302525377752204 24.399240305112254 0 0 0
1733 22 3 -0.106 25.61159518343827 26.572161652039064 25.14433796183374 0 0 0
2437 31 15 0.053 21.434231216775974 23.077267363327735 24.51794423357966 0 0 0
5507 76 15 0.053 20.007317862279354 29.164191671251228 26.561847215719 0 0 0
2455 31 15 0.053 27.557257535462274 23.787921744011644 27.113658235695123 0 0 0
2453 31 15 0.053 28.470217045358616 21.888322208876115 24.899176459027764 0 0 0
1767 22 15 0.053 21.871681728887 27.74922882387926 23.774725862916657 0 0 0
5493 76 15 0.053 23.957310252304016 20.78018764653541 27.950459286227417 0 0 0
1718 22 2 -0.053 20.87372108843393 28.99872134547474 21.24416222225361 0 0 0
2438 31 15 0.053 21.191635466462053 22.870018158577444 26.994845797073943 0 0 0
5452 76 1 0 21.920240687186244 26.782066626431593 28.591327542414884 0 0 0
2439 31 15 0.053 21.202091807711586 21.106879081490963 26.747243449924557 0 0 0
5447 76 4 -0.159 24.717392911146035 21.085743791688483 28.675196433118792 0 0 0
1609 20 15 0.053 20.4240950149511 21.55619922420356 19.858752802545567 0 0 0
2427 31 15 0.1268 27.55380424384943 20.970751315396782 20.672296646502055 0 0 0
1722 22 3 -0.106 19.896833401756748 29.266271979616405 22.381272512151714 0 0 0
4242 57 13 -0.1268 28.564676408203454 26.07432177827099 21.400790706362596 0 0 0
2428 31 15 0.053 24.03441847860705 22.768099217442696 23.286732971142815 0 0 0
2400 31 13 -0.1268 23.95273762335076 19.71787138464198 20.896216023970876 0 0 0
2426 31 15 0.1268 22.885641312732613 19.591194765307552 20.88406250455148 0 0 0
1769 22 15 0.053 24.55620214568669 27.324623244138856 22.612973882632513 0 0 0
5502 76 15 0.053 20.683901219600386 26.84613504168992 26.867672005707565 0 0 0
5453 76 4 -0.159 21.363272823113206 26.097899822027987 27.38157872645729 0 0 0
1745 22 15 0.053 21.369433122748617 26.902056131861887 21.644023295601645 0 0 0
5492 76 15 0.053 25.1711052294303 21.962039404209964 28.23910747290291 0 0 0
2451 31 15 0.053 25.818236903447087 23.096991510902946 25.93777464530302 0 0 0
1778 22 15 0.053 27.975672030506153 26.180009852092397 26.1545069153509 0 0 0
2452 31 15 0.053 26.51769459376618 23.65818857155336 24.43419255522082 0 0 0
2431 31 15 0.053 23.516714803403048 19.818316701766207 23.76113168256884 0 0 0
5500 76 15 0.053 20.87563914839072 25.127500374979192 27.52305061195554 0 0 0
4246 57 23 0.2736 26.393855954597875 24.41296854651088 20.455544103165707 0 0 0
2454 31 15 0.053 27.37512341836406 21.28077719212663 26.285239053457172 0 0 0
1721 22 3 -0.106 22.93310812543055 27.69873595209338 20.46415050778839 0 0 0
2417 31 3 -0.106 29.12996809486071 22.43940566241436 27.702558292728636 0 0 0
1732 22 3 -0.106 24.22960567235486 27.11694721307956 24.765609740185685 0 0 0
1614 20 15 0.053 20.973694086434072 24.958319586532415 21.18230901608074 0 0 0
5454 76 3 -0.106 22.684876276544227 27.94358237685837 28.035553265445216 0 0 0
2430 31 15 0.053 22.66810363716259 20.902934295482854 22.78098467703032 0 0 0
2398 31 13 0 24.528070573184 20.363411528884864 21.947251649638797 0 0 0
2399 31 13 0 25.80701642382245 20.711955295785618 21.882548170144215 0 0 0
1720 22 3 -0.106 20.146989800045183 28.694977417642804 19.939846170918326 0 0 0
2458 31 15 0.053 28.613316563643117 21.481080710612456 27.983044653786163 0 0 0
2402 31 2 -0.053 24.074955313261338 21.906933400971713 23.945021743267237 0 0 0
2403 31 2 -0.053 25.589671293530873 21.652996745055678 24.311182340192644 0 0 0
2401 31 13 -0.1268 26.539748180824475 20.6073283109199 20.718701802032715 0 0 0
2404 31 3 -0.106 23.6554492773841 20.716866871600246 23.143515491048714 0 0 0
5476 76 15 0.053 23.296504428046568 24.60443153221387 27.85738422332277 0 0 0
4240 57 13 0.0732 28.098723881276996 25.026330930579203 20.608419337694727 0 0 0
2405 31 3 -0.106 26.4545983441506 21.434086198967815 23.0216626277569 0 0 0
2406 31 3 -0.106 23.25961096909651 22.05259542769424 25.22850199811081 0 0 0
1774 22 15 0.053 25.72765752568283 26.24517477004252 26.224214822695817 0 0 0
5378 75 4 -0.159 26.704414888589568 28.851000037841636 29.12223313231757 0 0 0
2407 31 3 -0.106 21.770471555812357 22.194687652608767 25.004048435495157 0 0 0
5501 76 15 0.053 22.18575349812492 25.729868051627463 26.735095384423627 0 0 0
2408 31 3 -0.106 20.966743120698716 22.034200337463616 26.240557464353945 0 0 0
2456 31 15 0.053 29.06964236728595 23.79627447467536 26.127924214532097 0 0 0
5437 76 3 0.074 23.87691965013176 25.056330259206756 28.6441262897437 0 0 0
1719 22 2 -0.053 21.911373135282698 27.86213564227584 21.609243814998305 0 0 0
1772 22 15 0.053 24.15528817436524 28.112056083043672 25.114866167768156 0 0 0
1776 22 15 0.053 26.816718956263507 27.504306499559615 23.74444641286012 0 0 0
4260 57 20 -0.42 25.607796352711908 25.607139323956122 20.561453314867425 0 0 0
1779 22 15 0.053 29.08618589694013 28.271582122466707 26.339131687655303 0 0 0
2414 31 3 -0.106 26.420964868439842 22.74113489906469 25.080100983725632 0 0 0
[truncated: 1,658,258 more chars]
